# Supplementary material for: Bioelectric regulation of innate immune system function in regenerating and intact Xenopus laevis
Source: NPJ Regen Med. 2017 May 26;2:15. doi: 10.1038/s41536-017-0019-y (PMC5677984; doi:10.1038/s41536-017-0019-y)
Supplement: Supplementary file 7 — Appendix 1 [file 41536_2017_19_MOESM7_ESM.xls]

## Sheet: Stage 15
Probe ID	Sample1.CEL	Sample1.CEL Call	Sample2.CEL	Sample2.CEL Call	fold change	GeneChip Array	Species Scientific Name	Annotation Date	Sequence Type	Sequence Source	Transcript ID(Array Design)	Target Description	Representative Public ID	Archival UniGene Cluster	UniGene ID	Genome Version	Alignments	Gene Title	Gene Symbol	Chromosomal Location	Unigene Cluster Type	Ensembl	Entrez Gene	SwissProt	EC	OMIM	RefSeq Protein ID	RefSeq Transcript ID	FlyBase	AGI	WormBase	MGI Name	RGD Name	SGD accession number	Gene Ontology Biological Process	Gene Ontology Cellular Component	Gene Ontology Molecular Function	Pathway	InterPro	Trans Membrane	QTL	Annotation Description	Annotation Transcript Cluster	Transcript Assignments	Annotation Notes
Xl2.12180.1.S1_at	39.96	P	94.85	P	2.37	X_laevis_2 Array	Xenopus laevis	23Oct2013	Consensus sequence	GenBank	Xl2.12180.1	gb:AB095361.1 /DB_XREF=gi:30060343 /GEN=YGHL1 /TID=Xl.12180.1 /CNT=28 /FEA=FLmRNA /TIER=FL /STK=1 /LL=398593 /UG=Xl.12180 /DEF=Xenopus laevis YGHL1 mRNA for putative growth hormone like protein-1, complete cds. /PROD=putative growth hormone like protein-1	AB095361.1	Xl.12180	Xl.12180	---	---	HIG1 hypoxia inducible domain family, member 1A	higd1a-a	---	full length	---	398593	Q7ZZZ3	---	---	NP_001082598	NM_001089129	---	---	---	---	---	---	---	0016020 // membrane // inferred from electronic annotation /// 0016021 // integral to membrane // inferred from electronic annotation	---	---	---	---	---	This probe set was annotated using the Matching Probes based pipeline to a Entrez Gene identifier using 3 transcripts. // false // Matching Probes // A	AB095361(14),BC097512(14),NM_001089129(14)	AB095361 // Xenopus laevis YGHL1 mRNA for putative growth hormone like protein-1, complete cds. // gb // 14 // --- /// BC097512 // Xenopus laevis growth hormone like protein-1-like, mRNA (cDNA clone MGC:114609 IMAGE:4030895), complete cds. // gb // 14 //	---
Xl2.15328.3.A1_at	47.91	P	106.9	P	2.23	X_laevis_2 Array	Xenopus laevis	23Oct2013	Consensus sequence	GenBank	Xl2.15328.3	gb:BJ632552 /DB_XREF=gi:37283869 /DB_XREF=BJ632552 /CLONE=XL175b22 /TID=Xl.15328.3 /CNT=1 /FEA=EST /TIER=ConsEnd /STK=1 /UG=Xl.15328 /UG_TITLE=Transcribed locus, weakly similar to XP_524678.1 PREDICTED: rearranged L-myc fusion sequence (Pan troglodytes) /	BJ632552	Xl.15328	Xl.72792	---	---	---	---	---	est	---	---	---	---	---	---	---	---	---	---	---	---	---	---	---	---	---	---	---	---	This probe set was annotated using the Accession mapped clusters based pipeline to a UniGene identifier using 1 transcripts. // false // Accession mapped clusters // E	BJ632552	BJ632552 // /DB_XREF=BJ632552 /CLONE=XL175b22 // gb // --- // ---	---
Xl2.16295.1.A1_at	327.09	P	719.85	P	2.2	X_laevis_2 Array	Xenopus laevis	23Oct2013	Consensus sequence	GenBank	Xl2.16295.1	gb:BJ045986 /DB_XREF=gi:17372691 /DB_XREF=BJ045986 /CLONE=XL005o06 /TID=Xl.16295.1 /CNT=3 /FEA=EST /TIER=ConsEnd /STK=1 /UG=Xl.16295 /UG_TITLE=Transcribed locus /REP_ORG=X. laevis	BJ045986	Xl.16295	Xl.16295	---	---	---	---	---	est	---	---	---	---	---	---	---	---	---	---	---	---	---	---	---	---	---	---	---	---	This probe set was annotated using the Accession mapped clusters based pipeline to a UniGene identifier using 3 transcripts. // false // Accession mapped clusters // E	BG555161,BJ045986,BJ089193	BG555161 // /DB_XREF=de95d08.x1 /CLONE=IMAGE:3549374 // gb // --- // --- /// BJ045986 // /DB_XREF=BJ045986 /CLONE=XL005o06 // gb // --- // --- /// BJ089193 // /DB_XREF=BJ089193 /CLONE=XL096k21 // gb // --- // ---	---
Xl2.16295.2.S1_at	24.26	A	75.98	P	3.13	X_laevis_2 Array	Xenopus laevis	23Oct2013	Consensus sequence	GenBank	Xl2.16295.2	gb:CD098615 /DB_XREF=gi:30751718 /DB_XREF=AGENCOURT_13997871 /CLONE=IMAGE:6938309 /TID=Xl.16295.2 /CNT=3 /FEA=EST /TIER=ConsEnd /STK=0 /UG=Xl.16295 /UG_TITLE=Transcribed locus /REP_ORG=X. laevis	CD098615	Xl.16295	Xl.16295	---	---	---	---	---	est	---	---	---	---	---	---	---	---	---	---	---	---	---	---	---	---	---	---	---	---	This probe set was annotated using the Accession mapped clusters based pipeline to a UniGene identifier using 3 transcripts. // false // Accession mapped clusters // E	BJ031041,BJ072141,CD098615	BJ031041 // /DB_XREF=BJ031041 /CLONE=XL005o06 // gb // --- // --- /// BJ072141 // /DB_XREF=BJ072141 /CLONE=XL096k21 // gb // --- // --- /// CD098615 // /DB_XREF=AGENCOURT_13997871 /CLONE=IMAGE:6938309 // gb // --- // ---	BC157426 // gb // 1 // Cross Hyb Matching Probes
Xl2.20514.1.S1_at	21.31	P	43.13	P	2.02	X_laevis_2 Array	Xenopus laevis	23Oct2013	Consensus sequence	GenBank	Xl2.20514.1	gb:CA981368 /DB_XREF=gi:27514022 /DB_XREF=AGENCOURT_11281683 /CLONE=IMAGE:6867811 /TID=Xl.20514.1 /CNT=5 /FEA=EST /TIER=ConsEnd /STK=0 /UG=Xl.20514 /UG_TITLE=Transcribed locus /REP_ORG=X. laevis	CA981368	Xl.20514	Xl.65880	---	---	---	---	---	est	---	---	---	---	---	---	---	---	---	---	---	---	---	---	---	---	---	---	---	---	This probe set was annotated using the Accession mapped clusters based pipeline to a UniGene identifier using 5 transcripts. // false // Accession mapped clusters // E	BM179678,BQ731777,BQ733288,BQ736596,CA981368	BM179678 // /DB_XREF=dai10f06.y1 /CLONE=IMAGE:4959107 // gb // --- // --- /// BQ731777 // /DB_XREF=AGENCOURT_8222578 /CLONE=IMAGE:5537315 // gb // --- // --- /// BQ733288 // /DB_XREF=AGENCOURT_8214419 /CLONE=IMAGE:4682488 // gb // --- // --- /// BQ736596	---
Xl2.20614.1.S1_at	117.49	P	241.84	P	2.06	X_laevis_2 Array	Xenopus laevis	23Oct2013	Consensus sequence	GenBank	Xl2.20614.1	gb:BC097824.1 /DB_XREF=gi:66910830 /TID=Xl.20614.1 /CNT=18 /FEA=FLmRNA /TIER=FL /STK=5 /UG=Xl.20614 /DEF=Xenopus laevis cDNA clone MGC:115546 IMAGE:3378002, complete cds. /PROD=Unknown (protein for MGC:115546) /FL=gb:BC097824.1 /REP_ORG=X. laevis	BC097824.1	Xl.20614	Xl.86096	---	---	topoisomerase (DNA) I, gene 2	top1.2	---	full length	---	734592	Q4V7M4	---	---	NP_001089537	NM_001096068	---	---	---	---	---	---	0006265 // DNA topological change // inferred from electronic annotation	0005694 // chromosome // inferred from electronic annotation	0003677 // DNA binding // inferred from electronic annotation /// 0003917 // DNA topoisomerase type I activity // inferred from electronic annotation /// 0003918 // DNA topoisomerase type II (ATP-hydrolyzing) activity // inferred from electronic annotatio	---	---	---	---	This probe set was annotated using the Matching Probes based pipeline to a Entrez Gene identifier using 1 transcripts. // false // Matching Probes // A	NM_001096068(14)	NM_001096068 // Xenopus laevis topoisomerase (DNA) I, gene 2 (top1.2), mRNA. // refseq // 14 // ---	---
Xl2.20985.2.A1_at	65.34	P	164.17	P	2.51	X_laevis_2 Array	Xenopus laevis	23Oct2013	Consensus sequence	GenBank	Xl2.20985.2	gb:AF549906.1 /DB_XREF=gi:27228103 /TID=Xl.20985.2 /CNT=2 /FEA=mRNA /TIER=ConsEnd /STK=0 /LL=447313 /UG_GENE=MGC81823 /UG=Xl.20985 /UG_TITLE=MGC81823 protein /DEF=Xenopus laevis clone S10-54-B3 mRNA sequence. /REP_ORG=X. laevis	AF549906.1	Xl.20985	Xl.20985	---	---	cathepsin L2	ctsl2	---	full length	---	447313	Q68F41	EC:3.4.22.15 /// EC:3.4.22.43	---	NP_001087489	NM_001094020	---	---	---	---	---	---	---	---	---	---	---	---	---	This probe set was annotated using the Accession mapped clusters based pipeline to a UniGene identifier using 2 transcripts. // false // Accession mapped clusters // E	AF549906,BE506615	AF549906 // /DEF=Xenopus laevis clone S10-54-B3 mRNA sequence. // gb // --- // --- /// BE506615 // /DB_XREF=db85f03.y1 /CLONE=IMAGE:3379805 // gb // --- // ---	BC080004 // gb // 10 // Negative Strand Matching Probes /// NM_001094020 // refseq // 10 // Negative Strand Matching Probes
Xl2.22632.1.A1_at	24.54	P	50.96	P	2.08	X_laevis_2 Array	Xenopus laevis	23Oct2013	Consensus sequence	GenBank	Xl2.22632.1	gb:AW632880 /DB_XREF=gi:7389960 /DB_XREF=bl01d04.x1 /CLONE=PBX0001D04 /TID=Xl.22632.1 /CNT=4 /FEA=EST /TIER=ConsEnd /STK=1 /UG=Xl.22632 /UG_TITLE=Transcribed locus /REP_ORG=X. laevis	AW632880	Xl.22632	Xl.22632	---	---	---	---	---	est	---	---	---	---	---	---	---	---	---	---	---	---	---	---	---	---	---	---	---	---	This probe set was annotated using the Accession mapped clusters based pipeline to a UniGene identifier using 4 transcripts. // false // Accession mapped clusters // E	AW632880,BJ066740,BJ074160,BJ086799	AW632880 // /DB_XREF=bl01d04.x1 /CLONE=PBX0001D04 // gb // --- // --- /// BJ066740 // /DB_XREF=BJ066740 /CLONE=XL088b01 // gb // --- // --- /// BJ074160 // /DB_XREF=BJ074160 /CLONE=XL092a01 // gb // --- // --- /// BJ086799 // /DB_XREF=BJ086799 /CLONE=XL05	---
Xl2.23557.2.S1_s_at	64.64	P	158.54	P	2.45	X_laevis_2 Array	Xenopus laevis	23Oct2013	Consensus sequence	GenBank	Xl2.23557.2	gb:BC084844.1 /DB_XREF=gi:54311259 /TID=Xl.23557.2 /CNT=1 /FEA=mRNA /TIER=ConsEnd /STK=0 /LL=399240 /UG_GENE=Epb4.1l3 /UG=Xl.23557 /UG_TITLE=Similar to erythrocyte protein band 4.1-like 3 /DEF=Xenopus laevis similar to erythrocyte protein band 4.1-like 3,	BC084844.1	Xl.23557	Xl.76100 /// Xl.8759	---	---	erythrocyte membrane protein band 4.1-like 1 /// erythrocyte membrane protein band 4.1-like 3	epb41l1 /// epb41l3	---	full length	---	398970 /// 399240	Q7ZXJ6 /// Q5U540 /// Q6PA55	---	---	NP_001083520	NM_001090051	---	---	---	---	---	---	0030866 // cortical actin cytoskeleton organization // inferred from electronic annotation	0005737 // cytoplasm // inferred from electronic annotation /// 0005856 // cytoskeleton // inferred from electronic annotation /// 0005911 // cell-cell junction // inferred from sequence or structural similarity /// 0019898 // extrinsic to membrane // inf	0003779 // actin binding // inferred from electronic annotation /// 0005198 // structural molecule activity // inferred from electronic annotation /// 0008092 // cytoskeletal protein binding // inferred from electronic annotation	---	---	---	---	This probe set was annotated using the Matching Probes based pipeline to a Entrez Gene identifier using 2 transcripts. // true // Matching Probes // A	BC044964(14),NM_001090051(14)	BC044964 // Xenopus laevis similar to erythrocyte protein band 4.1-like 3, mRNA (cDNA clone IMAGE:4889018), partial cds. // gb // 14 // --- /// NM_001090051 // Xenopus laevis erythrocyte membrane protein band 4.1-like 3 (epb41l3), mRNA. // refseq // 14 //	---
Xl2.23707.2.S1_at	57.94	P	143.75	P	2.48	X_laevis_2 Array	Xenopus laevis	23Oct2013	Consensus sequence	GenBank	Xl2.23707.2	gb:BJ066144 /DB_XREF=gi:56081144 /DB_XREF=BJ066144 /CLONE=XL085e09 /TID=Xl.23707.2 /CNT=19 /FEA=EST /TIER=ConsEnd /STK=0 /UG=Xl.23707 /UG_TITLE=Transcribed locus, moderately similar to XP_422695.1 PREDICTED: similar to procollagen-lysine, 2-oxoglutarate 5	BJ066144	Xl.23707	Xl.23707	---	---	---	---	---	est	---	---	---	---	---	---	---	---	---	---	---	---	---	---	---	---	---	---	---	---	This probe set was annotated using the Accession mapped clusters based pipeline to a UniGene identifier using 19 transcripts. // false // Accession mapped clusters // E	AI031322,BE576420,BG020954,BG162725,BG264337,BG413621,BJ028957,BJ043706,BJ052104,BJ066144,BJ068601,BJ071252,BJ071505,BJ071550,BQ735630,CF290692,DR717818,DY558887,EB480397	AI031322 // /DB_XREF=19B4-2M /CLONE=19B4-2 // gb // --- // --- /// BE576420 // /DB_XREF=dc39b01.y1 /CLONE=IMAGE:3399433 // gb // --- // --- /// BG020954 // /DB_XREF=df17g06.x1 /CLONE=IMAGE:3557579 // gb // --- // --- /// BG162725 // /DB_XREF=df17g06.y1 /C	---
Xl2.24486.1.S1_at	261.36	P	817.24	P	3.13	X_laevis_2 Array	Xenopus laevis	23Oct2013	Consensus sequence	GenBank	Xl2.24486.1	gb:BC054295.1 /DB_XREF=gi:32450288 /GEN=tm4sf3-prov /TID=Xl.24486.1 /CNT=7 /FEA=FLmRNA /TIER=FL /STK=1 /LL=380553 /UG=Xl.24486 /DEF=Xenopus laevis transmembrane 4 superfamily member 3, mRNA (cDNA clone MGC:64550 IMAGE:6879469), complete cds. /PROD=tm4sf3-	BC054295.1	Xl.24486	Xl.24486	---	---	tetraspanin 8	tspan8	---	full length	---	380553	Q7SYR5	---	---	NP_001080859	NM_001087390	---	---	---	---	---	---	---	0016020 // membrane // inferred from electronic annotation /// 0016021 // integral to membrane // inferred from electronic annotation	---	---	---	---	---	This probe set was annotated using the Matching Probes based pipeline to a Entrez Gene identifier using 2 transcripts. // false // Matching Probes // A	BC054295(14),NM_001087390(14)	BC054295 // Xenopus laevis transmembrane 4 superfamily member 3, mRNA (cDNA clone MGC:64550 IMAGE:6879469), complete cds. // gb // 14 // --- /// NM_001087390 // Xenopus laevis tetraspanin 8 (tspan8), mRNA. // refseq // 14 // ---	---
Xl2.24742.2.S1_a_at	279.4	P	896.94	P	3.21	X_laevis_2 Array	Xenopus laevis	23Oct2013	Consensus sequence	GenBank	Xl2.24742.2	gb:CB984298 /DB_XREF=gi:30278822 /DB_XREF=AGENCOURT_13322363 /CLONE=IMAGE:6875154 /TID=Xl.24742.2 /CNT=1 /FEA=EST /TIER=ConsEnd /STK=1 /UG=Xl.24742 /UG_TITLE=Transcribed locus /REP_ORG=X. laevis	CB984298	Xl.24742	Xl.24742	---	---	---	---	---	est	---	---	---	---	---	---	---	---	---	---	---	---	---	---	---	---	---	---	---	---	This probe set was annotated using the Accession mapped clusters based pipeline to a UniGene identifier using 1 transcripts. // false // Accession mapped clusters // E	CB984298	CB984298 // /DB_XREF=AGENCOURT_13322363 /CLONE=IMAGE:6875154 // gb // --- // ---	---
Xl2.24747.1.A1_at	147.72	P	297.65	P	2.01	X_laevis_2 Array	Xenopus laevis	23Oct2013	Consensus sequence	GenBank	Xl2.24747.1	gb:CB563143 /DB_XREF=gi:29482673 /DB_XREF=AGENCOURT_13329168 /CLONE=IMAGE:6874720 /TID=Xl.24747.1 /CNT=8 /FEA=EST /TIER=ConsEnd /STK=1 /UG=Xl.24747 /UG_TITLE=Transcribed locus, weakly similar to NP_444510.2 sperm tail protein SHIPPO1 (Homo sapiens) /REP_O	CB563143	Xl.24747	Xl.24747	---	---	---	---	---	est	---	---	---	---	---	---	---	---	---	---	---	---	---	---	---	---	---	---	---	---	This probe set was annotated using the Accession mapped clusters based pipeline to a UniGene identifier using 8 transcripts. // false // Accession mapped clusters // E	BG438825,BI478123,BI816964,BJ043206,CB199683,CB563143,CD360444,EB729353	BG438825 // /DB_XREF=dab19c03.x1 /CLONE=IMAGE:4174829 // gb // --- // --- /// BI478123 // /DB_XREF=dai10d05.x1 /CLONE=IMAGE:4959009 // gb // --- // --- /// BI816964 // /DB_XREF=imageqc_10_2000slz453bdff41.x1 /CLONE=IMAGE:4174829 // gb // --- // --- /// BJ	---
Xl2.25100.1.A1_at	61.83	P	136.2	P	2.2	X_laevis_2 Array	Xenopus laevis	23Oct2013	Consensus sequence	GenBank	Xl2.25100.1	gb:CB756574 /DB_XREF=gi:29836081 /DB_XREF=AGENCOURT_12978926 /CLONE=IMAGE:6877256 /TID=Xl.25100.1 /CNT=2 /FEA=EST /TIER=ConsEnd /STK=1 /UG=Xl.25100 /UG_TITLE=Transcribed locus /REP_ORG=X. laevis	CB756574	Xl.25100	Xl.25100	---	---	---	---	---	est	---	---	---	---	---	---	---	---	---	---	---	---	---	---	---	---	---	---	---	---	This probe set was annotated using the Accession mapped clusters based pipeline to a UniGene identifier using 2 transcripts. // false // Accession mapped clusters // E	CB755924,CB756574	CB755924 // /DB_XREF=AGENCOURT_12978912 /CLONE=IMAGE:6877256 // gb // --- // --- /// CB756574 // /DB_XREF=AGENCOURT_12978926 /CLONE=IMAGE:6877256 // gb // --- // ---	---
Xl2.25684.1.S1_at	73.05	P	184.48	P	2.53	X_laevis_2 Array	Xenopus laevis	23Oct2013	Consensus sequence	GenBank	Xl2.25684.1	gb:BG161812 /DB_XREF=gi:12695731 /DB_XREF=de43f05.x1 /CLONE=IMAGE:3474584 /TID=Xl.25684.1 /CNT=24 /FEA=EST /TIER=Stack /STK=9 /UG=Xl.25684 /UG_TITLE=Transcribed locus, weakly similar to XP_578376.1 PREDICTED: similar to oocyte-specific linker histone H1oo	BG161812	Xl.25684	Xl.25684	---	---	---	---	---	est	---	---	---	---	---	---	---	---	---	---	---	---	---	---	---	---	---	---	---	---	This probe set was annotated using the Accession mapped clusters based pipeline to a UniGene identifier using 24 transcripts. // false // Accession mapped clusters // E	AW198975,AW199633,AW782679,AW872075,BE026086,BE026838,BE679097,BE679740,BF426241,BG019799,BG160359,BG161812,BG161850,BJ618168,BJ634702,BU906293,BU908683,BU909628,BX851971,CA972546,CA974328,CA982834,DY548381,DY576098	AW198975 // /DB_XREF=da09d04.x1 /CLONE=XENOPUS_SOURCE_ID:xlnoc003b08 // gb // --- // --- /// AW199633 // /DB_XREF=da09d04.y1 /CLONE=XENOPUS_SOURCE_ID:xlnoc003b08 // gb // --- // --- /// AW782679 // /DB_XREF=db22a08.x1 /CLONE=XENOPUS_SOURCE_ID: // gb // --	---
Xl2.27585.2.S1_at	136.45	P	281.26	P	2.06	X_laevis_2 Array	Xenopus laevis	23Oct2013	Consensus sequence	GenBank	Xl2.27585.2	gb:BQ398267 /DB_XREF=gi:21085954 /DB_XREF=NISC_mo06b01.y1 /CLONE=IMAGE:5162425 /TID=Xl.27585.2 /CNT=11 /FEA=EST /TIER=ConsEnd /STK=0 /UG=Xl.27585 /UG_TITLE=Transcribed locus /REP_ORG=X. laevis	BQ398267	Xl.27585	Xl.27585	---	---	---	---	---	est	---	---	---	---	---	---	---	---	---	---	---	---	---	---	---	---	---	---	---	---	This probe set was annotated using the Accession mapped clusters based pipeline to a UniGene identifier using 11 transcripts. // false // Accession mapped clusters // E	AW646541,BI312718,BI441698,BP693851,BQ398267,CA986647,CB983707,DT058316,DT078920,EB469048,EB475277	AW646541 // /DB_XREF=cm66a08.w1 /CLONE=PBX0165A08 // gb // --- // --- /// BI312718 // /DB_XREF=dai26a06.x1 /CLONE=IMAGE:4962707 // gb // --- // --- /// BI441698 // /DB_XREF=dai39a01.x1 /CLONE=IMAGE:4963872 // gb // --- // --- /// BP693851 // /DB_XREF=BP69	---
Xl2.29177.2.S1_a_at	32.4	P	68.68	P	2.12	X_laevis_2 Array	Xenopus laevis	23Oct2013	Consensus sequence	GenBank	Xl2.29177.2	gb:BQ385127 /DB_XREF=gi:21072814 /DB_XREF=NISC_mn10e09.y1 /CLONE=IMAGE:5073113 /TID=Xl.29177.2 /CNT=5 /FEA=EST /TIER=ConsEnd /STK=0 /UG=Xl.29177 /UG_TITLE=Transcribed locus, weakly similar to NP_891556.1 kinectin 1 (Homo sapiens) /REP_ORG=X. laevis	BQ385127	Xl.29177	Xl.29266	---	---	kinectin 1 (kinesin receptor)	ktn1	---	---	---	100158371	Q08B03	---	---	---	---	---	---	---	---	---	---	---	---	---	---	---	---	---	This probe set was annotated using the Accession mapped clusters based pipeline to a UniGene identifier using 5 transcripts. // false // Accession mapped clusters // E	AW644096,BJ089664,BQ385127,CB561654,EB732340	AW644096 // /DB_XREF=cm37d03.w1 /CLONE=PBX0136D03 // gb // --- // --- /// BJ089664 // /DB_XREF=BJ089664 /CLONE=XL099i11 // gb // --- // --- /// BQ385127 // /DB_XREF=NISC_mn10e09.y1 /CLONE=IMAGE:5073113 // gb // --- // --- /// CB561654 // /DB_XREF=AGENCOUR	---
Xl2.29513.1.S1_at	121.9	P	268.15	P	2.2	X_laevis_2 Array	Xenopus laevis	23Oct2013	Consensus sequence	GenBank	Xl2.29513.1	gb:BC043781.1 /DB_XREF=gi:27694693 /GEN=pgk1-prov /TID=Xl.29513.1 /CNT=44 /FEA=FLmRNA /TIER=FL+Stack /STK=8 /LL=380062 /UG=Xl.29513 /DEF=Xenopus laevis phosphoglycerate kinase 1, mRNA (cDNA clone MGC:53000 IMAGE:5536933), complete cds. /PROD=pgk1-prov pro	BC043781.1	Xl.29513	Xl.29513	---	---	phosphoglycerate kinase 1	pgk1	---	full length	---	380062	Q7ZYH7	EC:2.7.2.3	---	NP_001080370	NM_001086901	---	---	---	---	---	---	0006096 // glycolysis // inferred from electronic annotation /// 0016310 // phosphorylation // inferred from electronic annotation	---	0004618 // phosphoglycerate kinase activity // inferred from electronic annotation /// 0016301 // kinase activity // inferred from electronic annotation /// 0016740 // transferase activity // inferred from electronic annotation	---	---	---	---	This probe set was annotated using the Matching Probes based pipeline to a Entrez Gene identifier using 2 transcripts. // false // Matching Probes // A	BC043781(14),NM_001086901(14)	BC043781 // Xenopus laevis phosphoglycerate kinase 1, mRNA (cDNA clone MGC:53000 IMAGE:5536933), complete cds. // gb // 14 // --- /// NM_001086901 // Xenopus laevis phosphoglycerate kinase 1 (pgk1), mRNA. // refseq // 14 // ---	---
Xl2.30733.1.S1_at	80.24	P	39.12	P	-2.05	X_laevis_2 Array	Xenopus laevis	23Oct2013	Consensus sequence	GenBank	Xl2.30733.1	gb:BF049129 /DB_XREF=gi:10767632 /DB_XREF=dc04e12.x1 /CLONE=IMAGE:3381550 /TID=Xl.30733.1 /CNT=5 /FEA=EST /TIER=ConsEnd /STK=1 /UG=Xl.30733 /UG_TITLE=Transcribed locus, strongly similar to XP_518300.1 PREDICTED: similar to Histone H2A.1 (Pan troglodytes)	BF049129	Xl.30733	Xl.30733	---	---	---	---	---	est	---	---	---	---	---	---	---	---	---	---	---	---	---	---	---	---	---	---	---	---	This probe set was annotated using the Accession mapped clusters based pipeline to a UniGene identifier using 4 transcripts. // false // Accession mapped clusters // E	BF047179,BF049129,BP703047,BP735950	BF047179 // /DB_XREF=dc04e12.y1 /CLONE=IMAGE:3381550 // gb // --- // --- /// BF049129 // /DB_XREF=dc04e12.x1 /CLONE=IMAGE:3381550 // gb // --- // --- /// BP703047 // /DB_XREF=BP703047 /CLONE=XL507a21ex // gb // --- // --- /// BP735950 // /DB_XREF=BP735950	---
Xl2.32246.1.A1_at	58.16	P	118.42	P	2.04	X_laevis_2 Array	Xenopus laevis	23Oct2013	Consensus sequence	GenBank	Xl2.32246.1	gb:BJ629214 /DB_XREF=gi:37277330 /DB_XREF=BJ629214 /CLONE=XL160g11 /TID=Xl.32246.1 /CNT=2 /FEA=EST /TIER=ConsEnd /STK=1 /UG=Xl.32246 /UG_TITLE=Transcribed locus, weakly similar to NP_064336.1 cardiotrophin-like cytokine factor 1 (Mus musculus) /REP_ORG=X.	BJ629214	Xl.32246	Xl.83469	---	---	---	---	---	est	---	---	---	---	---	---	---	---	---	---	---	---	---	---	---	---	---	---	---	---	This probe set was annotated using the Accession mapped clusters based pipeline to a UniGene identifier using 2 transcripts. // false // Accession mapped clusters // E	BJ099801,BJ629214	BJ099801 // /DB_XREF=BJ099801 /CLONE=XL155a03 // gb // --- // --- /// BJ629214 // /DB_XREF=BJ629214 /CLONE=XL160g11 // gb // --- // ---	---
Xl2.32469.1.A1_at	22.03	P	45.19	P	2.05	X_laevis_2 Array	Xenopus laevis	23Oct2013	Consensus sequence	GenBank	Xl2.32469.1	gb:BJ634687 /DB_XREF=gi:37288159 /DB_XREF=BJ634687 /CLONE=XL183m24 /TID=Xl.32469.1 /CNT=2 /FEA=EST /TIER=ConsEnd /STK=1 /UG=Xl.32469 /UG_TITLE=Transcribed locus /REP_ORG=X. laevis	BJ634687	Xl.32469	---	---	---	---	---	---	---	---	---	---	---	---	---	---	---	---	---	---	---	---	---	---	---	---	---	---	---	This probe set was annotated using the Design Representative Id based pipeline to a GenBank identifier using 1 transcripts. // false // Design Representative Id // R	BJ634687	BJ634687 // /DB_XREF=BJ634687 /CLONE=XL183m24 // gb // --- // ---	---
Xl2.32913.1.S1_a_at	177.8	P	64.92	P	-2.74	X_laevis_2 Array	Xenopus laevis	23Oct2013	Consensus sequence	GenBank	Xl2.32913.1	gb:BG555799 /DB_XREF=gi:13567579 /DB_XREF=df46c02.x1 /CLONE=IMAGE:3581546 /TID=Xl.32913.1 /CNT=4 /FEA=EST /TIER=ConsEnd /STK=1 /UG=Xl.32913 /UG_TITLE=Transcribed locus /REP_ORG=X. laevis	BG555799	Xl.32913	Xl.32913	---	---	---	---	---	est	---	---	---	---	---	---	---	---	---	---	---	---	---	---	---	---	---	---	---	---	This probe set was annotated using the Accession mapped clusters based pipeline to a UniGene identifier using 4 transcripts. // false // Accession mapped clusters // E	BG555799,BG729900,BJ625917,BJ642322	BG555799 // /DB_XREF=df46c02.x1 /CLONE=IMAGE:3581546 // gb // --- // --- /// BG729900 // /DB_XREF=df46c02.y1 /CLONE=IMAGE:3581546 // gb // --- // --- /// BJ625917 // /DB_XREF=BJ625917 /CLONE=XL213b08 // gb // --- // --- /// BJ642322 // /DB_XREF=BJ642322 /	---
Xl2.34912.1.S1_at	57.64	P	28.39	P	-2.03	X_laevis_2 Array	Xenopus laevis	23Oct2013	Consensus sequence	GenBank	Xl2.34912.1	gb:BC084765.1 /DB_XREF=gi:54311378 /TID=Xl.34912.1 /CNT=5 /FEA=FLmRNA /TIER=FL /STK=1 /UG=Xl.34912 /DEF=Xenopus laevis cDNA clone MGC:81771 IMAGE:6866337, complete cds. /PROD=Unknown (protein for MGC:81771) /FL=gb:BC084765.1 /REP_ORG=X. laevis	BC084765.1	Xl.34912	Xl.86105	---	---	uncharacterized protein MGC81771	MGC81771	---	full length	---	779170	Q5U5B9	---	---	NP_001090264	NM_001096795	---	---	---	---	---	---	0006334 // nucleosome assembly // inferred from electronic annotation	0000786 // nucleosome // inferred from electronic annotation /// 0005634 // nucleus // inferred from electronic annotation /// 0005694 // chromosome // inferred from electronic annotation	0003677 // DNA binding // inferred from electronic annotation	---	---	---	---	This probe set was annotated using the Matching Probes based pipeline to a Entrez Gene identifier using 1 transcripts. // false // Matching Probes // A	NM_001096795(14)	NM_001096795 // Xenopus laevis uncharacterized protein MGC81771 (MGC81771), mRNA. // refseq // 14 // ---	---
Xl2.38576.1.S1_at	137.83	P	529.02	P	3.84	X_laevis_2 Array	Xenopus laevis	23Oct2013	Consensus sequence	GenBank	Xl2.38576.1	gb:BP706975 /DB_XREF=gi:54629795 /DB_XREF=BP706975 /CLONE=XL519f19ex /TID=Xl.38576.1 /CNT=6 /FEA=EST /TIER=ConsEnd /STK=0 /UG=Xl.38576 /UG_TITLE=Transcribed locus /REP_ORG=X. laevis	BP706975	Xl.38576	Xl.38576	---	---	---	---	---	est	---	---	---	---	---	---	---	---	---	---	---	---	---	---	---	---	---	---	---	---	This probe set was annotated using the Accession mapped clusters based pipeline to a UniGene identifier using 6 transcripts. // false // Accession mapped clusters // E	BP683465,BP705904,BP706975,BP719556,BP738387,BP739313	BP683465 // /DB_XREF=BP683465 /CLONE=XL443b01ex // gb // --- // --- /// BP705904 // /DB_XREF=BP705904 /CLONE=XL516e11ex // gb // --- // --- /// BP706975 // /DB_XREF=BP706975 /CLONE=XL519f19ex // gb // --- // --- /// BP719556 // /DB_XREF=BP719556 /CLONE=XL	---
Xl2.429.1.S1_at	25.23	P	51.93	P	2.06	X_laevis_2 Array	Xenopus laevis	23Oct2013	Consensus sequence	GenBank	Xl2.429.1	gb:AB000406.1 /DB_XREF=gi:1783182 /GEN=PP2A /TID=Xl.429.1 /CNT=17 /FEA=FLmRNA /TIER=FL /STK=1 /LL=394301 /UG=Xl.429 /DEF=Xenopus laevis mRNA for protein phosphatase 2A regulatory subunit, complete cds. /PROD=protein phosphatase 2A regulatory subunit /FL=g	AB000406.1	Xl.429	Xl.429	---	---	protein phosphatase 2, regulatory subunit B, beta	ppp2r2b	---	full length	---	394301	A1L3L9	EC:3.1.3.16	---	NP_001080956	NM_001087487	---	---	---	---	---	---	0007165 // signal transduction // inferred from electronic annotation	0000159 // protein phosphatase type 2A complex // inferred from electronic annotation /// 0005737 // cytoplasm // inferred from electronic annotation /// 0005856 // cytoskeleton // inferred from electronic annotation /// 0016020 // membrane // inferred fr	0008601 // protein phosphatase type 2A regulator activity // inferred from electronic annotation	---	---	---	---	This probe set was annotated using the Matching Probes based pipeline to a Entrez Gene identifier using 3 transcripts. // false // Matching Probes // A	AB000406(14),BC130184(14),NM_001087487(14)	AB000406 // Xenopus laevis mRNA for protein phosphatase 2A regulatory subunit, complete cds. // gb // 14 // --- /// BC130184 // Xenopus laevis phosphatase 2 (formerly 2A), regulatory subunit B (PR 52), beta isoform, mRNA (cDNA clone MGC:160750 IMAGE:66390	---
Xl2.4379.1.A1_at	28.09	P	60.23	P	2.14	X_laevis_2 Array	Xenopus laevis	23Oct2013	Consensus sequence	GenBank	Xl2.4379.1	gb:CA791870 /DB_XREF=gi:26039214 /DB_XREF=AGENCOURT_10307936 /CLONE=IMAGE:5084360 /TID=Xl.4379.1 /CNT=3 /FEA=EST /TIER=ConsEnd /STK=0 /UG=Xl.4379 /UG_TITLE=Transcribed locus /REP_ORG=X. laevis	CA791870	Xl.4379	Xl.4379	---	---	---	---	---	est	---	---	---	---	---	---	---	---	---	---	---	---	---	---	---	---	---	---	---	---	This probe set was annotated using the Accession mapped clusters based pipeline to a UniGene identifier using 3 transcripts. // false // Accession mapped clusters // E	BE678202,BG022391,CA791870	BE678202 // /DB_XREF=df83h06.x1 /CLONE=IMAGE:3745979 // gb // --- // --- /// BG022391 // /DB_XREF=dab03c08.x1 /CLONE=IMAGE:4173303 // gb // --- // --- /// CA791870 // /DB_XREF=AGENCOURT_10307936 /CLONE=IMAGE:5084360 // gb // --- // ---	---
Xl2.48546.1.A1_at	190.48	P	433.05	P	2.27	X_laevis_2 Array	Xenopus laevis	23Oct2013	Consensus sequence	GenBank	Xl2.48546.1	gb:BP723352 /DB_XREF=gi:46071945 /DB_XREF=BP723352 /CLONE=XL456d17ex /TID=Xl.48546.1 /CNT=2 /FEA=EST /TIER=ConsEnd /STK=1 /UG=Xl.48546 /UG_TITLE=Transcribed locus /REP_ORG=X. laevis	BP723352	Xl.48546	Xl.6682	---	---	cytochrome b561	cyb561	---	full length	---	594867	Q91577 /// Q6GMD4 /// Q6NRZ7	---	---	NP_001089047	NM_001095578	---	---	---	---	---	---	---	---	---	---	---	---	---	This probe set was annotated using the Accession mapped clusters based pipeline to a UniGene identifier using 2 transcripts. // false // Accession mapped clusters // E	BP720190,BP723352	BP720190 // /DB_XREF=BP720190 /CLONE=XL445f10ex // gb // --- // --- /// BP723352 // /DB_XREF=BP723352 /CLONE=XL456d17ex // gb // --- // ---	---
Xl2.49052.1.S1_at	207.82	P	512.62	P	2.47	X_laevis_2 Array	Xenopus laevis	23Oct2013	Consensus sequence	GenBank	Xl2.49052.1	gb:BC084653.1 /DB_XREF=gi:54038389 /TID=Xl.49052.1 /CNT=5 /FEA=mRNA /TIER=ConsEnd /STK=1 /LL=495233 /UG_GENE=LOC495233 /UG=Xl.49052 /UG_TITLE=Hypothetical LOC495233 /DEF=Xenopus laevis hypothetical LOC495233, mRNA (cDNA clone IMAGE:5513321), partial cds.	BC084653.1	Xl.49052	Xl.78837	---	---	uncharacterized LOC495233	LOC495233	---	---	---	495233	Q5XG18	---	---	---	---	---	---	---	---	---	---	---	---	0003676 // nucleic acid binding // inferred from electronic annotation	---	---	---	---	This probe set was annotated using the Matching Probes based pipeline to a Entrez Gene identifier using 1 transcripts. // false // Matching Probes // A	BC084653(14)	BC084653 // Xenopus laevis hypothetical LOC495233, mRNA (cDNA clone IMAGE:5513321), partial cds. // gb // 14 // ---	---
Xl2.49748.1.S1_at	22.45	P	45.55	P	2.03	X_laevis_2 Array	Xenopus laevis	23Oct2013	Consensus sequence	GenBank	Xl2.49748.1	gb:BC082703.1 /DB_XREF=gi:52221207 /GEN=LOC494726 /TID=Xl.49748.1 /CNT=3 /FEA=FLmRNA /TIER=FL /STK=1 /LL=494726 /UG=Xl.49748 /DEF=Xenopus laevis hypothetical LOC494726, mRNA (cDNA clone MGC:86321 IMAGE:7009526), complete cds. /PROD=LOC494726 protein /FL=g	BC082703.1	Xl.49748	Xl.49748	---	---	uncharacterized LOC494726	LOC494726	---	full length	---	494726	Q05AV5 /// Q640C7	---	---	NP_001088034	NM_001094565	---	---	---	---	---	---	---	---	---	---	---	---	---	This probe set was annotated using the Matching Probes based pipeline to a Entrez Gene identifier using 1 transcripts. // false // Matching Probes // A	NM_001094565(14)	NM_001094565 // Xenopus laevis uncharacterized LOC494726 (LOC494726), mRNA. // refseq // 14 // ---	---
Xl2.51286.2.A1_at	55.55	P	20.87	A	-2.66	X_laevis_2 Array	Xenopus laevis	23Oct2013	Consensus sequence	GenBank	Xl2.51286.2	gb:BJ091362 /DB_XREF=gi:17589982 /DB_XREF=BJ091362 /CLONE=XL094o24 /TID=Xl.51286.2 /CNT=1 /FEA=EST /TIER=ConsEnd /STK=1 /UG=Xl.51286 /UG_TITLE=Transcribed locus, moderately similar to XP_418415.1 PREDICTED: similar to Brain-specific angiogenesis inhibitor	BJ091362	Xl.51286	---	---	---	---	---	---	---	---	---	---	---	---	---	---	---	---	---	---	---	---	---	---	---	---	---	---	---	This probe set was annotated using the Design Representative Id based pipeline to a GenBank identifier using 1 transcripts. // false // Design Representative Id // R	BJ091362	BJ091362 // /DB_XREF=BJ091362 /CLONE=XL094o24 // gb // --- // ---	---
Xl2.51791.2.A1_at	79.04	P	214.56	P	2.71	X_laevis_2 Array	Xenopus laevis	23Oct2013	Consensus sequence	GenBank	Xl2.51791.2	gb:BJ634031 /DB_XREF=gi:37286802 /DB_XREF=BJ634031 /CLONE=XL181d09 /TID=Xl.51791.2 /CNT=1 /FEA=EST /TIER=ConsEnd /STK=1 /UG=Xl.51791 /UG_TITLE=Transcribed locus /REP_ORG=X. laevis	BJ634031	Xl.51791	Xl.51791	---	---	---	---	---	est	---	---	---	---	---	---	---	---	---	---	---	---	---	---	---	---	---	---	---	---	This probe set was annotated using the Accession mapped clusters based pipeline to a UniGene identifier using 1 transcripts. // false // Accession mapped clusters // E	BJ634031	BJ634031 // /DB_XREF=BJ634031 /CLONE=XL181d09 // gb // --- // ---	---
Xl2.51947.1.S1_at	49.06	P	104.61	P	2.13	X_laevis_2 Array	Xenopus laevis	23Oct2013	Consensus sequence	GenBank	Xl2.51947.1	gb:BP685531 /DB_XREF=gi:46033486 /DB_XREF=BP685531 /CLONE=XL449i04ex /TID=Xl.51947.1 /CNT=2 /FEA=EST /TIER=ConsEnd /STK=0 /UG=Xl.51947 /UG_TITLE=Transcribed locus, moderately similar to NP_057662.3 remodeling and spacing factor 1 (Homo sapiens) /REP_ORG=X	BP685531	Xl.51947	Xl.51947	---	---	remodeling and spacing factor 1	rsf1	---	---	---	446248	Q6DCG2	---	---	---	---	---	---	---	---	---	---	---	---	---	---	---	---	---	This probe set was annotated using the Accession mapped clusters based pipeline to a UniGene identifier using 1 transcripts. // false // Accession mapped clusters // E	BP685531	BP685531 // /DB_XREF=BP685531 /CLONE=XL449i04ex // gb // --- // ---	BC078082 // gb // 5 // Cross Hyb Matching Probes
Xl2.52669.1.S1_s_at	95.64	P	191.55	P	2	X_laevis_2 Array	Xenopus laevis	23Oct2013	Consensus sequence	GenBank	Xl2.52669.1	gb:BU906241 /DB_XREF=gi:24088155 /DB_XREF=AGENCOURT_10454948 /CLONE=IMAGE:6631210 /TID=Xl.52669.1 /CNT=2 /FEA=EST /TIER=ConsEnd /STK=0 /UG=Xl.52669 /UG_TITLE=Transcribed locus, weakly similar to XP_510445.1 PREDICTED: similar to CG6995-PB (Pan troglodytes	BU906241	Xl.52669	Xl.52669	---	---	SAFB-like, transcription modulator	sltm	---	full length	---	734706	Q498L2	---	---	NP_001089646	NM_001096177	---	---	---	---	---	---	0006351 // transcription, DNA-dependent // inferred from electronic annotation /// 0006355 // regulation of transcription, DNA-dependent // inferred from electronic annotation	0005634 // nucleus // inferred from electronic annotation	0000166 // nucleotide binding // inferred from electronic annotation /// 0003676 // nucleic acid binding // inferred from electronic annotation /// 0003723 // RNA binding // inferred from electronic annotation	---	---	---	---	This probe set was annotated using the Matching Probes based pipeline to a Entrez Gene identifier using 1 transcripts. // false // Matching Probes // A	NM_001096177(14)	NM_001096177 // Xenopus laevis SAFB-like, transcription modulator (sltm), mRNA. // refseq // 14 // ---	NM_001086333 // refseq // 1 // Cross Hyb Matching Probes
Xl2.52879.1.S1_at	135.93	P	278.54	P	2.05	X_laevis_2 Array	Xenopus laevis	23Oct2013	Consensus sequence	GenBank	Xl2.52879.1	gb:CF521682 /DB_XREF=gi:34572555 /DB_XREF=AGENCOURT_15508887 /CLONE=IMAGE:7012069 /TID=Xl.52879.1 /CNT=2 /FEA=EST /TIER=ConsEnd /STK=0 /UG=Xl.52879 /UG_TITLE=Transcribed locus, weakly similar to XP_414712.1 PREDICTED: similar to periplakin; 195 kDa cornif	CF521682	Xl.52879	---	---	---	---	---	---	---	---	---	---	---	---	---	---	---	---	---	---	---	---	---	---	---	---	---	---	---	This probe set was annotated using the Design Representative Id based pipeline to a GenBank identifier using 1 transcripts. // false // Design Representative Id // R	CF521682	CF521682 // /DB_XREF=AGENCOURT_15508887 /CLONE=IMAGE:7012069 // gb // --- // ---	---
Xl2.52879.1.S1_x_at	119.17	P	249.93	P	2.1	X_laevis_2 Array	Xenopus laevis	23Oct2013	Consensus sequence	GenBank	Xl2.52879.1	gb:CF521682 /DB_XREF=gi:34572555 /DB_XREF=AGENCOURT_15508887 /CLONE=IMAGE:7012069 /TID=Xl.52879.1 /CNT=2 /FEA=EST /TIER=ConsEnd /STK=0 /UG=Xl.52879 /UG_TITLE=Transcribed locus, weakly similar to XP_414712.1 PREDICTED: similar to periplakin; 195 kDa cornif	CF521682	Xl.52879	---	---	---	---	---	---	---	---	---	---	---	---	---	---	---	---	---	---	---	---	---	---	---	---	---	---	---	This probe set was annotated using the Design Representative Id based pipeline to a GenBank identifier using 1 transcripts. // false // Design Representative Id // R	CF521682	CF521682 // /DB_XREF=AGENCOURT_15508887 /CLONE=IMAGE:7012069 // gb // --- // ---	---
Xl2.5288.1.S1_at	91.79	P	220.03	P	2.4	X_laevis_2 Array	Xenopus laevis	23Oct2013	Consensus sequence	GenBank	Xl2.5288.1	gb:BC071014.1 /DB_XREF=gi:47717989 /GEN=LOC398163 /TID=Xl.5288.1 /CNT=94 /FEA=FLmRNA /TIER=FL+Stack /STK=26 /LL=398163 /UG=Xl.5288 /DEF=Xenopus laevis cyclin B4, mRNA (cDNA clone MGC:81457 IMAGE:6636067), complete cds. /PROD=LOC398163 protein /FL=gb:BC071	BC071014.1	Xl.5288	Xl.5288	---	---	cyclin B1	ccnb1	---	full length	---	398163	Q6IR86 /// Q98TI3	---	---	NP_001081989	NM_001088520	---	---	---	---	---	---	0000079 // regulation of cyclin-dependent protein serine/threonine kinase activity // inferred from electronic annotation /// 0007049 // cell cycle // inferred from electronic annotation /// 0051301 // cell division // inferred from electronic annotation	0005634 // nucleus // inferred from electronic annotation	0019901 // protein kinase binding // inferred from electronic annotation	---	---	---	---	This probe set was annotated using the Matching Probes based pipeline to a Entrez Gene identifier using 2 transcripts. // false // Matching Probes // A	BC071014(14),NM_001088520(14)	BC071014 // Xenopus laevis cyclin B4, mRNA (cDNA clone MGC:81457 IMAGE:6636067), complete cds. // gb // 14 // --- /// NM_001088520 // Xenopus laevis cyclin B1 (ccnb1), mRNA. // refseq // 14 // ---	---
Xl2.53302.1.S1_at	63.79	P	153.25	P	2.4	X_laevis_2 Array	Xenopus laevis	23Oct2013	Consensus sequence	GenBank	Xl2.53302.1	gb:BU908552 /DB_XREF=gi:24090466 /DB_XREF=AGENCOURT_10489398 /CLONE=IMAGE:6634037 /TID=Xl.53302.1 /CNT=3 /FEA=EST /TIER=ConsEnd /STK=0 /UG=Xl.53302 /UG_TITLE=Transcribed locus, weakly similar to NP_005751.2 CCAATenhancer binding protein zeta (Homo sapiens	BU908552	Xl.53302	Xl.53302	---	---	uncharacterized LOC100158415	LOC100158415	---	---	---	100158415	B1WBB2	---	---	---	---	---	---	---	---	---	---	---	---	---	---	---	---	---	This probe set was annotated using the Matching Probes based pipeline to a Entrez Gene identifier using 1 transcripts. // false // Matching Probes // A	BC161691(14)	BC161691 // Xenopus laevis hypothetical protein LOC100158415, mRNA (cDNA clone IMAGE:4889512), partial cds. // gb // 14 // ---	---
Xl2.53461.2.A1_at	216.41	P	98.08	P	-2.21	X_laevis_2 Array	Xenopus laevis	23Oct2013	Consensus sequence	GenBank	Xl2.53461.2	gb:BG439685 /DB_XREF=gi:13349335 /DB_XREF=dab25g08.x1 /CLONE=IMAGE:4175439 /TID=Xl.53461.2 /CNT=1 /FEA=EST /TIER=ConsEnd /STK=1 /UG=Xl.53461 /UG_TITLE=Transcribed locus /REP_ORG=X. laevis	BG439685	Xl.53461	Xl.52612	---	---	---	---	---	est	---	---	---	---	---	---	---	---	---	---	---	---	---	---	---	---	---	---	---	---	This probe set was annotated using the Accession mapped clusters based pipeline to a UniGene identifier using 1 transcripts. // false // Accession mapped clusters // E	BG439685	BG439685 // /DB_XREF=dab25g08.x1 /CLONE=IMAGE:4175439 // gb // --- // ---	---
Xl2.8033.1.A1_at	161.92	P	464.36	P	2.87	X_laevis_2 Array	Xenopus laevis	23Oct2013	Consensus sequence	GenBank	Xl2.8033.1	gb:CV103680 /DB_XREF=gi:51609726 /DB_XREF=AGENCOURT_31519914 /CLONE=IMAGE:7390980 /TID=Xl.8033.1 /CNT=12 /FEA=EST /TIER=Stack /STK=6 /UG=Xl.8033 /UG_TITLE=Transcribed locus, weakly similar to NP_859077.1 ankyrin repeat domain 37 (Homo sapiens) /REP_ORG=X.	CV103680	Xl.8033	Xl.8033	---	---	ankyrin repeat domain 37	ankrd37	---	full length	---	100049758	A5D8N6	---	---	NP_001092167	NM_001098697	---	---	---	---	---	---	---	---	---	---	---	---	---	This probe set was annotated using the Matching Probes based pipeline to a Entrez Gene identifier using 1 transcripts. // false // Matching Probes // A	NM_001098697(14)	NM_001098697 // Xenopus laevis ankyrin repeat domain 37 (ankrd37), mRNA. // refseq // 14 // ---	---
Xl2.989.1.S1_at	56.96	A	154.99	P	2.72	X_laevis_2 Array	Xenopus laevis	23Oct2013	Consensus sequence	GenBank	Xl2.989.1	gb:U25993.1 /DB_XREF=gi:897597 /GEN=Xnr3 /TID=Xl.989.1 /CNT=13 /FEA=FLmRNA /TIER=FL /STK=5 /LL=378537 /UG=Xl.989 /DEF=Xenopus laevis organizer specific TGF-beta related growth factor (Xnr3) mRNA, complete cds. /PROD=TGF-beta related growth factor /FL=gb:U	U25993.1	Xl.989	Xl.989	---	---	nodal homolog 3, gene 1	nodal3.1	---	full length	---	378537	Q91609 /// B7ZQ58	---	---	NP_001079259	NM_001085790	---	---	---	---	---	---	0007275 // multicellular organismal development // inferred from electronic annotation /// 0007369 // gastrulation // inferred from electronic annotation /// 0040007 // growth // inferred from electronic annotation	0005576 // extracellular region // inferred from electronic annotation	0008083 // growth factor activity // inferred from electronic annotation	---	---	---	---	This probe set was annotated using the Matching Probes based pipeline to a Entrez Gene identifier using 2 transcripts. // false // Matching Probes // A	NM_001085790(14),U25993(14)	NM_001085790 // Xenopus laevis nodal homolog 3, gene 1 (nodal3.1), mRNA. // refseq // 14 // --- /// U25993 // Xenopus laevis organizer specific TGF-beta related growth factor (Xnr3) mRNA, complete cds. // gb // 14 // ---	---
Xl2.989.1.S1_s_at	33.98	P	68.43	P	2.01	X_laevis_2 Array	Xenopus laevis	23Oct2013	Consensus sequence	GenBank	Xl2.989.1	gb:U25993.1 /DB_XREF=gi:897597 /GEN=Xnr3 /TID=Xl.989.1 /CNT=13 /FEA=FLmRNA /TIER=FL /STK=5 /LL=378537 /UG=Xl.989 /DEF=Xenopus laevis organizer specific TGF-beta related growth factor (Xnr3) mRNA, complete cds. /PROD=TGF-beta related growth factor /FL=gb:U	U25993.1	Xl.989	Xl.339 /// Xl.989	---	---	nodal homolog 3, gene 1 /// nodal homolog 3, gene 2	nodal3.1 /// nodal3.2	---	full length	---	373597 /// 378537	Q91609 /// Q91621 /// B7ZQ58	---	---	NP_001079065 /// NP_001079259	NM_001085596 /// NM_001085790	---	---	---	---	---	---	0007275 // multicellular organismal development // inferred from electronic annotation /// 0007369 // gastrulation // inferred from electronic annotation /// 0040007 // growth // inferred from electronic annotation	0005576 // extracellular region // inferred from electronic annotation	0008083 // growth factor activity // inferred from electronic annotation	---	---	---	---	This probe set was annotated using the Matching Probes based pipeline to a Entrez Gene identifier using 6 transcripts. // true // Matching Probes // A	U25993(14),U29588(14),BC169689(10),BC169691(10),NM_001085596(14),NM_001085790(14)	BC169689 // Xenopus laevis nodal related 3, TGF-beta related growth factor, mRNA (cDNA clone MGC:196416 IMAGE:9041323), complete cds. // gb // 10 // --- /// BC169691 // Xenopus laevis nodal related 3, TGF-beta related growth factor, mRNA (cDNA clone MGC:1	---
Xl2Affx.126.1.A1_at	110.42	P	229.42	P	2.08	X_laevis_2 Array	Xenopus laevis	23Oct2013	Consensus sequence	GenBank	Xl2Affx.126.1	gb:DQ096879.1 /DB_XREF=gi:70672120 /TID=XlAffx.126.1 /CNT=1 /FEA=mRNA /TIER=ConsEnd /STK=0 /NOTE=sequence(s) not in UniGene /DEF=Xenopus laevis mito mRNA, complete sequence. /REP_ORG=X. laevis	DQ096879.1	---	Xl.75886	---	---	---	---	---	---	---	---	---	---	---	---	---	---	---	---	---	---	---	---	---	---	---	---	---	---	This probe set was annotated using the Accession mapped clusters based pipeline to a UniGene identifier using 1 transcripts. // false // Accession mapped clusters // E	DQ096879	DQ096879 // /DEF=Xenopus laevis mito mRNA, complete sequence. // gb // --- // ---	---
Xl2Affx.95.1.A1_at	217.82	P	453.16	P	2.08	X_laevis_2 Array	Xenopus laevis	23Oct2013	Consensus sequence	GenBank	Xl2Affx.95.1	gb:U33552.1 /DB_XREF=gi:4096592 /TID=XlAffx.95.1 /CNT=1 /FEA=mRNA /TIER=ConsEnd /STK=0 /NOTE=sequence(s) not in UniGene /DEF=Xenopus laevis cytochrome c oxidase II mRNA, mitochondrial gene encoding mitochondrial protein, partial cds. /REP_ORG=X. laevis	U33552.1	---	---	---	---	---	---	---	---	---	---	---	---	---	---	---	---	---	---	---	---	---	---	---	---	---	---	---	---	This probe set was annotated using the Design Representative Id based pipeline to a GenBank identifier using 1 transcripts. // false // Design Representative Id // R	U33552.1	U33552.1 // /DEF=Xenopus laevis cytochrome c oxidase II mRNA, mitochondrial gene encoding mitochondrial protein, partial cds. // gb // --- // ---	U33552 // gb // 14 // Negative Strand Matching Probes
Xl2rRNA.1.1.S1_at	1969.58	P	5555.9	P	2.82	X_laevis_2 Array	Xenopus laevis	23Oct2013	Consensus sequence	---	Xl2rRNA.1.1	gi|65056:3836-7917 /TID=XlrRNA.1.1 /CNT=1 /FEA=rRNA /TIER=ConsEnd /STK=0 /NOTE=sequence(s) not in UniGene /DEF=gi|65056:3836-7917 Xenopus laevis genes for 28S ribosomal RNAs. X02995 REGION: 3836..7917 /REP_ORG=X. laevis	65056	---	---	---	---	---	---	---	---	---	---	---	---	---	---	---	---	---	---	---	---	---	---	---	---	---	---	---	---	This probe set was annotated using the Design Representative Id based pipeline to a GenBank identifier using 1 transcripts. // false // Design Representative Id // R	65056	65056 // --- // gi // --- // ---	---
Xl2rRNA.2.1.S1_at	442.4	P	1062.33	P	2.4	X_laevis_2 Array	Xenopus laevis	23Oct2013	Consensus sequence	---	Xl2rRNA.2.1	gi|65056:1030-2854 /TID=XlrRNA.2.1 /CNT=1 /FEA=rRNA /TIER=ConsEnd /STK=0 /NOTE=sequence(s) not in UniGene /DEF=gi|65056:1030-2854 Xenopus laevis genes for 18S ribosomal RNAs. X02995 REGION: 1030..2854 /REP_ORG=X. laevis	65056	---	---	---	---	---	---	---	---	---	---	---	---	---	---	---	---	---	---	---	---	---	---	---	---	---	---	---	---	This probe set was annotated using the Design Representative Id based pipeline to a GenBank identifier using 1 transcripts. // false // Design Representative Id // R	65056	65056 // --- // gi // --- // ---	---

## Sheet: Stage 45
Probe ID	Sample3.CEL	Sample3.CEL Call	Sample4.CEL	Sample4.CEL Call	fold change	GeneChip Array	Species Scientific Name	Annotation Date	Sequence Type	Sequence Source	Transcript ID(Array Design)	Target Description	Representative Public ID	Archival UniGene Cluster	UniGene ID	Genome Version	Alignments	Gene Title	Gene Symbol	Chromosomal Location	Unigene Cluster Type	Ensembl	Entrez Gene	SwissProt	EC	OMIM	RefSeq Protein ID	RefSeq Transcript ID	FlyBase	AGI	WormBase	MGI Name	RGD Name	SGD accession number	Gene Ontology Biological Process	Gene Ontology Cellular Component	Gene Ontology Molecular Function	Pathway	InterPro	Trans Membrane	QTL	Annotation Description	Annotation Transcript Cluster	Transcript Assignments	Annotation Notes
Xl2.1744.3.S1_at	3462.94	P	47.92	P	-72.27	X_laevis_2 Array	Xenopus laevis	23Oct2013	Consensus sequence	GenBank	Xl2.1744.3	gb:BJ034855 /DB_XREF=gi:17396599 /DB_XREF=BJ034855 /CLONE=XL031b22 /TID=Xl.1744.3 /CNT=7 /FEA=EST /TIER=ConsEnd /STK=0 /UG=Xl.1744 /UG_TITLE=Transcribed locus /REP_ORG=X. laevis	BJ034855	Xl.1744	Xl.9600	---	---	CTP synthase 2	ctps2	---	full length	---	444477	Q6GME1	EC:6.3.4.2	---	NP_001086048	NM_001092579	---	---	---	---	---	---	---	---	---	---	---	---	---	This probe set was annotated using the Accession mapped clusters based pipeline to a UniGene identifier using 6 transcripts. // false // Accession mapped clusters // E	AW767492,BJ034855,BJ070529,BJ094019,BP691725,BX846645	AW767492 // /DB_XREF=da69g09.y1 /CLONE=IMAGE:3200224 // gb // --- // --- /// BJ034855 // /DB_XREF=BJ034855 /CLONE=XL031b22 // gb // --- // --- /// BJ070529 // /DB_XREF=BJ070529 /CLONE=XL056n07 // gb // --- // --- /// BJ094019 // /DB_XREF=BJ094019 /CLONE=X	---
Xl2.14035.1.A1_a_at	429.36	P	12.47	A	-34.42	X_laevis_2 Array	Xenopus laevis	23Oct2013	Consensus sequence	GenBank	Xl2.14035.1	gb:BJ086067 /DB_XREF=gi:17582325 /DB_XREF=BJ086067 /CLONE=XL051o23 /TID=Xl.14035.1 /CNT=3 /FEA=EST /TIER=ConsEnd /STK=3 /UG=Xl.14035 /UG_TITLE=Transcribed locus, weakly similar to NP_001003342.1 H K exchanging ATPase alpha (Canis familiaris) /REP_ORG=X. l	BJ086067	Xl.14035	Xl.72097	---	---	---	---	---	est	---	---	---	---	---	---	---	---	---	---	---	---	---	---	---	---	---	---	---	---	This probe set was annotated using the Accession mapped clusters based pipeline to a UniGene identifier using 3 transcripts. // false // Accession mapped clusters // E	BJ078606,BJ086067,BJ087756	BJ078606 // /DB_XREF=BJ078606 /CLONE=XL065j19 // gb // --- // --- /// BJ086067 // /DB_XREF=BJ086067 /CLONE=XL051o23 // gb // --- // --- /// BJ087756 // /DB_XREF=BJ087756 /CLONE=XL082j12 // gb // --- // ---	---
Xl2.14035.2.A1_a_at	463.41	P	17.01	A	-27.25	X_laevis_2 Array	Xenopus laevis	23Oct2013	Consensus sequence	GenBank	Xl2.14035.2	gb:BJ083202 /DB_XREF=gi:17578176 /DB_XREF=BJ083202 /CLONE=XL084g22 /TID=Xl.14035.2 /CNT=1 /FEA=EST /TIER=ConsEnd /STK=1 /UG=Xl.14035 /UG_TITLE=Transcribed locus, weakly similar to NP_001003342.1 H K exchanging ATPase alpha (Canis familiaris) /REP_ORG=X. l	BJ083202	Xl.14035	Xl.72097	---	---	---	---	---	est	---	---	---	---	---	---	---	---	---	---	---	---	---	---	---	---	---	---	---	---	This probe set was annotated using the Accession mapped clusters based pipeline to a UniGene identifier using 1 transcripts. // false // Accession mapped clusters // E	BJ083202	BJ083202 // /DB_XREF=BJ083202 /CLONE=XL084g22 // gb // --- // ---	---
Xl2.24613.1.S1_at	17147.4	P	891.79	P	-19.23	X_laevis_2 Array	Xenopus laevis	23Oct2013	Consensus sequence	GenBank	Xl2.24613.1	gb:CB560713 /DB_XREF=gi:29480243 /DB_XREF=AGENCOURT_13322319 /CLONE=IMAGE:6879447 /TID=Xl.24613.1 /CNT=19 /FEA=EST /TIER=ConsEnd /STK=1 /UG=Xl.24613 /UG_TITLE=Transcribed locus, weakly similar to XP_421035.1 PREDICTED: similar to Mucin 2 precursor (Intest	CB560713	Xl.24613	Xl.87503	---	---	---	---	---	est	---	---	---	---	---	---	---	---	---	---	---	---	---	---	---	---	---	---	---	---	This probe set was annotated using the Accession mapped clusters based pipeline to a UniGene identifier using 7 transcripts. // false // Accession mapped clusters // E	CB560029,CB560713,CB561386,CB561394,CB562624,CB562791,CD099669	CB560029 // /DB_XREF=AGENCOURT_13325201 /CLONE=IMAGE:6880402 // gb // --- // --- /// CB560713 // /DB_XREF=AGENCOURT_13322319 /CLONE=IMAGE:6879447 // gb // --- // --- /// CB561386 // /DB_XREF=AGENCOURT_13323001 /CLONE=IMAGE:6877548 // gb // --- // --- ///	---
Xl2.47807.1.A1_at	390.33	P	20.35	A	-19.18	X_laevis_2 Array	Xenopus laevis	23Oct2013	Consensus sequence	GenBank	Xl2.47807.1	gb:CD325422 /DB_XREF=gi:31089753 /DB_XREF=AGENCOURT_14143281 /CLONE=IMAGE:6948935 /TID=Xl.47807.1 /CNT=2 /FEA=EST /TIER=ConsEnd /STK=2 /UG=Xl.47807 /UG_TITLE=Transcribed locus /REP_ORG=X. laevis	CD325422	Xl.47807	Xl.23218	---	---	eukaryotic translation initiation factor 2, subunit 1 alpha, 35kDa	eif2s1	---	full length	---	380444	Q7ZTK4	---	---	NP_001080752	NM_001087283	---	---	---	---	---	---	---	---	---	---	---	---	---	This probe set was annotated using the Accession mapped clusters based pipeline to a UniGene identifier using 2 transcripts. // false // Accession mapped clusters // E	BP717610,CD325422	BP717610 // /DB_XREF=BP717610 /CLONE=XL436n21ex // gb // --- // --- /// CD325422 // /DB_XREF=AGENCOURT_14143281 /CLONE=IMAGE:6948935 // gb // --- // ---	---
Xl2.51676.1.S1_at	255.17	P	19.25	P	-13.26	X_laevis_2 Array	Xenopus laevis	23Oct2013	Consensus sequence	GenBank	Xl2.51676.1	gb:EB735375 /DB_XREF=gi:95016091 /DB_XREF=AGENCOURT_78604293 /CLONE=IMAGE:8640567 /TID=Xl.51676.1 /CNT=12 /FEA=EST /TIER=ConsEnd /STK=1 /UG=Xl.51676 /UG_TITLE=Transcribed locus /REP_ORG=X. laevis	EB735375	Xl.51676	Xl.51676	---	---	---	---	---	est	---	---	---	---	---	---	---	---	---	---	---	---	---	---	---	---	---	---	---	---	This probe set was annotated using the Accession mapped clusters based pipeline to a UniGene identifier using 12 transcripts. // false // Accession mapped clusters // E	CB199419,CB199779,CB565633,CB944789,CD098587,CD099816,CF285739,EB471099,EB727509,EB731892,EB733899,EB735375	CB199419 // /DB_XREF=AGENCOURT_11211268 /CLONE=IMAGE:6874447 // gb // --- // --- /// CB199779 // /DB_XREF=AGENCOURT_11244954 /CLONE=IMAGE:6874833 // gb // --- // --- /// CB565633 // /DB_XREF=AGENCOURT_13318647 /CLONE=IMAGE:6874833 // gb // --- // --- ///	---
Xl2.57004.1.S1_at	412.14	P	31.72	P	-12.99	X_laevis_2 Array	Xenopus laevis	23Oct2013	Consensus sequence	GenBank	Xl2.57004.1	gb:EB738440 /DB_XREF=gi:95019156 /DB_XREF=AGENCOURT_77746689 /CLONE=IMAGE:8644996 /TID=Xl.57004.1 /CNT=3 /FEA=EST /TIER=ConsEnd /STK=0 /UG=Xl.57004 /UG_TITLE=Transcribed locus /REP_ORG=X. laevis	EB738440	Xl.57004	Xl.57004	---	---	---	---	---	est	---	---	---	---	---	---	---	---	---	---	---	---	---	---	---	---	---	---	---	---	This probe set was annotated using the Accession mapped clusters based pipeline to a UniGene identifier using 3 transcripts. // false // Accession mapped clusters // E	CB207687,CB208016,EB738440	CB207687 // /DB_XREF=AGENCOURT_11369008 /CLONE=IMAGE:6880143 // gb // --- // --- /// CB208016 // /DB_XREF=AGENCOURT_11372362 /CLONE=IMAGE:6880725 // gb // --- // --- /// EB738440 // /DB_XREF=AGENCOURT_77746689 /CLONE=IMAGE:8644996 // gb // --- // ---	---
Xl2.395.1.S1_at	217.97	P	18.3	P	-11.91	X_laevis_2 Array	Xenopus laevis	23Oct2013	Consensus sequence	GenBank	Xl2.395.1	gb:CB563561 /DB_XREF=gi:29483091 /DB_XREF=AGENCOURT_13333015 /CLONE=IMAGE:6874362 /TID=Xl.395.1 /CNT=447 /FEA=FLmRNA /TIER=Stack /STK=17 /LL=448844 /UG_GENE=LOC448844 /UG=Xl.395 /UG_TITLE=74 kDa serum albumin /FL=gb:M21442.1 gb:BC081223.1 /REP_ORG=X. laev	CB563561	Xl.395	Xl.395 /// Xl.49125	---	---	albumin /// albumin	alb-a /// alb-b	---	full length	---	397731 /// 448844	P08759 /// P14872 /// Q642P7	---	---	NP_001081244 /// NP_001087930	NM_001087775 /// NM_001094461	---	---	---	---	---	---	0006810 // transport // inferred from electronic annotation	0005576 // extracellular region // inferred from electronic annotation /// 0005615 // extracellular space // inferred from electronic annotation	0008289 // lipid binding // inferred from electronic annotation /// 0046872 // metal ion binding // inferred from electronic annotation	---	---	---	---	This probe set was annotated using the Matching Probes based pipeline to a Entrez Gene identifier using 5 transcripts. // true // Matching Probes // A	M18350(14),M21442(14),BC081223(14),NM_001094461(14),NM_001087775(14)	BC081223 // Xenopus laevis 74 kDa serum albumin, mRNA (cDNA clone MGC:85339 IMAGE:6876264), complete cds. // gb // 14 // --- /// M18350 // X.laevis 68 kDa serum albumin mRNA, complete cds. // gb // 14 // --- /// M21442 // Xenopus laevis 74 kDa serum album	---
Xl2.363.1.S1_at	1237.17	P	116.92	P	-10.58	X_laevis_2 Array	Xenopus laevis	23Oct2013	Consensus sequence	GenBank	Xl2.363.1	gb:U46576.1 /DB_XREF=gi:1222536 /TID=Xl.363.1 /CNT=1 /FEA=mRNA /TIER=ConsEnd /STK=0 /LL=378561 /UG_GENE=thdl20-b /UG=Xl.363 /UG_TITLE=Thyroid hormone down-regulated protein XL20 /DEF=Xenopus laevis thyroid hormone down-regulated protein XL20 (gene 20) mRN	U46576.1	Xl.363	Xl.363	---	---	thyroid hormone down-regulated protein (gene 20)	thdl20-b	---	---	---	378561	Q91681	---	---	---	---	---	---	---	---	---	---	---	---	---	---	---	---	---	This probe set was annotated using the Matching Probes based pipeline to a Entrez Gene identifier using 1 transcripts. // false // Matching Probes // A	U46576(14)	U46576 // Xenopus laevis thyroid hormone down-regulated protein XL20 (gene 20) mRNA, partial cds. // gb // 14 // ---	---
Xl2.51668.1.A1_at	355.66	P	34.76	P	-10.23	X_laevis_2 Array	Xenopus laevis	23Oct2013	Consensus sequence	GenBank	Xl2.51668.1	gb:CB561829 /DB_XREF=gi:29481359 /DB_XREF=AGENCOURT_13351725 /CLONE=IMAGE:6878194 /TID=Xl.51668.1 /CNT=1 /FEA=EST /TIER=ConsEnd /STK=1 /UG=Xl.51668 /UG_TITLE=Transcribed locus /REP_ORG=X. laevis	CB561829	Xl.51668	Xl.74018	---	---	---	---	---	est	---	---	---	---	---	---	---	---	---	---	---	---	---	---	---	---	---	---	---	---	This probe set was annotated using the Accession mapped clusters based pipeline to a UniGene identifier using 1 transcripts. // false // Accession mapped clusters // E	CB561829	CB561829 // /DB_XREF=AGENCOURT_13351725 /CLONE=IMAGE:6878194 // gb // --- // ---	---
Xl2.6005.1.S1_at	5936.3	P	581.75	P	-10.2	X_laevis_2 Array	Xenopus laevis	23Oct2013	Consensus sequence	GenBank	Xl2.6005.1	gb:BP718079 /DB_XREF=gi:46066672 /DB_XREF=BP718079 /CLONE=XL438h18ex /TID=Xl.6005.1 /CNT=21 /FEA=mRNA /TIER=Stack /STK=7 /UG=Xl.6005 /UG_TITLE=CDNA clone 12F11 /REP_ORG=X. laevis	BP718079	Xl.6005	Xl.6005	---	---	---	---	---	---	---	---	---	---	---	---	---	---	---	---	---	---	---	---	---	---	---	---	---	---	This probe set was annotated using the Matching Probes based pipeline to a UniGene identifier using 1 transcripts. // false // Matching Probes // A	AJ009287(13)	AJ009287 // Xenopus laevis cDNA clone 12F11. // gb // 13 // ---	---
Xl2.2659.1.S1_at	2435.2	P	258.17	P	-9.43	X_laevis_2 Array	Xenopus laevis	23Oct2013	Consensus sequence	GenBank	Xl2.2659.1	gb:BC045045.1 /DB_XREF=gi:27924346 /GEN=MGC53249 /TID=Xl.2659.1 /CNT=32 /FEA=FLmRNA /TIER=FL+Stack /STK=9 /LL=379283 /UG=Xl.2659 /DEF=Xenopus laevis hypothetical protein MGC53249, mRNA (cDNA clone MGC:53249 IMAGE:5543636), complete cds. /PROD=MGC53249 pro	BC045045.1	Xl.2659	Xl.2659	---	---	ATPase, H+/K+ transporting, nongastric, alpha polypeptide	atp12a-b	---	full length	---	379283	Q7ZXD3	---	---	NP_001079596	NM_001086127	---	---	---	---	---	---	0006754 // ATP biosynthetic process // inferred from electronic annotation /// 0006812 // cation transport // inferred from electronic annotation /// 0015672 // monovalent inorganic cation transport // inferred from electronic annotation	0016020 // membrane // inferred from electronic annotation /// 0016021 // integral to membrane // inferred from electronic annotation	0000166 // nucleotide binding // inferred from electronic annotation /// 0005524 // ATP binding // inferred from electronic annotation /// 0015077 // monovalent inorganic cation transmembrane transporter activity // inferred from electronic annotation ///	---	---	---	---	This probe set was annotated using the Matching Probes based pipeline to a Entrez Gene identifier using 1 transcripts. // false // Matching Probes // A	NM_001086127(14)	NM_001086127 // Xenopus laevis ATPase, H+/K+ transporting, nongastric, alpha polypeptide (atp12a-b), mRNA. // refseq // 14 // ---	---
Xl2.24538.3.S1_a_at	688.18	P	78.22	P	-8.8	X_laevis_2 Array	Xenopus laevis	23Oct2013	Consensus sequence	GenBank	Xl2.24538.3	gb:EB739217 /DB_XREF=gi:95019933 /DB_XREF=AGENCOURT_78602599 /CLONE=IMAGE:8640487 /TID=Xl.24538.3 /CNT=16 /FEA=EST /TIER=ConsEnd /STK=0 /UG=Xl.24538 /UG_TITLE=Transcribed locus /REP_ORG=X. laevis	EB739217	Xl.24538	Xl.24538	---	---	uncharacterized LOC100126633	LOC100126633	---	full length	---	100126633	A8E5Z8	---	---	NP_001104208	NM_001110738	---	---	---	---	---	---	---	---	0005509 // calcium ion binding // inferred from electronic annotation	---	---	---	---	This probe set was annotated using the Matching Probes based pipeline to a Entrez Gene identifier using 1 transcripts. // false // Matching Probes // A	NM_001110738(14)	NM_001110738 // Xenopus laevis uncharacterized LOC100126633 (LOC100126633), mRNA. // refseq // 14 // ---	---
Xl2.56810.1.S1_at	380.63	P	47.05	P	-8.09	X_laevis_2 Array	Xenopus laevis	23Oct2013	Consensus sequence	GenBank	Xl2.56810.1	gb:EB738434 /DB_XREF=gi:95019150 /DB_XREF=AGENCOURT_77727832 /CLONE=IMAGE:8638526 /TID=Xl.56810.1 /CNT=4 /FEA=EST /TIER=ConsEnd /STK=0 /UG=Xl.56810 /UG_TITLE=Transcribed locus /REP_ORG=X. laevis	EB738434	Xl.56810	Xl.56810	---	---	---	---	---	est	---	---	---	---	---	---	---	---	---	---	---	---	---	---	---	---	---	---	---	---	This probe set was annotated using the Accession mapped clusters based pipeline to a UniGene identifier using 4 transcripts. // false // Accession mapped clusters // E	EB731386,EB732276,EB738434,EB738707	EB731386 // /DB_XREF=AGENCOURT_77722356 /CLONE=IMAGE:8635647 // gb // --- // --- /// EB732276 // /DB_XREF=AGENCOURT_77726396 /CLONE=IMAGE:8642533 // gb // --- // --- /// EB738434 // /DB_XREF=AGENCOURT_77727832 /CLONE=IMAGE:8638526 // gb // --- // --- ///	---
Xl2.1669.1.S1_at	687.47	P	87.94	P	-7.82	X_laevis_2 Array	Xenopus laevis	23Oct2013	Consensus sequence	GenBank	Xl2.1669.1	gb:BC058326.1 /DB_XREF=gi:34849475 /TID=Xl.1669.1 /CNT=21 /FEA=mRNA /TIER=ConsEnd /STK=0 /UG=Xl.1669 /UG_TITLE=CDNA clone IMAGE:4680602 /DEF=Xenopus laevis cDNA clone IMAGE:6880181. /REP_ORG=X. laevis	BC058326.1	Xl.1669	Xl.1405	---	---	uncharacterized LOC100036942	LOC100036942	---	full length	---	100036942	A1L2T1	---	---	NP_001091181	NM_001097712	---	---	---	---	---	---	0006520 // cellular amino acid metabolic process // inferred from electronic annotation	---	0030170 // pyridoxal phosphate binding // inferred from electronic annotation	---	---	---	---	This probe set was annotated using the Matching Probes based pipeline to a Entrez Gene identifier using 1 transcripts. // false // Matching Probes // A	NM_001097712(9)	BC058326 // Xenopus laevis cDNA clone IMAGE:6880181. // gb // 14 // --- /// NM_001097712 // Xenopus laevis uncharacterized LOC100036942 (LOC100036942), mRNA. // refseq // 9 // ---	NM_001097702 // refseq // 1 // Cross Hyb Matching Probes
Xl2.2352.1.A1_at	350.9	P	47.09	P	-7.45	X_laevis_2 Array	Xenopus laevis	23Oct2013	Consensus sequence	GenBank	Xl2.2352.1	gb:BG730513 /DB_XREF=gi:14015588 /DB_XREF=dac19a09.x1 /CLONE=IMAGE:4407448 /TID=Xl.2352.1 /CNT=1 /FEA=EST /TIER=ConsEnd /STK=1 /UG=Xl.2352 /UG_TITLE=Transcribed locus /REP_ORG=X. laevis	BG730513	Xl.2352	Xl.2352	---	---	---	---	---	est	---	---	---	---	---	---	---	---	---	---	---	---	---	---	---	---	---	---	---	---	This probe set was annotated using the Accession mapped clusters based pipeline to a UniGene identifier using 1 transcripts. // false // Accession mapped clusters // E	BG730513	BG730513 // /DB_XREF=dac19a09.x1 /CLONE=IMAGE:4407448 // gb // --- // ---	---
Xl2.24495.1.S1_at	3550.73	P	523.75	P	-6.78	X_laevis_2 Array	Xenopus laevis	23Oct2013	Consensus sequence	GenBank	Xl2.24495.1	gb:EB733324 /DB_XREF=gi:95014040 /DB_XREF=AGENCOURT_77746233 /CLONE=IMAGE:8641558 /TID=Xl.24495.1 /CNT=34 /FEA=EST /TIER=ConsEnd /STK=1 /UG=Xl.24495 /UG_TITLE=Transcribed locus /REP_ORG=X. laevis	EB733324	Xl.24495	Xl.81244	---	---	---	---	---	est	---	---	---	---	---	---	---	---	---	---	---	---	---	---	---	---	---	---	---	---	This probe set was annotated using the Accession mapped clusters based pipeline to a UniGene identifier using 18 transcripts. // false // Accession mapped clusters // E	CB561202,CB561549,EB729328,EB731064,EB733239,EB733324,EB733838,EB734515,EB734961,EB736053,EB736103,EB736216,EB737605,EB737965,EB738111,EB738196,EB738807,EC275584	CB561202 // /DB_XREF=AGENCOURT_13350092 /CLONE=IMAGE:6878071 // gb // --- // --- /// CB561549 // /DB_XREF=AGENCOURT_13329689 /CLONE=IMAGE:6878600 // gb // --- // --- /// EB729328 // /DB_XREF=AGENCOURT_77746432 /CLONE=IMAGE:8645036 // gb // --- // --- ///	---
Xl2.57004.1.S1_s_at	1018.39	P	152.32	P	-6.69	X_laevis_2 Array	Xenopus laevis	23Oct2013	Consensus sequence	GenBank	Xl2.57004.1	gb:EB738440 /DB_XREF=gi:95019156 /DB_XREF=AGENCOURT_77746689 /CLONE=IMAGE:8644996 /TID=Xl.57004.1 /CNT=3 /FEA=EST /TIER=ConsEnd /STK=0 /UG=Xl.57004 /UG_TITLE=Transcribed locus /REP_ORG=X. laevis	EB738440	Xl.57004	Xl.57004	---	---	---	---	---	est	---	---	---	---	---	---	---	---	---	---	---	---	---	---	---	---	---	---	---	---	This probe set was annotated using the Accession mapped clusters based pipeline to a UniGene identifier using 3 transcripts. // false // Accession mapped clusters // E	CB207687,CB208016,EB738440	CB207687 // /DB_XREF=AGENCOURT_11369008 /CLONE=IMAGE:6880143 // gb // --- // --- /// CB208016 // /DB_XREF=AGENCOURT_11372362 /CLONE=IMAGE:6880725 // gb // --- // --- /// EB738440 // /DB_XREF=AGENCOURT_77746689 /CLONE=IMAGE:8644996 // gb // --- // ---	---
Xl2.17656.1.S1_at	819.57	P	122.7	P	-6.68	X_laevis_2 Array	Xenopus laevis	23Oct2013	Consensus sequence	GenBank	Xl2.17656.1	gb:BC081244.1 /DB_XREF=gi:51703722 /GEN=MGC86179 /TID=Xl.17656.1 /CNT=8 /FEA=FLmRNA /TIER=FL /STK=2 /LL=447625 /UG=Xl.17656 /DEF=Xenopus laevis MGC86179 protein, mRNA (cDNA clone MGC:86179 IMAGE:6955669), complete cds. /PROD=MGC86179 protein /FL=gb:BC0812	BC081244.1	Xl.17656	Xl.17656	---	---	MGC86179 protein	MGC86179	---	full length	---	447625	Q66IQ5	---	---	NP_001087801	NM_001094332	---	---	---	---	---	---	0055114 // oxidation-reduction process // inferred from electronic annotation	---	0004497 // monooxygenase activity // inferred from electronic annotation /// 0005506 // iron ion binding // inferred from electronic annotation /// 0009055 // electron carrier activity // inferred from electronic annotation /// 0016491 // oxidoreductase a	---	---	---	---	This probe set was annotated using the Matching Probes based pipeline to a Entrez Gene identifier using 2 transcripts. // false // Matching Probes // A	BC081244(14),NM_001094332(14)	BC081244 // Xenopus laevis MGC86179 protein, mRNA (cDNA clone MGC:86179 IMAGE:6955669), complete cds. // gb // 14 // --- /// NM_001094332 // Xenopus laevis MGC86179 protein (MGC86179), mRNA. // refseq // 14 // ---	---
Xl2.56854.1.A1_at	3977.64	P	598.31	P	-6.65	X_laevis_2 Array	Xenopus laevis	23Oct2013	Consensus sequence	GenBank	Xl2.56854.1	gb:CB561902 /DB_XREF=gi:29481432 /DB_XREF=AGENCOURT_13321931 /CLONE=IMAGE:6880143 /TID=Xl.56854.1 /CNT=3 /FEA=EST /TIER=ConsEnd /STK=2 /UG=Xl.56854 /UG_TITLE=Transcribed locus /REP_ORG=X. laevis	CB561902	Xl.56854	Xl.57004	---	---	---	---	---	est	---	---	---	---	---	---	---	---	---	---	---	---	---	---	---	---	---	---	---	---	This probe set was annotated using the Accession mapped clusters based pipeline to a UniGene identifier using 3 transcripts. // false // Accession mapped clusters // E	CB561902,EB731945,EB739126	CB561902 // /DB_XREF=AGENCOURT_13321931 /CLONE=IMAGE:6880143 // gb // --- // --- /// EB731945 // /DB_XREF=AGENCOURT_77729762 /CLONE=IMAGE:8641884 // gb // --- // --- /// EB739126 // /DB_XREF=AGENCOURT_78458866 /CLONE=IMAGE:8641884 // gb // --- // ---	---
Xl2.8650.1.S1_at	328.63	P	51.9	P	-6.33	X_laevis_2 Array	Xenopus laevis	23Oct2013	Consensus sequence	GenBank	Xl2.8650.1	gb:AW159050 /DB_XREF=gi:6271079 /DB_XREF=za50g01.x1 /CLONE=za50g01 /TID=Xl.8650.1 /CNT=3 /FEA=EST /TIER=ConsEnd /STK=0 /UG=Xl.8650 /UG_TITLE=Transcribed locus /REP_ORG=X. laevis	AW159050	Xl.8650	Xl.8650	---	---	---	---	---	est	---	---	---	---	---	---	---	---	---	---	---	---	---	---	---	---	---	---	---	---	This probe set was annotated using the Accession mapped clusters based pipeline to a UniGene identifier using 3 transcripts. // false // Accession mapped clusters // E	AW159050,CD253935,CF548349	AW159050 // /DB_XREF=za50g01.x1 /CLONE=za50g01 // gb // --- // --- /// CD253935 // /DB_XREF=AGENCOURT_14141724 /CLONE=IMAGE:6946871 // gb // --- // --- /// CF548349 // /DB_XREF=AGENCOURT_15596172 /CLONE=IMAGE:7019771 // gb // --- // ---	---
Xl2.57001.1.S1_at	449.38	P	72.24	P	-6.22	X_laevis_2 Array	Xenopus laevis	23Oct2013	Consensus sequence	GenBank	Xl2.57001.1	gb:EB734623 /DB_XREF=gi:95015339 /DB_XREF=AGENCOURT_77722069 /CLONE=IMAGE:8640208 /TID=Xl.57001.1 /CNT=12 /FEA=EST /TIER=ConsEnd /STK=1 /UG=Xl.57001 /UG_TITLE=Transcribed locus /REP_ORG=X. laevis	EB734623	Xl.57001	Xl.57001	---	---	---	---	---	est	---	---	---	---	---	---	---	---	---	---	---	---	---	---	---	---	---	---	---	---	This probe set was annotated using the Accession mapped clusters based pipeline to a UniGene identifier using 12 transcripts. // false // Accession mapped clusters // E	CD100976,CD101328,EB731263,EB732937,EB733661,EB734368,EB734623,EB736168,EB736335,EB736485,EB736904,EB737973	CD100976 // /DB_XREF=AGENCOURT_13997481 /CLONE=IMAGE:6940743 // gb // --- // --- /// CD101328 // /DB_XREF=AGENCOURT_13996277 /CLONE=IMAGE:6936984 // gb // --- // --- /// EB731263 // /DB_XREF=AGENCOURT_77745508 /CLONE=IMAGE:8644476 // gb // --- // --- ///	---
Xl2.34612.1.S1_at	2330.97	P	395.07	P	-5.9	X_laevis_2 Array	Xenopus laevis	23Oct2013	Consensus sequence	GenBank	Xl2.34612.1	gb:BC084318.1 /DB_XREF=gi:54261472 /GEN=LOC495264 /TID=Xl.34612.1 /CNT=3 /FEA=FLmRNA /TIER=FL /STK=1 /LL=495264 /UG=Xl.34612 /DEF=Xenopus laevis hypothetical LOC495264, mRNA (cDNA clone MGC:83434 IMAGE:7009188), complete cds. /PROD=LOC495264 protein /FL=g	BC084318.1	Xl.34612	Xl.34612	---	---	ATPase, H+ transporting, lysosomal 13kDa, V1 subunit G3	atp6v1g3	---	full length	---	495264	Q5XGW0	EC:3.6.3.14	---	NP_001088408	NM_001094939	---	---	---	---	---	---	0015992 // proton transport // inferred from electronic annotation	0016471 // vacuolar proton-transporting V-type ATPase complex // inferred from electronic annotation	0016820 // hydrolase activity, acting on acid anhydrides, catalyzing transmembrane movement of substances // inferred from electronic annotation	---	---	---	---	This probe set was annotated using the Matching Probes based pipeline to a Entrez Gene identifier using 2 transcripts. // false // Matching Probes // A	BC084318(14),NM_001094939(14)	BC084318 // Xenopus laevis V-type proton ATPase subunit G 3, mRNA (cDNA clone MGC:83434 IMAGE:7009188), complete cds. // gb // 14 // --- /// NM_001094939 // Xenopus laevis ATPase, H+ transporting, lysosomal 13kDa, V1 subunit G3 (atp6v1g3), mRNA. // refseq	---
Xl2.11384.1.S1_at	522.65	P	90.53	P	-5.77	X_laevis_2 Array	Xenopus laevis	23Oct2013	Consensus sequence	GenBank	Xl2.11384.1	gb:BC044025.1 /DB_XREF=gi:27695024 /GEN=atp6a1-prov /TID=Xl.11384.1 /CNT=29 /FEA=FLmRNA /TIER=FL /STK=4 /LL=379796 /UG=Xl.11384 /DEF=Xenopus laevis ATPase, H+ transporting, lysosomal 70kDa, V1 subunit A, isoform 1, mRNA (cDNA clone MGC:54007 IMAGE:5571458	BC044025.1	Xl.11384	Xl.54891	---	---	ATPase, H+ transporting, lysosomal 70kDa, V1 subunit A, isoform 1	atp6a1	---	full length	---	379796	Q7ZY12	---	---	NP_001080104	NM_001086635	---	---	---	---	---	---	0006810 // transport // inferred from electronic annotation /// 0006811 // ion transport // inferred from electronic annotation /// 0015991 // ATP hydrolysis coupled proton transport // inferred from electronic annotation /// 0015992 // proton transport /	0033178 // proton-transporting two-sector ATPase complex, catalytic domain // inferred from electronic annotation /// 0033180 // proton-transporting V-type ATPase, V1 domain // inferred from electronic annotation	0005524 // ATP binding // inferred from electronic annotation /// 0016820 // hydrolase activity, acting on acid anhydrides, catalyzing transmembrane movement of substances // inferred from electronic annotation /// 0046961 // proton-transporting ATPase ac	---	---	---	---	This probe set was annotated using the Matching Probes based pipeline to a Entrez Gene identifier using 2 transcripts. // false // Matching Probes // A	BC044025(13),NM_001086635(13)	BC044025 // Xenopus laevis ATPase, H+ transporting, lysosomal 70kDa, V1 subunit A, isoform 1, mRNA (cDNA clone MGC:54007 IMAGE:5571458), complete cds. // gb // 13 // --- /// NM_001086635 // Xenopus laevis ATPase, H+ transporting, lysosomal 70kDa, V1 subun	---
Xl2.51719.1.S1_at	868.29	P	150.57	P	-5.77	X_laevis_2 Array	Xenopus laevis	23Oct2013	Consensus sequence	GenBank	Xl2.51719.1	gb:CB560420 /DB_XREF=gi:29479950 /DB_XREF=AGENCOURT_13351952 /CLONE=IMAGE:6877609 /TID=Xl.51719.1 /CNT=1 /FEA=EST /TIER=ConsEnd /STK=1 /UG=Xl.51719 /UG_TITLE=Transcribed locus /REP_ORG=X. laevis	CB560420	Xl.51719	---	---	---	---	---	---	---	---	---	---	---	---	---	---	---	---	---	---	---	---	---	---	---	---	---	---	---	This probe set was annotated using the Design Representative Id based pipeline to a GenBank identifier using 1 transcripts. // false // Design Representative Id // R	CB560420	CB560420 // /DB_XREF=AGENCOURT_13351952 /CLONE=IMAGE:6877609 // gb // --- // ---	---
Xl2.6266.1.S1_at	148.83	P	25.92	P	-5.74	X_laevis_2 Array	Xenopus laevis	23Oct2013	Consensus sequence	GenBank	Xl2.6266.1	gb:AB105372.1 /DB_XREF=gi:28971731 /GEN=XEEL /TID=Xl.6266.1 /CNT=125 /FEA=FLmRNA /TIER=FL+Stack /STK=38 /LL=398574 /UG=Xl.6266 /DEF=Xenopus laevis XEEL mRNA for embryonic epidermal lectin, complete cds. /PROD=embryonic epidermal lectin /FL=gb:BC087616.1 g	AB105372.1	Xl.6266	Xl.6266	---	---	intelectin 1 (galactofuranose binding)	itln1	---	full length	---	398574	Q800K0 /// Q5PPM0	---	---	NP_001082570	NM_001089101	---	---	---	---	---	---	---	---	---	---	---	---	---	This probe set was annotated using the Matching Probes based pipeline to a Entrez Gene identifier using 3 transcripts. // false // Matching Probes // A	AB105372(14),BC087616(11),NM_001089101(14)	AB105372 // Xenopus laevis XEEL mRNA for embryonic epidermal lectin, complete cds. // gb // 14 // --- /// BC087616 // Xenopus laevis embryonic epidermal lectin, mRNA (cDNA clone MGC:98947 IMAGE:4202141), complete cds. // gb // 11 // --- /// NM_001089101 /	---
Xl2.2698.1.S1_at	215.38	P	40.08	A	-5.37	X_laevis_2 Array	Xenopus laevis	23Oct2013	Consensus sequence	GenBank	Xl2.2698.1	gb:BC041749.1 /DB_XREF=gi:27469643 /GEN=MGC53587 /TID=Xl.2698.1 /CNT=38 /FEA=FLmRNA /TIER=FL+Stack /STK=9 /LL=379107 /UG=Xl.2698 /DEF=Xenopus laevis hypothetical protein MGC53587, mRNA (cDNA clone MGC:53587 IMAGE:4683631), complete cds. /PROD=MGC53587 pro	BC041749.1	Xl.2698	Xl.2698	---	---	uncharacterized protein MGC53587	MGC53587	---	full length	---	379107	Q08B08 /// Q8AVL6	---	---	NP_001079420	NM_001085951	---	---	---	---	---	---	0007155 // cell adhesion // inferred from electronic annotation	---	---	---	---	---	---	This probe set was annotated using the Matching Probes based pipeline to a Entrez Gene identifier using 1 transcripts. // false // Matching Probes // A	NM_001085951(14)	NM_001085951 // Xenopus laevis uncharacterized protein MGC53587 (MGC53587), mRNA. // refseq // 14 // ---	---
Xl2.56552.1.S1_at	158.81	P	29.71	P	-5.35	X_laevis_2 Array	Xenopus laevis	23Oct2013	Consensus sequence	GenBank	Xl2.56552.1	gb:EB479399 /DB_XREF=gi:92076729 /DB_XREF=AGENCOURT_73490519 /CLONE=IMAGE:8462867 /TID=Xl.56552.1 /CNT=4 /FEA=EST /TIER=ConsEnd /STK=0 /UG=Xl.56552 /UG_TITLE=Transcribed locus /REP_ORG=X. laevis	EB479399	Xl.56552	Xl.56552	---	---	---	---	---	est	---	---	---	---	---	---	---	---	---	---	---	---	---	---	---	---	---	---	---	---	This probe set was annotated using the Accession mapped clusters based pipeline to a UniGene identifier using 4 transcripts. // false // Accession mapped clusters // E	EB479399,EB483983,EB644744,EB644826	EB479399 // /DB_XREF=AGENCOURT_73490519 /CLONE=IMAGE:8462867 // gb // --- // --- /// EB483983 // /DB_XREF=AGENCOURT_73510102 /CLONE=IMAGE:8460996 // gb // --- // --- /// EB644744 // /DB_XREF=AGENCOURT_75472112 /CLONE=IMAGE:8547382 // gb // --- // --- ///	---
Xl2.395.2.A1_s_at	128.65	P	25.82	A	-4.98	X_laevis_2 Array	Xenopus laevis	23Oct2013	Consensus sequence	GenBank	Xl2.395.2	gb:CB565390 /DB_XREF=gi:29484920 /DB_XREF=AGENCOURT_13321795 /CLONE=IMAGE:6875718 /TID=Xl.395.2 /CNT=10 /FEA=EST /TIER=Stack /STK=8 /LL=448844 /UG_GENE=LOC448844 /UG=Xl.395 /UG_TITLE=74 kDa serum albumin /REP_ORG=X. laevis	CB565390	Xl.395	Xl.395 /// Xl.49125 /// Xl.75959	---	---	albumin /// albumin /// uncharacterized LOC100189571	alb-a /// alb-b /// LOC100189571	---	full length	---	397731 /// 448844 /// 100189571	P08759 /// P14872 /// Q642P7 /// A3KMU4 /// B7ZRX0 /// B7ZRX4	---	---	NP_001081244 /// NP_001087930 /// NP_001128542	NM_001087775 /// NM_001094461 /// NM_001135070	---	---	---	---	---	---	0006810 // transport // inferred from electronic annotation	0005576 // extracellular region // inferred from electronic annotation /// 0005615 // extracellular space // inferred from electronic annotation	0008289 // lipid binding // inferred from electronic annotation /// 0046872 // metal ion binding // inferred from electronic annotation	---	---	---	---	This probe set was annotated using the Matching Probes based pipeline to a Entrez Gene identifier using 6 transcripts. // true // Matching Probes // A	M18350(14),M21442(14),BC081223(14),BC133252(14),NM_001094461(14),NM_001087775(14)	BC081223 // Xenopus laevis 74 kDa serum albumin, mRNA (cDNA clone MGC:85339 IMAGE:6876264), complete cds. // gb // 14 // --- /// BC133252 // Xenopus laevis cDNA clone MGC:161123 IMAGE:6876236, complete cds. // gb // 14 // --- /// M18350 // X.laevis 68 kDa	---
Xl2.8939.1.S1_at	867.52	P	178.69	P	-4.85	X_laevis_2 Array	Xenopus laevis	23Oct2013	Consensus sequence	GenBank	Xl2.8939.1	gb:BC081059.1 /DB_XREF=gi:51703638 /GEN=MGC81907 /TID=Xl.8939.1 /CNT=8 /FEA=FLmRNA /TIER=FL /STK=4 /LL=447489 /UG=Xl.8939 /DEF=Xenopus laevis MGC81907 protein, mRNA (cDNA clone MGC:81907 IMAGE:7009190), complete cds. /PROD=MGC81907 protein /FL=gb:BC081059	BC081059.1	Xl.8939	Xl.8939	---	---	ATPase, H+ transporting, lysosomal 38kDa, V0 subunit d2	atp6v0d2	---	full length	---	447489	Q66J50	EC:3.6.3.14	---	NP_001087665	NM_001094196	---	---	---	---	---	---	0015991 // ATP hydrolysis coupled proton transport // inferred from electronic annotation	0033179 // proton-transporting V-type ATPase, V0 domain // inferred from electronic annotation	0015078 // hydrogen ion transmembrane transporter activity // inferred from electronic annotation	---	---	---	---	This probe set was annotated using the Matching Probes based pipeline to a Entrez Gene identifier using 2 transcripts. // false // Matching Probes // A	BC081059(14),NM_001094196(14)	BC081059 // Xenopus laevis MGC81907 protein, mRNA (cDNA clone MGC:81907 IMAGE:7009190), complete cds. // gb // 14 // --- /// NM_001094196 // Xenopus laevis ATPase, H+ transporting, lysosomal 38kDa, V0 subunit d2 (atp6v0d2), mRNA. // refseq // 14 // ---	---
Xl2.15089.3.A1_a_at	411.51	P	85.63	P	-4.81	X_laevis_2 Array	Xenopus laevis	23Oct2013	Consensus sequence	GenBank	Xl2.15089.3	gb:BJ075680 /DB_XREF=gi:17520596 /DB_XREF=BJ075680 /CLONE=XL103f01 /TID=Xl.15089.3 /CNT=3 /FEA=EST /TIER=ConsEnd /STK=1 /UG=Xl.15089 /UG_TITLE=Transcribed locus /REP_ORG=X. laevis	BJ075680	Xl.15089	Xl.70381	---	---	galectin IX	LOC101027296	---	---	---	101027296	H9B3Z1	---	---	---	---	---	---	---	---	---	---	---	---	---	---	---	---	---	This probe set was annotated using the Matching Probes based pipeline to a Entrez Gene identifier using 1 transcripts. // false // Matching Probes // A	JN975639(14)	JN975639 // Xenopus laevis galectin IX mRNA, partial cds. // gb // 14 // ---	---
Xl2.12227.1.S1_at	1596.4	P	334.68	P	-4.77	X_laevis_2 Array	Xenopus laevis	23Oct2013	Consensus sequence	GenBank	Xl2.12227.1	gb:CB563462 /DB_XREF=gi:29482992 /DB_XREF=AGENCOURT_13322993 /CLONE=IMAGE:6875052 /TID=Xl.12227.1 /CNT=40 /FEA=FLmRNA /TIER=Stack /STK=8 /LL=379778 /UG_GENE=pgam2 /UG=Xl.12227 /UG_TITLE=Phosphoglycerate mutase 2 /FL=gb:BC054230.1 /REP_ORG=X. laevis	CB563462	Xl.12227	Xl.12227	---	---	phosphoglycerate mutase 2 (muscle)	pgam2	---	full length	---	379778	Q7SYX4	---	---	NP_001080086	NM_001086617	---	---	---	---	---	---	0006096 // glycolysis // inferred from electronic annotation /// 0008152 // metabolic process // inferred from electronic annotation	---	0003824 // catalytic activity // inferred from electronic annotation /// 0004619 // phosphoglycerate mutase activity // inferred from electronic annotation /// 0016853 // isomerase activity // inferred from electronic annotation /// 0016868 // intramolecu	---	---	---	---	This probe set was annotated using the Matching Probes based pipeline to a Entrez Gene identifier using 3 transcripts. // false // Matching Probes // A	BC043842(14),BC054230(14),NM_001086617(14)	BC043842 // Xenopus laevis phosphoglycerate mutase 2, mRNA (cDNA clone IMAGE:5570152), partial cds. // gb // 14 // --- /// BC054230 // Xenopus laevis phosphoglycerate mutase 2, mRNA (cDNA clone MGC:64419 IMAGE:6879558), complete cds. // gb // 14 // --- //	---
Xl2.15207.1.S1_at	487.92	P	104.27	P	-4.68	X_laevis_2 Array	Xenopus laevis	23Oct2013	Consensus sequence	GenBank	Xl2.15207.1	gb:BU905037 /DB_XREF=gi:24086951 /DB_XREF=AGENCOURT_10163340 /CLONE=IMAGE:4032680 /TID=Xl.15207.1 /CNT=8 /FEA=mRNA /TIER=ConsEnd /STK=0 /UG=Xl.15207 /UG_TITLE=Epco01 mRNA, complete sequence /REP_ORG=X. laevis	BU905037	Xl.15207	Xl.57668	---	---	WAP four-disulfide core domain 2	wfdc2	---	---	---	100856800	---	---	---	---	---	---	---	---	---	---	---	---	---	---	---	---	---	---	This probe set was annotated using the Matching Probes based pipeline to a Entrez Gene identifier using 1 transcripts. // false // Matching Probes // A	DQ096854(12)	DQ096854 // Xenopus laevis epco01 mRNA, complete sequence. // gb // 12 // ---	---
Xl2.360.1.S1_at	3101.97	P	673.39	P	-4.61	X_laevis_2 Array	Xenopus laevis	23Oct2013	Consensus sequence	GenBank	Xl2.360.1	gb:CB561767 /DB_XREF=gi:29481297 /DB_XREF=AGENCOURT_13333113 /CLONE=IMAGE:6880129 /TID=Xl.360.1 /CNT=48 /FEA=FLmRNA /TIER=Stack /STK=11 /LL=394298 /UG_GENE=thdl17-a /UG=Xl.360 /UG_TITLE=Thyroid hormone down-regulated protein (gene 17) /FL=gb:U41860.1 /REP	CB561767	Xl.360	Xl.360	---	---	thyroid hormone down-regulated protein (gene 17)	thdl17	---	full length	---	394298	Q91655	---	---	NP_001080953	NM_001087484	---	---	---	---	---	---	---	---	---	---	---	---	---	This probe set was annotated using the Matching Probes based pipeline to a Entrez Gene identifier using 4 transcripts. // false // Matching Probes // A	BC169514(13),BC169518(13),NM_001087484(14),U41860(14)	BC169514 // Xenopus laevis thyroid hormone down-regulated protein (gene 17), mRNA (cDNA clone MGC:196241 IMAGE:9041148), complete cds. // gb // 13 // --- /// BC169518 // Xenopus laevis thyroid hormone down-regulated protein (gene 17), mRNA (cDNA clone MGC	---
Xl2.21983.1.S1_at	405.13	P	93.46	P	-4.34	X_laevis_2 Array	Xenopus laevis	23Oct2013	Consensus sequence	GenBank	Xl2.21983.1	gb:BC108476.1 /DB_XREF=gi:83318317 /TID=Xl.21983.1 /CNT=173 /FEA=FLmRNA /TIER=FL+Stack /STK=55 /LL=379535 /UG_GENE=MGC68905 /UG=Xl.21983 /DEF=Xenopus laevis cDNA clone MGC:130770 IMAGE:7978296, complete cds. /PROD=Unknown (protein for MGC:130770) /FL=gb:B	BC108476.1	Xl.21983	Xl.21983	---	---	Keratin, type I cytoskeletal 47 kDa	xk81a1	---	full length	---	379535	P08777 /// Q7T0X6 /// Q2VPN9	---	---	NP_001079845	NM_001086376	---	---	---	---	---	---	---	0005882 // intermediate filament // inferred from electronic annotation	0005198 // structural molecule activity // inferred from electronic annotation	---	---	---	---	This probe set was annotated using the Matching Probes based pipeline to a Entrez Gene identifier using 4 transcripts. // false // Matching Probes // A	BC055996(14),BC108476(14),M11940(14),NM_001086376(14)	BC055996 // Xenopus laevis gastrula stage epidermal type I cytokeratin, mRNA (cDNA clone MGC:68905 IMAGE:4889094), complete cds. // gb // 14 // --- /// BC108476 // Xenopus laevis gastrula stage epidermal type I cytokeratin, mRNA (cDNA clone MGC:130770 IMA	---
Xl2.25586.1.S1_at	278.31	P	64.45	P	-4.32	X_laevis_2 Array	Xenopus laevis	23Oct2013	Consensus sequence	GenBank	Xl2.25586.1	gb:BC081104.1 /DB_XREF=gi:51703515 /GEN=MGC83352 /TID=Xl.25586.1 /CNT=27 /FEA=FLmRNA /TIER=FL /STK=2 /LL=447522 /UG=Xl.25586 /DEF=Xenopus laevis MGC83352 protein, mRNA (cDNA clone MGC:83352 IMAGE:6865570), complete cds. /PROD=MGC83352 protein /FL=gb:BC081	BC081104.1	Xl.25586	Xl.78601	---	---	aldehyde dehydrogenase 7 family, member A1	aldh7a1	---	full length	---	447522	Q66J16	EC:1.2.1.31	---	NP_001087698	NM_001094229	---	---	---	---	---	---	0008152 // metabolic process // inferred from electronic annotation /// 0055114 // oxidation-reduction process // inferred from electronic annotation	---	0016491 // oxidoreductase activity // inferred from electronic annotation /// 0016620 // oxidoreductase activity, acting on the aldehyde or oxo group of donors, NAD or NADP as acceptor // inferred from electronic annotation	---	---	---	---	This probe set was annotated using the Matching Probes based pipeline to a Entrez Gene identifier using 2 transcripts. // false // Matching Probes // A	BC081104(13),NM_001094229(13)	BC081104 // Xenopus laevis MGC83352 protein, mRNA (cDNA clone MGC:83352 IMAGE:6865570), complete cds. // gb // 13 // --- /// NM_001094229 // Xenopus laevis aldehyde dehydrogenase 7 family, member A1 (aldh7a1), nuclear gene encoding mitochondrial protein,	---
Xl2.48171.1.S1_at	4493.24	P	1041.61	P	-4.31	X_laevis_2 Array	Xenopus laevis	23Oct2013	Consensus sequence	GenBank	Xl2.48171.1	gb:BC078021.1 /DB_XREF=gi:50415324 /GEN=slc26a4-prov /TID=Xl.48171.1 /CNT=7 /FEA=FLmRNA /TIER=FL /STK=1 /LL=447012 /UG=Xl.48171 /DEF=Xenopus laevis solute carrier family 26, member 4, mRNA (cDNA clone MGC:82577 IMAGE:4970223), complete cds. /PROD=slc26a4-	BC078021.1	Xl.48171	Xl.48171	---	---	solute carrier family 26, member 4 b	slc26a4-b	---	full length	---	447012	Q6DCJ6	---	---	NP_001087123	NM_001093654	---	---	---	---	---	---	0008272 // sulfate transport // inferred from electronic annotation /// 0055085 // transmembrane transport // inferred from electronic annotation	0016020 // membrane // inferred from electronic annotation /// 0016021 // integral to membrane // inferred from electronic annotation	0008271 // secondary active sulfate transmembrane transporter activity // inferred from electronic annotation /// 0015116 // sulfate transmembrane transporter activity // inferred from electronic annotation	---	---	---	---	This probe set was annotated using the Matching Probes based pipeline to a Entrez Gene identifier using 2 transcripts. // false // Matching Probes // A	BC078021(14),NM_001093654(14)	BC078021 // Xenopus laevis solute carrier family 26, member 4, mRNA (cDNA clone MGC:82577 IMAGE:4970223), complete cds. // gb // 14 // --- /// NM_001093654 // Xenopus laevis solute carrier family 26, member 4 b (slc26a4-b), mRNA. // refseq // 14 // ---	---
Xl2.21882.1.S1_at	235.79	P	55.65	P	-4.24	X_laevis_2 Array	Xenopus laevis	23Oct2013	Consensus sequence	GenBank	Xl2.21882.1	gb:BC044704.1 /DB_XREF=gi:27882464 /GEN=MGC53392 /TID=Xl.21882.1 /CNT=9 /FEA=FLmRNA /TIER=FL /STK=1 /LL=379261 /UG=Xl.21882 /DEF=Xenopus laevis similar to angiopoietin-like factor, mRNA (cDNA clone MGC:53392 IMAGE:5571521), complete cds. /PROD=MGC53392 pr	BC044704.1	Xl.21882	Xl.21882	---	---	Angiopoietin-related protein 7-like	MGC53392	---	full length	---	379261	Q7ZXL3	---	---	NP_001079574	NM_001086105	---	---	---	---	---	---	---	---	---	---	---	---	---	This probe set was annotated using the Matching Probes based pipeline to a Entrez Gene identifier using 2 transcripts. // false // Matching Probes // A	BC044704(14),NM_001086105(14)	BC044704 // Xenopus laevis similar to angiopoietin-like factor, mRNA (cDNA clone MGC:53392 IMAGE:5571521), complete cds. // gb // 14 // --- /// NM_001086105 // Xenopus laevis Angiopoietin-related protein 7-like (MGC53392), mRNA. // refseq // 14 // ---	---
Xl2.25041.1.A1_at	10579.4	P	2508.92	P	-4.22	X_laevis_2 Array	Xenopus laevis	23Oct2013	Consensus sequence	GenBank	Xl2.25041.1	gb:CB562128 /DB_XREF=gi:29481658 /DB_XREF=AGENCOURT_13317771 /CLONE=IMAGE:6880036 /TID=Xl.25041.1 /CNT=2 /FEA=EST /TIER=ConsEnd /STK=2 /UG=Xl.25041 /UG_TITLE=Transcribed locus /REP_ORG=X. laevis	CB562128	Xl.25041	Xl.74028	---	---	---	---	---	est	---	---	---	---	---	---	---	---	---	---	---	---	---	---	---	---	---	---	---	---	This probe set was annotated using the Accession mapped clusters based pipeline to a UniGene identifier using 2 transcripts. // false // Accession mapped clusters // E	CB562128,CB755794	CB562128 // /DB_XREF=AGENCOURT_13317771 /CLONE=IMAGE:6880036 // gb // --- // --- /// CB755794 // /DB_XREF=AGENCOURT_12983388 /CLONE=IMAGE:6877326 // gb // --- // ---	---
Xl2.11114.1.A1_at	207.41	P	49.5	P	-4.19	X_laevis_2 Array	Xenopus laevis	23Oct2013	Consensus sequence	GenBank	Xl2.11114.1	gb:BJ051736 /DB_XREF=gi:17498204 /DB_XREF=BJ051736 /CLONE=XL036k03 /TID=Xl.11114.1 /CNT=8 /FEA=EST /TIER=ConsEnd /STK=1 /UG=Xl.11114 /UG_TITLE=Transcribed locus, moderately similar to XP_425427.1 PREDICTED: similar to glycoprotein (Gallus gallus) /REP_ORG	BJ051736	Xl.11114	Xl.11114	---	---	V-ATPase accessory subunit Ac45-like protein	LOC100337617	---	full length	---	100337617	D2WPH1	---	---	NP_001165702	NM_001172231	---	---	---	---	---	---	---	---	---	---	---	---	---	This probe set was annotated using the Accession mapped clusters based pipeline to a UniGene identifier using 8 transcripts. // false // Accession mapped clusters // E	AW766525,BJ051736,BJ078711,BJ082421,BJ085579,BJ086612,BJ087856,DV034504	AW766525 // /DB_XREF=da63g09.x1 /CLONE=IMAGE:3199648 // gb // --- // --- /// BJ051736 // /DB_XREF=BJ051736 /CLONE=XL036k03 // gb // --- // --- /// BJ078711 // /DB_XREF=BJ078711 /CLONE=XL065p05 // gb // --- // --- /// BJ082421 // /DB_XREF=BJ082421 /CLONE=X	---
Xl2.25098.1.A1_at	85.76	P	20.71	P	-4.14	X_laevis_2 Array	Xenopus laevis	23Oct2013	Consensus sequence	GenBank	Xl2.25098.1	gb:CB756568 /DB_XREF=gi:29836075 /DB_XREF=AGENCOURT_12979182 /CLONE=IMAGE:6877272 /TID=Xl.25098.1 /CNT=2 /FEA=EST /TIER=ConsEnd /STK=1 /UG=Xl.25098 /UG_TITLE=Transcribed locus /REP_ORG=X. laevis	CB756568	Xl.25098	Xl.84149	---	---	---	---	---	est	---	---	---	---	---	---	---	---	---	---	---	---	---	---	---	---	---	---	---	---	This probe set was annotated using the Accession mapped clusters based pipeline to a UniGene identifier using 2 transcripts. // false // Accession mapped clusters // E	CB755918,CB756568	CB755918 // /DB_XREF=AGENCOURT_12979168 /CLONE=IMAGE:6877272 // gb // --- // --- /// CB756568 // /DB_XREF=AGENCOURT_12979182 /CLONE=IMAGE:6877272 // gb // --- // ---	---
Xl2.15867.1.A1_at	449.83	P	108.9	P	-4.13	X_laevis_2 Array	Xenopus laevis	23Oct2013	Consensus sequence	GenBank	Xl2.15867.1	gb:BJ076278 /DB_XREF=gi:17521194 /DB_XREF=BJ076278 /CLONE=XL080d02 /TID=Xl.15867.1 /CNT=6 /FEA=EST /TIER=ConsEnd /STK=4 /UG=Xl.15867 /UG_TITLE=Transcribed locus, strongly similar to XP_519638.1 PREDICTED: ATPase, H+ transporting, lysosomal 5658kD, V1 subu	BJ076278	Xl.15867	Xl.15867	---	---	ATPase, H+ transporting, lysosomal 56/58kDa, V1 subunit B1	atp6v1b1	---	full length	---	779272	Q05AW8	EC:3.6.3.14	---	NP_001090361	NM_001096892	---	---	---	---	---	---	0006810 // transport // inferred from electronic annotation /// 0006811 // ion transport // inferred from electronic annotation /// 0015991 // ATP hydrolysis coupled proton transport // inferred from electronic annotation /// 0015992 // proton transport /	0033178 // proton-transporting two-sector ATPase complex, catalytic domain // inferred from electronic annotation /// 0033180 // proton-transporting V-type ATPase, V1 domain // inferred from electronic annotation	0005524 // ATP binding // inferred from electronic annotation /// 0016820 // hydrolase activity, acting on acid anhydrides, catalyzing transmembrane movement of substances // inferred from electronic annotation	---	---	---	---	This probe set was annotated using the Matching Probes based pipeline to a Entrez Gene identifier using 1 transcripts. // false // Matching Probes // A	NM_001096892(14)	NM_001096892 // Xenopus laevis ATPase, H+ transporting, lysosomal 56/58kDa, V1 subunit B1 (atp6v1b1), mRNA. // refseq // 14 // ---	---
Xl2.53238.1.A1_at	101.43	P	24.85	P	-4.08	X_laevis_2 Array	Xenopus laevis	23Oct2013	Consensus sequence	GenBank	Xl2.53238.1	gb:CB560635 /DB_XREF=gi:29480165 /DB_XREF=AGENCOURT_13346913 /CLONE=IMAGE:6879538 /TID=Xl.53238.1 /CNT=3 /FEA=EST /TIER=ConsEnd /STK=1 /UG=Xl.53238 /UG_TITLE=Transcribed locus, moderately similar to NP_006834.2 serine dehydratase (Homo sapiens) /REP_ORG=X	CB560635	Xl.53238	Xl.72557	---	---	serine dehydratase	sds	---	full length	---	100036931	A1L2R8	---	---	NP_001091171	NM_001097702	---	---	---	---	---	---	0006520 // cellular amino acid metabolic process // inferred from electronic annotation	---	0030170 // pyridoxal phosphate binding // inferred from electronic annotation	---	---	---	---	This probe set was annotated using the Matching Probes based pipeline to a Entrez Gene identifier using 1 transcripts. // false // Matching Probes // A	NM_001097702(12)	NM_001097702 // Xenopus laevis serine dehydratase (sds), mRNA. // refseq // 12 // ---	---
Xl2.24922.1.S1_at	186.75	P	45.9	P	-4.07	X_laevis_2 Array	Xenopus laevis	23Oct2013	Consensus sequence	GenBank	Xl2.24922.1	gb:BC084256.1 /DB_XREF=gi:54038013 /GEN=LOC495089 /TID=Xl.24922.1 /CNT=8 /FEA=FLmRNA /TIER=FL /STK=1 /LL=495089 /UG=Xl.24922 /DEF=Xenopus laevis hypothetical LOC495089, mRNA (cDNA clone MGC:81858 IMAGE:7008397), complete cds. /PROD=LOC495089 protein /FL=g	BC084256.1	Xl.24922	Xl.24922	---	---	ATPase, H+ transporting, lysosomal accessory protein 1, gene 1	atp6ap1.1	---	full length	---	495089	Q5XH19	EC:3.6.3.14	---	NP_001088258	NM_001094789	---	---	---	---	---	---	0015991 // ATP hydrolysis coupled proton transport // inferred from electronic annotation	0033180 // proton-transporting V-type ATPase, V1 domain // inferred from electronic annotation	0046933 // proton-transporting ATP synthase activity, rotational mechanism // inferred from electronic annotation /// 0046961 // proton-transporting ATPase activity, rotational mechanism // inferred from electronic annotation	---	---	---	---	This probe set was annotated using the Matching Probes based pipeline to a Entrez Gene identifier using 1 transcripts. // false // Matching Probes // A	NM_001094789(14)	NM_001094789 // Xenopus laevis ATPase, H+ transporting, lysosomal accessory protein 1, gene 1 (atp6ap1.1), mRNA. // refseq // 14 // ---	---
Xl2.831.2.S1_a_at	603.69	P	149.15	P	-4.05	X_laevis_2 Array	Xenopus laevis	23Oct2013	Consensus sequence	GenBank	Xl2.831.2	gb:L11294.1 /DB_XREF=gi:214615 /TID=Xl.831.2 /CNT=9 /FEA=FLmRNA /TIER=FL /STK=1 /LL=397763 /UG_GENE=NPY /UG=Xl.831 /DEF=African clawed frog pre-pro neuropeptide Y mRNA, complete cds. /PROD=neuropeptide Y /FL=gb:BC080115.1 gb:L11296.1 gb:BC080407.1 gb:L112	L11294.1	Xl.831	Xl.57136 /// Xl.67341 /// Xl.831	---	---	neuropeptide Y	npy-b	---	full length	---	397763	P33689 /// Q66KG4	---	---	NP_001081300	NM_001087831	---	---	---	---	---	---	0007218 // neuropeptide signaling pathway // inferred from electronic annotation	0005576 // extracellular region // inferred from electronic annotation	0005179 // hormone activity // inferred from electronic annotation	---	---	---	---	This probe set was annotated using the Matching Probes based pipeline to a Entrez Gene identifier using 4 transcripts. // false // Matching Probes // A	BC080115(14),L07413(14),L11294(13),NM_001087831(14)	BC080115 // Xenopus laevis neuropeptide Y, mRNA (cDNA clone MGC:84711 IMAGE:6948015), complete cds. // gb // 14 // --- /// BC080407 // Xenopus laevis hypothetical protein MGC86288, mRNA (cDNA clone MGC:86288 IMAGE:7020148), complete cds. // gb // 14 // --	---
Xl2.25551.2.S1_a_at	7231.4	P	1789.88	P	-4.04	X_laevis_2 Array	Xenopus laevis	23Oct2013	Consensus sequence	GenBank	Xl2.25551.2	gb:DR724861 /DB_XREF=gi:70898973 /DB_XREF=AGENCOURT_55154042 /CLONE=IMAGE:7976670 /TID=Xl.25551.2 /CNT=89 /FEA=EST /TIER=Stack /STK=34 /LL=414605 /UG_GENE=MGC82243 /UG=Xl.25551 /UG_TITLE=Hypothetical protein MGC82243 /REP_ORG=X. laevis	DR724861	Xl.25551	Xl.25551	---	---	---	---	---	est	---	---	---	---	---	---	---	---	---	---	---	---	---	---	---	---	---	---	---	---	This probe set was annotated using the Accession mapped clusters based pipeline to a UniGene identifier using 72 transcripts. // false // Accession mapped clusters // E	AW765073,AW767347,BE505262,BE505686,BE507472,BE576582,BE681159,BF025590,BG019675,BG019977,BG020512,BG161025,BG161268,BG161933,BG161972,BG234816,BG413946,BG555219,BG555316,BG555573,BG555648,BG578082,BG578454,BI442554,BI443556,BI446900,BI447565,BI447875,BJ0	AW765073 // /DB_XREF=da87g08.y1 // gb // --- // --- /// AW767347 // /DB_XREF=da65h10.y1 /CLONE=IMAGE:3199843 // gb // --- // --- /// BE505262 // /DB_XREF=dc20c10.x1 /CLONE=IMAGE:3397650 // gb // --- // --- /// BE505686 // /DB_XREF=dc41g02.x1 /CLONE=IMAGE:	---
Xl2.12863.1.A1_at	70.99	P	17.7	A	-4.01	X_laevis_2 Array	Xenopus laevis	23Oct2013	Consensus sequence	GenBank	Xl2.12863.1	gb:BJ084121 /DB_XREF=gi:17579502 /DB_XREF=BJ084121 /CLONE=XL088d08 /TID=Xl.12863.1 /CNT=2 /FEA=EST /TIER=ConsEnd /STK=1 /UG=Xl.12863 /UG_TITLE=Transcribed locus, moderately similar to NP_937795.1 urotensin 2 domain containing (Homo sapiens) /REP_ORG=X. la	BJ084121	Xl.12863	Xl.87372	---	---	urotensin II related peptide precursor	urp	---	full length	---	101101703	J7MG68	---	---	---	---	---	---	---	---	---	---	0008217 // regulation of blood pressure // inferred from electronic annotation /// 0042312 // regulation of vasodilation // inferred from electronic annotation	0005576 // extracellular region // inferred from electronic annotation	0005179 // hormone activity // inferred from electronic annotation	---	---	---	---	This probe set was annotated using the Matching Probes based pipeline to a Entrez Gene identifier using 1 transcripts. // false // Matching Probes // A	AB727591(11)	AB727591 // Xenopus laevis URP mRNA for urotensin II related peptide precursor, complete cds. // gb // 11 // ---	---
Xl2.15089.1.A1_at	133.92	P	33.46	A	-4	X_laevis_2 Array	Xenopus laevis	23Oct2013	Consensus sequence	GenBank	Xl2.15089.1	gb:BJ056659 /DB_XREF=gi:17469682 /DB_XREF=BJ056659 /CLONE=XL032j05 /TID=Xl.15089.1 /CNT=5 /FEA=EST /TIER=ConsEnd /STK=4 /UG=Xl.15089 /UG_TITLE=Transcribed locus /REP_ORG=X. laevis	BJ056659	Xl.15089	Xl.70381	---	---	galectin IX	LOC101027296	---	---	---	101027296	H9B3Z1	---	---	---	---	---	---	---	---	---	---	---	---	---	---	---	---	---	This probe set was annotated using the Matching Probes based pipeline to a Entrez Gene identifier using 1 transcripts. // false // Matching Probes // A	JN975639(14)	JN975639 // Xenopus laevis galectin IX mRNA, partial cds. // gb // 14 // ---	---
Xl2.17923.1.A1_at	1096.27	P	275.83	P	-3.97	X_laevis_2 Array	Xenopus laevis	23Oct2013	Consensus sequence	GenBank	Xl2.17923.1	gb:BG812304 /DB_XREF=gi:14183284 /DB_XREF=daf69b12.x1 /CLONE=IMAGE:4743527 /TID=Xl.17923.1 /CNT=1 /FEA=EST /TIER=ConsEnd /STK=1 /UG=Xl.17923 /UG_TITLE=Transcribed locus /REP_ORG=X. laevis	BG812304	Xl.17923	Xl.17923	---	---	---	---	---	est	---	---	---	---	---	---	---	---	---	---	---	---	---	---	---	---	---	---	---	---	This probe set was annotated using the Accession mapped clusters based pipeline to a UniGene identifier using 1 transcripts. // false // Accession mapped clusters // E	BG812304	BG812304 // /DB_XREF=daf69b12.x1 /CLONE=IMAGE:4743527 // gb // --- // ---	---
Xl2.10331.1.A1_at	71.06	P	18.64	A	-3.81	X_laevis_2 Array	Xenopus laevis	23Oct2013	Consensus sequence	GenBank	Xl2.10331.1	gb:BF071923 /DB_XREF=gi:10848562 /DB_XREF=db48d08.x1 /CLONE=IMAGE:3301743 /TID=Xl.10331.1 /CNT=1 /FEA=EST /TIER=ConsEnd /STK=1 /UG=Xl.10331 /UG_TITLE=Transcribed locus /REP_ORG=X. laevis	BF071923	Xl.10331	Xl.10331	---	---	---	---	---	est	---	---	---	---	---	---	---	---	---	---	---	---	---	---	---	---	---	---	---	---	This probe set was annotated using the Accession mapped clusters based pipeline to a UniGene identifier using 1 transcripts. // false // Accession mapped clusters // E	BF071923	BF071923 // /DB_XREF=db48d08.x1 /CLONE=IMAGE:3301743 // gb // --- // ---	---
Xl2.16120.1.S1_a_at	2673.43	P	719.49	P	-3.72	X_laevis_2 Array	Xenopus laevis	23Oct2013	Consensus sequence	GenBank	Xl2.16120.1	gb:BP692029 /DB_XREF=gi:46039984 /DB_XREF=BP692029 /CLONE=XL467d03ex /TID=Xl.16120.1 /CNT=16 /FEA=EST /TIER=ConsEnd /STK=0 /UG=Xl.16120 /UG_TITLE=Transcribed locus /REP_ORG=X. laevis	BP692029	Xl.16120	Xl.16120	---	---	---	---	---	est	---	---	---	---	---	---	---	---	---	---	---	---	---	---	---	---	---	---	---	---	This probe set was annotated using the Accession mapped clusters based pipeline to a UniGene identifier using 16 transcripts. // false // Accession mapped clusters // E	BG578485,BG578550,BJ031744,BJ039040,BJ040291,BJ046777,BJ053791,BJ054674,BJ064691,BJ076352,BJ087536,BP692029,BP696831,BP697509,DR717297,DR717374	BG578485 // /DB_XREF=de99g02.y1 /CLONE=IMAGE:3549890 // gb // --- // --- /// BG578550 // /DB_XREF=df01g01.y1 /CLONE=IMAGE:3549889 // gb // --- // --- /// BJ031744 // /DB_XREF=BJ031744 /CLONE=XL014h17 // gb // --- // --- /// BJ039040 // /DB_XREF=BJ039040 /	---
Xl2.12379.2.A1_at	774.13	P	209.7	P	-3.69	X_laevis_2 Array	Xenopus laevis	23Oct2013	Consensus sequence	GenBank	Xl2.12379.2	gb:BJ091031 /DB_XREF=gi:17589502 /DB_XREF=BJ091031 /CLONE=XL110o10 /TID=Xl.12379.2 /CNT=4 /FEA=EST /TIER=ConsEnd /STK=4 /UG=Xl.12379 /UG_TITLE=Transcribed locus /REP_ORG=X. laevis	BJ091031	Xl.12379	Xl.12379	---	---	---	---	---	est	---	---	---	---	---	---	---	---	---	---	---	---	---	---	---	---	---	---	---	---	This probe set was annotated using the Accession mapped clusters based pipeline to a UniGene identifier using 4 transcripts. // false // Accession mapped clusters // E	BJ085804,BJ088239,BJ089505,BJ091031	BJ085804 // /DB_XREF=BJ085804 /CLONE=XL051b16 // gb // --- // --- /// BJ088239 // /DB_XREF=BJ088239 /CLONE=XL092e23 // gb // --- // --- /// BJ089505 // /DB_XREF=BJ089505 /CLONE=XL098m02 // gb // --- // --- /// BJ091031 // /DB_XREF=BJ091031 /CLONE=XL110o10	---
Xl2.57056.1.S1_a_at	328.65	P	89.03	P	-3.69	X_laevis_2 Array	Xenopus laevis	23Oct2013	Consensus sequence	GenBank	Xl2.57056.1	gb:EB483522 /DB_XREF=gi:92080852 /DB_XREF=AGENCOURT_73656035 /CLONE=IMAGE:8539805 /TID=Xl.57056.1 /CNT=3 /FEA=EST /TIER=ConsEnd /STK=0 /UG=Xl.57056 /UG_TITLE=Transcribed locus /REP_ORG=X. laevis	EB483522	Xl.57056	Xl.57056	---	---	---	---	---	est	---	---	---	---	---	---	---	---	---	---	---	---	---	---	---	---	---	---	---	---	This probe set was annotated using the Accession mapped clusters based pipeline to a UniGene identifier using 3 transcripts. // false // Accession mapped clusters // E	EB483522,EB727607,EB731052	EB483522 // /DB_XREF=AGENCOURT_73656035 /CLONE=IMAGE:8539805 // gb // --- // --- /// EB727607 // /DB_XREF=AGENCOURT_77788620 /CLONE=IMAGE:8641018 // gb // --- // --- /// EB731052 // /DB_XREF=AGENCOURT_77788796 /CLONE=IMAGE:8642918 // gb // --- // ---	---
Xl2.51669.1.S1_at	184.25	P	50.25	P	-3.67	X_laevis_2 Array	Xenopus laevis	23Oct2013	Consensus sequence	GenBank	Xl2.51669.1	gb:BC106432.1 /DB_XREF=gi:76780145 /TID=Xl.51669.1 /CNT=9 /FEA=mRNA /TIER=ConsEnd /STK=0 /UG=Xl.51669 /UG_TITLE=CDNA clone IMAGE:7202209 /DEF=Xenopus laevis cDNA clone IMAGE:7202209, partial cds. /REP_ORG=X. laevis	BC106432.1	Xl.51669	Xl.51669	---	---	protease, serine, 2 (trypsin 2)	prss2	---	full length	---	733345	Q0P3S9 /// Q3KQ12	---	---	NP_001089110	NM_001095641	---	---	---	---	---	---	0006508 // proteolysis // inferred from electronic annotation	---	0003824 // catalytic activity // inferred from electronic annotation /// 0004252 // serine-type endopeptidase activity // inferred from electronic annotation	---	---	---	---	This probe set was annotated using the Matching Probes based pipeline to a Entrez Gene identifier using 1 transcripts. // false // Matching Probes // A	NM_001095641(14)	NM_001095641 // Xenopus laevis protease, serine, 2 (trypsin 2) (prss2), mRNA. // refseq // 14 // ---	---
Xl2.22874.1.A1_a_at	186.39	P	51.65	P	-3.61	X_laevis_2 Array	Xenopus laevis	23Oct2013	Consensus sequence	GenBank	Xl2.22874.1	gb:DR727157 /DB_XREF=gi:70901269 /DB_XREF=AGENCOURT_55146033 /CLONE=IMAGE:7980286 /TID=Xl.22874.1 /CNT=4 /FEA=EST /TIER=ConsEnd /STK=2 /UG=Xl.22874 /UG_TITLE=Transcribed locus, weakly similar to NP_989715.1 transcription factor CP2 (Gallus gallus) /REP_OR	DR727157	Xl.22874	Xl.72388	---	---	upstream binding protein 1 (LBP-1a)	ubp1	---	full length	---	100049760	A5D8N8	---	---	NP_001092169	NM_001098699	---	---	---	---	---	---	---	---	---	---	---	---	---	This probe set was annotated using the Matching Probes based pipeline to a Entrez Gene identifier using 1 transcripts. // false // Matching Probes // A	NM_001098699(13)	NM_001098699 // Xenopus laevis upstream binding protein 1 (LBP-1a) (ubp1), mRNA. // refseq // 13 // ---	BC106203 // gb // 1 // Cross Hyb Matching Probes
Xl2.354.1.S1_at	6959.64	P	1955	P	-3.56	X_laevis_2 Array	Xenopus laevis	23Oct2013	Consensus sequence	GenBank	Xl2.354.1	gb:U41839.1 /DB_XREF=gi:1174019 /GEN=gene 18 /TID=Xl.354.1 /CNT=37 /FEA=FLmRNA /TIER=FL /STK=3 /LL=394297 /UG=Xl.354 /DEF=Xenopus laevis thyroid hormone down-regulated protein (gene 18) mRNA, complete cds. /PROD=XL18 /FL=gb:U41839.1 /REP_ORG=X. laevis	U41839.1	Xl.354	Xl.354	---	---	thyroid hormone down-regulated protein (gene 18)	thdl18	---	full length	---	394297	Q91650 /// A2BD51 /// A9UMM2 /// Q4KL88	---	---	NP_001080952	NM_001087483	---	---	---	---	---	---	---	0005576 // extracellular region // inferred from electronic annotation	---	---	---	---	---	This probe set was annotated using the Matching Probes based pipeline to a Entrez Gene identifier using 3 transcripts. // false // Matching Probes // A	BC128907(13),NM_001087483(14),U41839(14)	BC128907 // Xenopus laevis thyroid hormone down-regulated protein (gene 18), mRNA (cDNA clone IMAGE:8640756), partial cds. // gb // 13 // --- /// NM_001087483 // Xenopus laevis thyroid hormone down-regulated protein (gene 18) (thdl18), mRNA. // refseq //	---
Xl2.5797.1.S1_at	60.45	P	17.2	A	-3.52	X_laevis_2 Array	Xenopus laevis	23Oct2013	Consensus sequence	GenBank	Xl2.5797.1	gb:AW764574 /DB_XREF=gi:7696606 /DB_XREF=da89b08.x1 /TID=Xl.5797.1 /CNT=14 /FEA=mRNA /TIER=ConsEnd /STK=3 /LL=394411 /UG_GENE=xa1-a /UG=Xl.5797 /UG_TITLE=Anterior and ectodermic-specific protein /REP_ORG=X. laevis	AW764574	Xl.5797	Xl.5797	---	---	anterior and ectodermic-specific protein	xa-1	---	full length	---	394411	B7ZPK5 /// P23507	---	---	NP_001095221	NM_001101751	---	---	---	---	---	---	---	0005576 // extracellular region // inferred from electronic annotation	---	---	---	---	---	This probe set was annotated using the Matching Probes based pipeline to a Entrez Gene identifier using 2 transcripts. // false // Matching Probes // A	BC169484(14),NM_001101751(14)	BC169484 // Xenopus laevis anterior and ectodermic-specific protein, mRNA (cDNA clone MGC:196211 IMAGE:9041118), complete cds. // gb // 14 // --- /// NM_001101751 // Xenopus laevis anterior and ectodermic-specific protein (xa-1), mRNA. // refseq // 14 //	---
Xl2.53968.1.S1_s_at	421.96	P	122.58	P	-3.44	X_laevis_2 Array	Xenopus laevis	23Oct2013	Consensus sequence	GenBank	Xl2.53968.1	gb:BC099356.1 /DB_XREF=gi:68534447 /TID=Xl.53968.1 /CNT=1 /FEA=mRNA /TIER=ConsEnd /STK=0 /UG=Xl.53968 /UG_TITLE=CDNA clone IMAGE:6877123 /DEF=Xenopus laevis cDNA clone IMAGE:6877123, partial cds. /REP_ORG=X. laevis	BC099356.1	Xl.53968	Xl.25091	---	---	desmin, gene 2	des.2	---	---	---	733312	Q4KL89	---	---	---	---	---	---	---	---	---	---	---	0005882 // intermediate filament // inferred from electronic annotation	0005198 // structural molecule activity // inferred from electronic annotation	---	---	---	---	This probe set was annotated using the Matching Probes based pipeline to a Entrez Gene identifier using 1 transcripts. // false // Matching Probes // A	BC099356(14)	BC099356 // Xenopus laevis desmin, mRNA (cDNA clone IMAGE:6877123), partial cds. // gb // 14 // ---	BC153778 // gb // 2 // Cross Hyb Matching Probes
Xl2.25148.1.A1_s_at	14074.1	P	4147.67	P	-3.39	X_laevis_2 Array	Xenopus laevis	23Oct2013	Consensus sequence	GenBank	Xl2.25148.1	gb:CB756435 /DB_XREF=gi:29835942 /DB_XREF=AGENCOURT_12983406 /CLONE=IMAGE:6877326 /TID=Xl.25148.1 /CNT=1 /FEA=EST /TIER=ConsEnd /STK=0 /UG=Xl.25148 /UG_TITLE=Transcribed locus /REP_ORG=X. laevis	CB756435	Xl.25148	Xl.74028	---	---	---	---	---	est	---	---	---	---	---	---	---	---	---	---	---	---	---	---	---	---	---	---	---	---	This probe set was annotated using the Accession mapped clusters based pipeline to a UniGene identifier using 1 transcripts. // false // Accession mapped clusters // E	CB756435	CB756435 // /DB_XREF=AGENCOURT_12983406 /CLONE=IMAGE:6877326 // gb // --- // ---	---
Xl2.50123.1.S1_at	171.76	P	51.94	P	-3.31	X_laevis_2 Array	Xenopus laevis	23Oct2013	Consensus sequence	GenBank	Xl2.50123.1	gb:BC099349.1 /DB_XREF=gi:71051195 /GEN=LOC495840 /TID=Xl.50123.1 /CNT=9 /FEA=FLmRNA /TIER=FL /STK=1 /LL=495840 /UG=Xl.50123 /DEF=Xenopus laevis hypothetical LOC495840, mRNA (cDNA clone MGC:116544 IMAGE:6940519), complete cds. /PROD=LOC495840 protein /FL=	BC099349.1	Xl.50123	Xl.50123	---	---	catalase, gene 1	cat.1	---	full length	---	495840	Q4FZM6 /// Q5RJW3	EC:1.11.1.6	---	NP_001088663	NM_001095194	---	---	---	---	---	---	0006979 // response to oxidative stress // inferred from electronic annotation /// 0042744 // hydrogen peroxide catabolic process // inferred from electronic annotation /// 0055114 // oxidation-reduction process // inferred from electronic annotation	---	0004096 // catalase activity // inferred from electronic annotation /// 0004601 // peroxidase activity // inferred from electronic annotation /// 0016491 // oxidoreductase activity // inferred from electronic annotation /// 0020037 // heme binding // infe	---	---	---	---	This probe set was annotated using the Matching Probes based pipeline to a Entrez Gene identifier using 1 transcripts. // false // Matching Probes // A	NM_001095194(14)	NM_001095194 // Xenopus laevis catalase, gene 1 (cat.1), mRNA. // refseq // 14 // ---	---
Xl2.509.1.S1_at	3896.07	P	1180.87	P	-3.3	X_laevis_2 Array	Xenopus laevis	23Oct2013	Consensus sequence	GenBank	Xl2.509.1	gb:BC046269.1 /DB_XREF=gi:28279354 /GEN=atp1b2-prov /TID=Xl.509.1 /CNT=41 /FEA=FLmRNA /TIER=FL+Stack /STK=12 /LL=380054 /UG=Xl.509 /DEF=Xenopus laevis ATPase, Na+K+ transporting, beta 2 polypeptide, mRNA (cDNA clone MGC:52526 IMAGE:5572073), complete cds.	BC046269.1	Xl.509	Xl.53667	---	---	ATPase, Na+/K+ transporting, beta 2 polypeptide	atp1b2	---	full length	---	380054	Q9DGK9 /// Q7ZX09 /// Q9DEN5	EC:3.6.3.9	---	NP_001080362	NM_001086893	---	---	---	---	---	---	0006813 // potassium ion transport // inferred from electronic annotation /// 0006814 // sodium ion transport // inferred from electronic annotation	0005890 // sodium:potassium-exchanging ATPase complex // inferred from electronic annotation /// 0016020 // membrane // inferred from electronic annotation	0016787 // hydrolase activity // inferred from electronic annotation	---	---	---	---	This probe set was annotated using the Matching Probes based pipeline to a Entrez Gene identifier using 4 transcripts. // false // Matching Probes // A	AF286644(13),BC046269(14),BC082868(14),NM_001086893(14)	AF286644 // Xenopus laevis Na/K ATPase beta subunit (ATPBS) mRNA, complete cds. // gb // 13 // --- /// BC046269 // Xenopus laevis ATPase, Na+/K+ transporting, beta 2 polypeptide, mRNA (cDNA clone MGC:52526 IMAGE:5572073), complete cds. // gb // 14 // ---	---
Xl2.2715.1.S1_at	525	P	160.14	P	-3.28	X_laevis_2 Array	Xenopus laevis	23Oct2013	Consensus sequence	GenBank	Xl2.2715.1	gb:BC060417.1 /DB_XREF=gi:38014656 /GEN=MGC68661 /TID=Xl.2715.1 /CNT=15 /FEA=FLmRNA /TIER=FL /STK=1 /LL=398897 /UG=Xl.2715 /DEF=Xenopus laevis hypothetical protein MGC68661, mRNA (cDNA clone MGC:68661 IMAGE:4032775), complete cds. /PROD=MGC68661 protein /	BC060417.1	Xl.2715	Xl.2715	---	---	ATPase, H+ transporting, lysosomal V0 subunit a4	atp6v0a4	---	full length	---	398897	Q6PA83	EC:3.6.3.14	---	NP_001083384	NM_001089915	---	---	---	---	---	---	0015991 // ATP hydrolysis coupled proton transport // inferred from electronic annotation	0000220 // vacuolar proton-transporting V-type ATPase, V0 domain // inferred from electronic annotation /// 0033179 // proton-transporting V-type ATPase, V0 domain // inferred from electronic annotation	0015078 // hydrogen ion transmembrane transporter activity // inferred from electronic annotation	---	---	---	---	This probe set was annotated using the Matching Probes based pipeline to a Entrez Gene identifier using 1 transcripts. // false // Matching Probes // A	NM_001089915(14)	NM_001089915 // Xenopus laevis ATPase, H+ transporting, lysosomal V0 subunit a4 (atp6v0a4), mRNA. // refseq // 14 // ---	---
Xl2.198.1.S1_at	2420.68	P	741.24	P	-3.27	X_laevis_2 Array	Xenopus laevis	23Oct2013	Consensus sequence	GenBank	Xl2.198.1	gb:BC048222.1 /DB_XREF=gi:29387218 /GEN=thbs3-prov /TID=Xl.198.1 /CNT=18 /FEA=FLmRNA /TIER=FL /STK=5 /LL=380339 /UG=Xl.198 /DEF=Xenopus laevis thrombospondin 3, mRNA (cDNA clone MGC:53496 IMAGE:5572464), complete cds. /PROD=thbs3-prov protein /FL=gb:BC048	BC048222.1	Xl.198	Xl.198	---	---	thrombospondin 3	thbs3	---	full length	---	380339	Q7ZWK3 /// O42507	---	---	NP_001080647	NM_001087178	---	---	---	---	---	---	0007155 // cell adhesion // inferred from electronic annotation	0005576 // extracellular region // inferred from electronic annotation	0005509 // calcium ion binding // inferred from electronic annotation	---	---	---	---	This probe set was annotated using the Matching Probes based pipeline to a Entrez Gene identifier using 2 transcripts. // false // Matching Probes // A	BC048222(14),NM_001087178(14)	BC048222 // Xenopus laevis thrombospondin 3, mRNA (cDNA clone MGC:53496 IMAGE:5572464), complete cds. // gb // 14 // --- /// NM_001087178 // Xenopus laevis thrombospondin 3 (thbs3), mRNA. // refseq // 14 // ---	---
Xl2.10039.1.S1_at	147.4	P	45.2	P	-3.26	X_laevis_2 Array	Xenopus laevis	23Oct2013	Consensus sequence	GenBank	Xl2.10039.1	gb:BC099069.1 /DB_XREF=gi:68534833 /TID=Xl.10039.1 /CNT=19 /FEA=FLmRNA /TIER=FL+Stack /STK=9 /UG=Xl.10039 /DEF=Xenopus laevis cDNA clone MGC:115740 IMAGE:6868954, complete cds. /PROD=Unknown (protein for MGC:115740) /FL=gb:BC099069.1 /REP_ORG=X. laevis	BC099069.1	Xl.10039	Xl.10039	---	---	transmembrane phosphoinositide 3-phosphatase and tensin homolog 2	tpte2	---	full length	---	735146	Q4KLP3	---	---	NP_001090072	NM_001096603	---	---	---	---	---	---	0006470 // protein dephosphorylation // inferred from electronic annotation /// 0006811 // ion transport // inferred from electronic annotation /// 0016311 // dephosphorylation // inferred from electronic annotation /// 0035335 // peptidyl-tyrosine dephos	0016020 // membrane // inferred from electronic annotation	0004725 // protein tyrosine phosphatase activity // inferred from electronic annotation /// 0005216 // ion channel activity // inferred from electronic annotation /// 0008138 // protein tyrosine/serine/threonine phosphatase activity // inferred from elect	---	---	---	---	This probe set was annotated using the Matching Probes based pipeline to a Entrez Gene identifier using 1 transcripts. // false // Matching Probes // A	NM_001096603(14)	NM_001096603 // Xenopus laevis transmembrane phosphoinositide 3-phosphatase and tensin homolog 2 (tpte2), mRNA. // refseq // 14 // ---	---
Xl2.47380.1.S1_at	64.2	P	19.69	A	-3.26	X_laevis_2 Array	Xenopus laevis	23Oct2013	Consensus sequence	GenBank	Xl2.47380.1	gb:BC098964.1 /DB_XREF=gi:68534331 /GEN=LOC443569 /TID=Xl.47380.1 /CNT=4 /FEA=FLmRNA /TIER=FL /STK=1 /LL=443569 /UG=Xl.47380 /DEF=Xenopus laevis hypothetical protein LOC443569, mRNA (cDNA clone MGC:114690 IMAGE:6318516), complete cds. /PROD=LOC443569 prot	BC098964.1	Xl.47380	Xl.47380	---	---	membrane protein, palmitoylated 5 (MAGUK p55 subfamily member 5)	mpp5	---	full length	---	443569	Q4KLW9 /// Q6GR05	---	---	NP_001085267	NM_001091798	---	---	---	---	---	---	---	---	---	---	---	---	---	This probe set was annotated using the Matching Probes based pipeline to a Entrez Gene identifier using 1 transcripts. // false // Matching Probes // A	NM_001091798(14)	NM_001091798 // Xenopus laevis membrane protein, palmitoylated 5 (MAGUK p55 subfamily member 5) (mpp5), mRNA. // refseq // 14 // ---	---
Xl2.307.1.S1_at	634.19	P	197.65	P	-3.21	X_laevis_2 Array	Xenopus laevis	23Oct2013	Consensus sequence	GenBank	Xl2.307.1	gb:DQ141336.1 /DB_XREF=gi:78191612 /TID=Xl.307.1 /CNT=41 /FEA=FLmRNA /TIER=FL+Stack /STK=17 /LL=398040 /UG_GENE=LOC398040 /UG=Xl.307 /DEF=Xenopus laevis PXN-FBPL precursor, mRNA, complete cds. /PROD=PXN-FBPL precursor /FL=gb:DQ141336.1 gb:L19881.1 /REP_OR	DQ141336.1	Xl.307	Xl.307	---	---	pentraxin	ptx	---	full length	---	398040	Q2LK77 /// P49263 /// B7ZSF5	---	---	NP_001081770	NM_001088301	---	---	---	---	---	---	0007155 // cell adhesion // inferred from electronic annotation	---	0046872 // metal ion binding // inferred from electronic annotation	---	---	---	---	This probe set was annotated using the Matching Probes based pipeline to a Entrez Gene identifier using 3 transcripts. // false // Matching Probes // A	DQ141336(14),L19881(14),NM_001088301(14)	DQ141336 // Xenopus laevis PXN-FBPL precursor, mRNA, complete cds. // gb // 14 // --- /// L19881 // Xenopus laevis pentraxin fusion protein mRNA, complete cds. // gb // 14 // --- /// NM_001088301 // Xenopus laevis pentraxin (ptx), mRNA. // refseq // 14 //	BC170505 // gb // 7 // Cross Hyb Matching Probes
Xl2.21554.1.S1_at	110.87	P	34.66	P	-3.2	X_laevis_2 Array	Xenopus laevis	23Oct2013	Consensus sequence	GenBank	Xl2.21554.1	gb:BC081229.1 /DB_XREF=gi:51703600 /TID=Xl.21554.1 /CNT=7 /FEA=FLmRNA /TIER=FL /STK=1 /LL=398365 /UG_GENE=fbp2 /UG=Xl.21554 /DEF=Xenopus laevis cDNA clone MGC:85456 IMAGE:6936750, complete cds. /PROD=Unknown (protein for MGC:85456) /FL=gb:BC081229.1 /REP_	BC081229.1	Xl.21554	Xl.21554	---	---	fructose-1,6-bisphosphatase 2	fbp2	---	full length	---	100381096	Q66IR7	EC:3.1.3.11	---	NP_001167494	NM_001174023	---	---	---	---	---	---	0005975 // carbohydrate metabolic process // inferred from electronic annotation	---	0016787 // hydrolase activity // inferred from electronic annotation /// 0042132 // fructose 1,6-bisphosphate 1-phosphatase activity // inferred from electronic annotation /// 0042578 // phosphoric ester hydrolase activity // inferred from electronic anno	---	---	---	---	This probe set was annotated using the Matching Probes based pipeline to a Entrez Gene identifier using 2 transcripts. // false // Matching Probes // A	BC081229(14),NM_001174023(14)	BC081229 // Xenopus laevis cDNA clone MGC:85456 IMAGE:6936750, complete cds. // gb // 14 // --- /// NM_001174023 // Xenopus laevis fructose-1,6-bisphosphatase 2 (fbp2), mRNA. // refseq // 14 // ---	---
Xl2.52905.1.S1_at	1049.84	P	328.42	P	-3.2	X_laevis_2 Array	Xenopus laevis	23Oct2013	Consensus sequence	GenBank	Xl2.52905.1	gb:BC092325.1 /DB_XREF=gi:62185721 /TID=Xl.52905.1 /CNT=3 /FEA=FLmRNA /TIER=FL /STK=1 /UG=Xl.52905 /DEF=Xenopus laevis cDNA clone MGC:115037 IMAGE:6948590, complete cds. /PROD=Unknown (protein for MGC:115037) /FL=gb:BC092325.1 /REP_ORG=X. laevis	BC092325.1	Xl.52905	Xl.26229	---	---	tachykinin, precursor 1	tac1	---	full length	---	735077	Q569S5	---	---	NP_001090006	NM_001096537	---	---	---	---	---	---	0007217 // tachykinin receptor signaling pathway // inferred from electronic annotation /// 0007218 // neuropeptide signaling pathway // inferred from electronic annotation /// 0007268 // synaptic transmission // inferred from electronic annotation	0005576 // extracellular region // inferred from electronic annotation	---	---	---	---	---	This probe set was annotated using the Matching Probes based pipeline to a Entrez Gene identifier using 1 transcripts. // false // Matching Probes // A	NM_001096537(14)	NM_001096537 // Xenopus laevis tachykinin, precursor 1 (tac1), mRNA. // refseq // 14 // ---	---
Xl2.6913.1.S1_at	593.62	P	186.78	P	-3.18	X_laevis_2 Array	Xenopus laevis	23Oct2013	Consensus sequence	GenBank	Xl2.6913.1	gb:BC071159.1 /DB_XREF=gi:49522142 /TID=Xl.6913.1 /CNT=64 /FEA=mRNA /TIER=Stack /STK=11 /UG=Xl.6913 /UG_TITLE=CDNA clone IMAGE:4963245, containing frame-shift errors /DEF=Xenopus laevis cDNA clone IMAGE:6636862, containing frame-shift errors. /REP_ORG=X.	BC071159.1	Xl.6913	Xl.6913 /// Xl.82458	---	---	glycoprotein (transmembrane) nmb	gpnmb	---	full length	---	733250	A1L3E3 /// Q08B79 /// Q4V805	---	---	NP_001089087	NM_001095618	---	---	---	---	---	---	---	---	---	---	---	---	---	This probe set was annotated using the Matching Probes based pipeline to a Entrez Gene identifier using 1 transcripts. // false // Matching Probes // A	NM_001095618(14)	BC110960 // Xenopus laevis cDNA clone IMAGE:4963245, containing frame-shift errors. // gb // 14 // --- /// NM_001095618 // Xenopus laevis glycoprotein (transmembrane) nmb (gpnmb), mRNA. // refseq // 14 // ---	---
Xl2.1451.1.S1_at	255.29	P	80.75	P	-3.16	X_laevis_2 Array	Xenopus laevis	23Oct2013	Consensus sequence	GenBank	Xl2.1451.1	gb:BC073671.1 /DB_XREF=gi:49115942 /TID=Xl.1451.1 /CNT=7 /FEA=mRNA /TIER=ConsEnd /STK=0 /LL=443683 /UG_GENE=LOC443683 /UG=Xl.1451 /UG_TITLE=Hypothetical protein LOC443683 /DEF=Xenopus laevis hypothetical protein LOC443683, mRNA (cDNA clone IMAGE:5571665),	BC073671.1	Xl.1451	Xl.1451	---	---	TBC1 domain family, member 24, gene 2	tbc1d24.2	---	---	---	443683	Q6GN49 /// Q498J6	---	---	---	---	---	---	---	---	---	---	0032313 // regulation of Rab GTPase activity // inferred from electronic annotation /// 0032851 // positive regulation of Rab GTPase activity // inferred from electronic annotation	---	0005097 // Rab GTPase activator activity // inferred from electronic annotation	---	---	---	---	This probe set was annotated using the Matching Probes based pipeline to a Entrez Gene identifier using 1 transcripts. // false // Matching Probes // A	BC073671(14)	BC073671 // Xenopus laevis hypothetical protein LOC443683, mRNA (cDNA clone IMAGE:5571665), partial cds. // gb // 14 // ---	---
Xl2.56137.1.A1_at	482.51	P	155.13	P	-3.11	X_laevis_2 Array	Xenopus laevis	23Oct2013	Consensus sequence	GenBank	Xl2.56137.1	gb:EC277168 /DB_XREF=gi:108754091 /DB_XREF=AGENCOURT_81585400 /CLONE=IMAGE:8531746 /TID=Xl.56137.1 /CNT=3 /FEA=EST /TIER=ConsEnd /STK=3 /UG=Xl.56137 /UG_TITLE=Transcribed locus /REP_ORG=X. laevis	EC277168	Xl.56137	Xl.56137	---	---	---	---	---	est	---	---	---	---	---	---	---	---	---	---	---	---	---	---	---	---	---	---	---	---	This probe set was annotated using the Accession mapped clusters based pipeline to a UniGene identifier using 3 transcripts. // false // Accession mapped clusters // E	EC277022,EC277168,EC277447	EC277022 // /DB_XREF=AGENCOURT_81585623 /CLONE=IMAGE:8531428 // gb // --- // --- /// EC277168 // /DB_XREF=AGENCOURT_81585400 /CLONE=IMAGE:8531746 // gb // --- // --- /// EC277447 // /DB_XREF=AGENCOURT_81585304 /CLONE=IMAGE:8531745 // gb // --- // ---	---
Xl2.5970.1.S1_at	296.34	P	95.18	P	-3.11	X_laevis_2 Array	Xenopus laevis	23Oct2013	Consensus sequence	GenBank	Xl2.5970.1	gb:BG348006 /DB_XREF=gi:13168432 /DB_XREF=de72f03.y1 /CLONE=IMAGE:3517205 /TID=Xl.5970.1 /CNT=25 /FEA=EST /TIER=ConsEnd /STK=0 /UG=Xl.5970 /UG_TITLE=Transcribed locus, weakly similar to NP_003881.1 Fc fragment of IgG binding protein (Homo sapiens) /REP_OR	BG348006	Xl.5970	Xl.5970	---	---	---	---	---	est	---	---	---	---	---	---	---	---	---	---	---	---	---	---	---	---	---	---	---	---	This probe set was annotated using the Accession mapped clusters based pipeline to a UniGene identifier using 20 transcripts. // false // Accession mapped clusters // E	AW767251,BG348006,BG413776,BG554119,BG579951,BJ031424,BJ046370,BJ064619,BJ076282,BJ090044,BP689067,BP739608,BQ732889,CF286895,CF287897,CF287898,CF289058,DR720460,DY544884,DY570596	AW767251 // /DB_XREF=da64f10.y1 /CLONE=IMAGE:3199723 // gb // --- // --- /// BG348006 // /DB_XREF=de72f03.y1 /CLONE=IMAGE:3517205 // gb // --- // --- /// BG413776 // /DB_XREF=de72f03.x1 /CLONE=IMAGE:3517205 // gb // --- // --- /// BG554119 // /DB_XREF=dab	---
Xl2.1175.1.S1_at	462.06	P	150.65	P	-3.07	X_laevis_2 Array	Xenopus laevis	23Oct2013	Consensus sequence	GenBank	Xl2.1175.1	gb:BC059965.1 /DB_XREF=gi:37747660 /GEN=LOC397893 /TID=Xl.1175.1 /CNT=9 /FEA=FLmRNA /TIER=FL /STK=1 /LL=397893 /UG=Xl.1175 /DEF=Xenopus laevis beta2 subunit of epithelial sodium channel, mRNA (cDNA clone MGC:68552 IMAGE:4031337), complete cds. /PROD=LOC39	BC059965.1	Xl.1175	Xl.1175	---	---	sodium channel, non-voltage-gated 1, beta subunit	scnn1b-b	---	full length	---	397893	O13262	---	---	NP_001081525	NM_001088056	---	---	---	---	---	---	0006810 // transport // inferred from electronic annotation /// 0006811 // ion transport // inferred from electronic annotation /// 0006814 // sodium ion transport // inferred from electronic annotation /// 0035725 // sodium ion transmembrane transport //	0005886 // plasma membrane // inferred from electronic annotation /// 0016020 // membrane // inferred from electronic annotation /// 0016021 // integral to membrane // inferred from electronic annotation /// 0016324 // apical plasma membrane // inferred f	0005272 // sodium channel activity // inferred from electronic annotation /// 0015280 // ligand-gated sodium channel activity // inferred from electronic annotation	---	---	---	---	This probe set was annotated using the Matching Probes based pipeline to a Entrez Gene identifier using 2 transcripts. // false // Matching Probes // A	BC059965(14),NM_001088056(14)	BC059965 // Xenopus laevis beta2 subunit of epithelial sodium channel, mRNA (cDNA clone MGC:68552 IMAGE:4031337), complete cds. // gb // 14 // --- /// NM_001088056 // Xenopus laevis sodium channel, non-voltage-gated 1, beta subunit (scnn1b-b), mRNA. // re	---
Xl2.19056.1.S1_at	511.52	P	166.37	P	-3.07	X_laevis_2 Array	Xenopus laevis	23Oct2013	Consensus sequence	GenBank	Xl2.19056.1	gb:EC277406 /DB_XREF=gi:108754329 /DB_XREF=AGENCOURT_81606007 /CLONE=IMAGE:8542963 /TID=Xl.19056.1 /CNT=45 /FEA=FLmRNA /TIER=Stack /STK=7 /LL=380038 /UG_GENE=eno3 /UG=Xl.19056 /UG_TITLE=Enolase 3, beta muscle /FL=gb:BC045082.1 /REP_ORG=X. laevis	EC277406	Xl.19056	Xl.19056	---	---	enolase 3, beta muscle	eno3	---	full length	---	380038	Q7ZXA3	EC:4.2.1.11	---	NP_001080346	NM_001086877	---	---	---	---	---	---	0006096 // glycolysis // inferred from electronic annotation	0000015 // phosphopyruvate hydratase complex // inferred from electronic annotation	0000287 // magnesium ion binding // inferred from electronic annotation /// 0004634 // phosphopyruvate hydratase activity // inferred from electronic annotation	---	---	---	---	This probe set was annotated using the Matching Probes based pipeline to a Entrez Gene identifier using 2 transcripts. // false // Matching Probes // A	BC045082(14),NM_001086877(14)	BC045082 // Xenopus laevis enolase 3, beta muscle, mRNA (cDNA clone MGC:53843 IMAGE:5542701), complete cds. // gb // 14 // --- /// NM_001086877 // Xenopus laevis enolase 3, beta muscle (eno3), mRNA. // refseq // 14 // ---	---
Xl2.56232.1.S1_at	123.03	P	40.25	A	-3.06	X_laevis_2 Array	Xenopus laevis	23Oct2013	Consensus sequence	GenBank	Xl2.56232.1	gb:BJ060270 /DB_XREF=gi:17497000 /DB_XREF=BJ060270 /CLONE=XL065e16 /TID=Xl.56232.1 /CNT=3 /FEA=EST /TIER=ConsEnd /STK=0 /UG=Xl.56232 /UG_TITLE=Transcribed locus, moderately similar to XP_543407.2 PREDICTED: similar to serine dehydratase (Canis familiaris)	BJ060270	Xl.56232	Xl.72557	---	---	serine dehydratase	sds	---	full length	---	100036931	A1L2R8	---	---	NP_001091171	NM_001097702	---	---	---	---	---	---	0006520 // cellular amino acid metabolic process // inferred from electronic annotation	---	0030170 // pyridoxal phosphate binding // inferred from electronic annotation	---	---	---	---	This probe set was annotated using the Matching Probes based pipeline to a Entrez Gene identifier using 1 transcripts. // false // Matching Probes // A	NM_001097702(14)	NM_001097702 // Xenopus laevis serine dehydratase (sds), mRNA. // refseq // 14 // ---	---
Xl2.362.1.S1_at	6399.48	P	2105.4	P	-3.04	X_laevis_2 Array	Xenopus laevis	23Oct2013	Consensus sequence	GenBank	Xl2.362.1	gb:CB207536 /DB_XREF=gi:28248192 /DB_XREF=AGENCOURT_11359528 /CLONE=IMAGE:6879947 /TID=Xl.362.1 /CNT=11 /FEA=mRNA /TIER=ConsEnd /STK=1 /LL=398058 /UG_GENE=LOC398058 /UG=Xl.362 /UG_TITLE=Gene 19 /REP_ORG=X. laevis	CB207536	Xl.362	Xl.362	---	---	gene 19	LOC398058	---	---	---	398058	Q91656	---	---	---	---	---	---	---	---	---	---	---	---	---	---	---	---	---	This probe set was annotated using the Matching Probes based pipeline to a Entrez Gene identifier using 1 transcripts. // false // Matching Probes // A	U41861(10)	U41861 // Xenopus laevis gene 19 mRNA, partial cds. // gb // 10 // ---	---
Xl2.45542.2.A1_s_at	4749.74	P	1569.1	P	-3.03	X_laevis_2 Array	Xenopus laevis	23Oct2013	Consensus sequence	GenBank	Xl2.45542.2	gb:CB560610 /DB_XREF=gi:29480140 /DB_XREF=AGENCOURT_13346918 /CLONE=IMAGE:6879682 /TID=Xl.45542.2 /CNT=69 /FEA=EST /TIER=Stack /STK=8 /LL=380217 /UG_GENE=krt8 /UG=Xl.45542 /UG_TITLE=Keratin 8 /REP_ORG=X. laevis	CB560610	Xl.45542	Xl.1642	---	---	keratin 5, gene 7	krt5.7	---	full length	---	397878	P16878 /// Q6INP5	---	---	NP_001095227	NM_001101757	---	---	---	---	---	---	---	---	---	---	---	---	---	This probe set was annotated using the Accession mapped clusters based pipeline to a UniGene identifier using 62 transcripts. // false // Accession mapped clusters // E	BG812024,BG892909,BG893065,BI068141,BI315117,BI315371,BI347735,BI449217,BJ033758,BJ049005,BM179213,BQ731089,BQ731310,BQ731795,BQ731809,BQ732551,BQ732552,BQ732844,BQ733364,BQ733424,BQ733442,BQ734217,BQ736733,BQ736762,BX847622,CA987679,CB180759,CB201108,CB2	BG812024 // /DB_XREF=daa61f06.x1 /CLONE=IMAGE:4060546 // gb // --- // --- /// BG892909 // /DB_XREF=daa90f06.y1 /CLONE=IMAGE:4084739 // gb // --- // --- /// BG893065 // /DB_XREF=daa93e02.y1 /CLONE=IMAGE:4085066 // gb // --- // --- /// BI068141 // /DB_XREF=	BC045268 // gb // 1 // Cross Hyb Matching Probes
Xl2.52672.1.S1_a_at	51.85	P	17.13	P	-3.03	X_laevis_2 Array	Xenopus laevis	23Oct2013	Consensus sequence	GenBank	Xl2.52672.1	gb:CF290418 /DB_XREF=gi:33650197 /DB_XREF=AGENCOURT_15213395 /CLONE=IMAGE:4970197 /TID=Xl.52672.1 /CNT=4 /FEA=EST /TIER=ConsEnd /STK=0 /UG=Xl.52672 /UG_TITLE=Transcribed locus /REP_ORG=X. laevis	CF290418	Xl.52672	Xl.34580	---	---	mucin 2, oligomeric mucus/gel-forming	muc2	---	---	---	100049101	A3KNB1	---	---	---	---	---	---	---	---	---	---	---	---	---	---	---	---	---	This probe set was annotated using the Matching Probes based pipeline to a Entrez Gene identifier using 1 transcripts. // false // Matching Probes // A	BC133742(12)	BC133742 // Xenopus laevis hypothetical protein LOC100049101, mRNA (cDNA clone IMAGE:4970197), partial cds. // gb // 12 // ---	---
Xl2.17655.1.S1_at	48.1	P	15.91	A	-3.02	X_laevis_2 Array	Xenopus laevis	23Oct2013	Consensus sequence	GenBank	Xl2.17655.1	gb:BC093569.1 /DB_XREF=gi:62471561 /TID=Xl.17655.1 /CNT=5 /FEA=mRNA /TIER=ConsEnd /STK=0 /UG=Xl.17655 /UG_TITLE=CDNA clone IMAGE:6955471 /DEF=Xenopus laevis cDNA clone IMAGE:6955471. /REP_ORG=X. laevis	BC093569.1	Xl.17655	Xl.58626	---	---	androgen-dependent TFPI-regulating protein	adtrp	---	---	---	100380980	---	---	---	---	---	---	---	---	---	---	---	---	---	---	---	---	---	---	This probe set was annotated using the Matching Probes based pipeline to a Entrez Gene identifier using 1 transcripts. // false // Matching Probes // A	BC093569(14)	BC093569 // Xenopus laevis cDNA clone IMAGE:6955471. // gb // 14 // ---	---
Xl2.24492.1.A1_at	200.49	P	66.8	P	-3	X_laevis_2 Array	Xenopus laevis	23Oct2013	Consensus sequence	GenBank	Xl2.24492.1	gb:CB562051 /DB_XREF=gi:29481581 /DB_XREF=AGENCOURT_13324743 /CLONE=IMAGE:6880518 /TID=Xl.24492.1 /CNT=8 /FEA=EST /TIER=ConsEnd /STK=3 /UG=Xl.24492 /UG_TITLE=Transcribed locus /REP_ORG=X. laevis	CB562051	Xl.24492	Xl.74024	---	---	---	---	---	est	---	---	---	---	---	---	---	---	---	---	---	---	---	---	---	---	---	---	---	---	This probe set was annotated using the Accession mapped clusters based pipeline to a UniGene identifier using 6 transcripts. // false // Accession mapped clusters // E	CB207095,CB560720,CB561846,CB562051,CB562096,CB983715	CB207095 // /DB_XREF=AGENCOURT_11370545 /CLONE=IMAGE:6879399 // gb // --- // --- /// CB560720 // /DB_XREF=AGENCOURT_13322316 /CLONE=IMAGE:6879399 // gb // --- // --- /// CB561846 // /DB_XREF=AGENCOURT_13321943 /CLONE=IMAGE:6880431 // gb // --- // --- ///	---
Xl2.21930.1.S1_at	115.71	P	38.75	P	-2.99	X_laevis_2 Array	Xenopus laevis	23Oct2013	Consensus sequence	GenBank	Xl2.21930.1	gb:BC042308.1 /DB_XREF=gi:27503318 /GEN=myoz2-prov /TID=Xl.21930.1 /CNT=4 /FEA=FLmRNA /TIER=FL /STK=1 /LL=380065 /UG=Xl.21930 /DEF=Xenopus laevis myozenin 2, mRNA (cDNA clone MGC:52797 IMAGE:4724811), complete cds. /PROD=myoz2-prov protein /FL=gb:BC042308	BC042308.1	Xl.21930	Xl.21930	---	---	myozenin 2	myoz2	---	full length	---	380065	Q8AVF9	---	---	NP_001080373	NM_001086904	---	---	---	---	---	---	---	---	---	---	---	---	---	This probe set was annotated using the Matching Probes based pipeline to a Entrez Gene identifier using 2 transcripts. // false // Matching Probes // A	BC042308(14),NM_001086904(14)	BC042308 // Xenopus laevis myozenin 2, mRNA (cDNA clone MGC:52797 IMAGE:4724811), complete cds. // gb // 14 // --- /// NM_001086904 // Xenopus laevis myozenin 2 (myoz2), mRNA. // refseq // 14 // ---	---
Xl2.2477.1.S1_at	102.18	P	34.39	P	-2.97	X_laevis_2 Array	Xenopus laevis	23Oct2013	Consensus sequence	GenBank	Xl2.2477.1	gb:BC044330.1 /DB_XREF=gi:27881770 /GEN=mct3-prov /TID=Xl.2477.1 /CNT=20 /FEA=FLmRNA /TIER=FL /STK=5 /LL=380349 /UG=Xl.2477 /DEF=Xenopus laevis monocarboxylate transporter, mRNA (cDNA clone MGC:53618 IMAGE:4724707), complete cds. /PROD=mct3-prov protein /	BC044330.1	Xl.2477	Xl.2477	---	---	solute carrier family 16, member 3 (monocarboxylic acid transporter 4)	slc16a3-a	---	full length	---	380349	Q7ZXP5	---	---	NP_001080657	NM_001087188	---	---	---	---	---	---	0015711 // organic anion transport // inferred from electronic annotation /// 0055085 // transmembrane transport // inferred from electronic annotation	0016021 // integral to membrane // inferred from electronic annotation	0015355 // secondary active monocarboxylate transmembrane transporter activity // inferred from electronic annotation	---	---	---	---	This probe set was annotated using the Matching Probes based pipeline to a Entrez Gene identifier using 2 transcripts. // false // Matching Probes // A	BC044330(14),NM_001087188(14)	BC044330 // Xenopus laevis monocarboxylate transporter, mRNA (cDNA clone MGC:53618 IMAGE:4724707), complete cds. // gb // 14 // --- /// NM_001087188 // Xenopus laevis solute carrier family 16, member 3 (monocarboxylic acid transporter 4) (slc16a3-a), mRNA	---
Xl2.30877.1.S1_at	46.68	P	15.85	P	-2.95	X_laevis_2 Array	Xenopus laevis	23Oct2013	Consensus sequence	GenBank	Xl2.30877.1	gb:BE191945 /DB_XREF=gi:9709654 /DB_XREF=db84h01.x1 /CLONE=IMAGE:3379729 /TID=Xl.30877.1 /CNT=2 /FEA=EST /TIER=ConsEnd /STK=1 /UG=Xl.30877 /UG_TITLE=Transcribed locus /REP_ORG=X. laevis	BE191945	Xl.30877	Xl.30877	---	---	---	---	---	est	---	---	---	---	---	---	---	---	---	---	---	---	---	---	---	---	---	---	---	---	This probe set was annotated using the Accession mapped clusters based pipeline to a UniGene identifier using 2 transcripts. // false // Accession mapped clusters // E	BE191945,BE506564	BE191945 // /DB_XREF=db84h01.x1 /CLONE=IMAGE:3379729 // gb // --- // --- /// BE506564 // /DB_XREF=db84h01.y1 /CLONE=IMAGE:3379729 // gb // --- // ---	---
Xl2.4901.1.A1_at	373.82	P	127.36	P	-2.94	X_laevis_2 Array	Xenopus laevis	23Oct2013	Consensus sequence	GenBank	Xl2.4901.1	gb:BE505980 /DB_XREF=gi:9709511 /DB_XREF=dc40g03.x1 /CLONE=IMAGE:3399604 /TID=Xl.4901.1 /CNT=2 /FEA=EST /TIER=ConsEnd /STK=1 /UG=Xl.4901 /UG_TITLE=Transcribed locus /REP_ORG=X. laevis	BE505980	Xl.4901	Xl.4901	---	---	---	---	---	est	---	---	---	---	---	---	---	---	---	---	---	---	---	---	---	---	---	---	---	---	This probe set was annotated using the Accession mapped clusters based pipeline to a UniGene identifier using 2 transcripts. // false // Accession mapped clusters // E	BE505980,BG730677	BE505980 // /DB_XREF=dc40g03.x1 /CLONE=IMAGE:3399604 // gb // --- // --- /// BG730677 // /DB_XREF=dac21c10.x1 /CLONE=IMAGE:4407570 // gb // --- // ---	---
Xl2.17389.1.S1_at	399.77	P	136.33	P	-2.93	X_laevis_2 Array	Xenopus laevis	23Oct2013	Consensus sequence	GenBank	Xl2.17389.1	gb:AB075925.1 /DB_XREF=gi:18916491 /GEN=Tiarin /TID=Xl.17389.1 /CNT=8 /FEA=FLmRNA /TIER=FL /STK=1 /LL=398296 /UG=Xl.17389 /DEF=Xenopus laevis mRNA for Tiarin, complete cds. /PROD=Tiarin /FL=gb:AB075925.1 /REP_ORG=X. laevis	AB075925.1	Xl.17389	Xl.17389	---	---	olfactomedin 4	olfm4	---	full length	---	398296	Q8QHK6	---	---	NP_001082215	NM_001088746	---	---	---	---	---	---	---	---	---	---	---	---	---	This probe set was annotated using the Matching Probes based pipeline to a Entrez Gene identifier using 2 transcripts. // false // Matching Probes // A	AB075925(9),NM_001088746(9)	AB075925 // Xenopus laevis mRNA for Tiarin, complete cds. // gb // 9 // --- /// NM_001088746 // Xenopus laevis olfactomedin 4 (olfm4), mRNA. // refseq // 9 // ---	---
Xl2.4625.1.S1_at	758.14	P	258.77	P	-2.93	X_laevis_2 Array	Xenopus laevis	23Oct2013	Consensus sequence	GenBank	Xl2.4625.1	gb:BC093568.1 /DB_XREF=gi:62533187 /TID=Xl.4625.1 /CNT=12 /FEA=FLmRNA /TIER=FL /STK=3 /UG=Xl.4625 /DEF=Xenopus laevis cDNA clone MGC:115169 IMAGE:6956118, complete cds. /PROD=Unknown (protein for MGC:115169) /FL=gb:BC093568.1 /REP_ORG=X. laevis	BC093568.1	Xl.4625	Xl.4625	---	---	adenylosuccinate synthase like 1	adssl1-a	---	full length	---	735084	Q561L1	EC:6.3.4.4	---	NP_001090012	NM_001096543	---	---	---	---	---	---	0006164 // purine nucleotide biosynthetic process // inferred from electronic annotation /// 0006167 // AMP biosynthetic process // inferred from electronic annotation /// 0044208 // 'de novo' AMP biosynthetic process // inferred from electronic annotatio	0005737 // cytoplasm // inferred from electronic annotation	0000166 // nucleotide binding // inferred from electronic annotation /// 0000287 // magnesium ion binding // inferred from electronic annotation /// 0004019 // adenylosuccinate synthase activity // inferred from electronic annotation /// 0005525 // GTP bi	---	---	---	---	This probe set was annotated using the Matching Probes based pipeline to a Entrez Gene identifier using 1 transcripts. // false // Matching Probes // A	NM_001096543(14)	NM_001096543 // Xenopus laevis adenylosuccinate synthase like 1 (adssl1-a), mRNA. // refseq // 14 // ---	---
Xl2.14481.1.S1_at	1046.38	P	357.97	P	-2.92	X_laevis_2 Array	Xenopus laevis	23Oct2013	Consensus sequence	GenBank	Xl2.14481.1	gb:AY174063.1 /DB_XREF=gi:37728648 /TID=Xl.14481.1 /CNT=6 /FEA=FLmRNA /TIER=FL /STK=1 /LL=496392 /UG_GENE=pendrin /UG=Xl.14481 /DEF=Xenopus laevis anion exchanger SLC26A4 mRNA, complete cds. /PROD=anion exchanger SLC26A4 /FL=gb:AY174063.1 /REP_ORG=X. laev	AY174063.1	Xl.14481	Xl.14481	---	---	solute carrier family 26, member 4	slc26a4	---	full length	---	496392	Q5QKY0 /// B7ZQ94	---	---	NP_001089008	NM_001095539	---	---	---	---	---	---	0008272 // sulfate transport // inferred from electronic annotation /// 0055085 // transmembrane transport // inferred from electronic annotation	0016020 // membrane // inferred from electronic annotation /// 0016021 // integral to membrane // inferred from electronic annotation	0008271 // secondary active sulfate transmembrane transporter activity // inferred from electronic annotation /// 0015116 // sulfate transmembrane transporter activity // inferred from electronic annotation	---	---	---	---	This probe set was annotated using the Matching Probes based pipeline to a Entrez Gene identifier using 2 transcripts. // false // Matching Probes // A	AY174063(14),NM_001095539(14)	AY174063 // Xenopus laevis anion exchanger SLC26A4 mRNA, complete cds. // gb // 14 // --- /// NM_001095539 // Xenopus laevis solute carrier family 26, member 4 (slc26a4), mRNA. // refseq // 14 // ---	---
Xl2.41444.1.S1_at	2343.51	P	802.2	P	-2.92	X_laevis_2 Array	Xenopus laevis	23Oct2013	Consensus sequence	GenBank	Xl2.41444.1	gb:BP697892 /DB_XREF=gi:46045847 /DB_XREF=BP697892 /CLONE=XL483a20ex /TID=Xl.41444.1 /CNT=2 /FEA=EST /TIER=ConsEnd /STK=1 /UG=Xl.41444 /UG_TITLE=Transcribed locus /REP_ORG=X. laevis	BP697892	Xl.41444	Xl.41444	---	---	---	---	---	est	---	---	---	---	---	---	---	---	---	---	---	---	---	---	---	---	---	---	---	---	This probe set was annotated using the Accession mapped clusters based pipeline to a UniGene identifier using 2 transcripts. // false // Accession mapped clusters // E	BP697892,BP731058	BP697892 // /DB_XREF=BP697892 /CLONE=XL483a20ex // gb // --- // --- /// BP731058 // /DB_XREF=BP731058 /CLONE=XL483a20ex // gb // --- // ---	---
Xl2.51647.1.S1_at	63.86	P	21.96	A	-2.91	X_laevis_2 Array	Xenopus laevis	23Oct2013	Consensus sequence	GenBank	Xl2.51647.1	gb:CA789860 /DB_XREF=gi:26035331 /DB_XREF=AGENCOURT_10308559 /CLONE=IMAGE:5155341 /TID=Xl.51647.1 /CNT=2 /FEA=EST /TIER=ConsEnd /STK=0 /UG=Xl.51647 /UG_TITLE=Transcribed locus /REP_ORG=X. laevis	CA789860	Xl.51647	---	---	---	---	---	---	---	---	---	---	---	---	---	---	---	---	---	---	---	---	---	---	---	---	---	---	---	This probe set was annotated using the Design Representative Id based pipeline to a GenBank identifier using 1 transcripts. // false // Design Representative Id // R	CA789860	CA789860 // /DB_XREF=AGENCOURT_10308559 /CLONE=IMAGE:5155341 // gb // --- // ---	---
Xl2.24609.1.A1_a_at	592.83	P	204.54	P	-2.9	X_laevis_2 Array	Xenopus laevis	23Oct2013	Consensus sequence	GenBank	Xl2.24609.1	gb:CB560794 /DB_XREF=gi:29480324 /DB_XREF=AGENCOURT_13350233 /CLONE=IMAGE:6879062 /TID=Xl.24609.1 /CNT=1 /FEA=EST /TIER=ConsEnd /STK=1 /UG=Xl.24609 /UG_TITLE=Transcribed locus /REP_ORG=X. laevis	CB560794	Xl.24609	---	---	---	---	---	---	---	---	---	---	---	---	---	---	---	---	---	---	---	---	---	---	---	---	---	---	---	This probe set was annotated using the Design Representative Id based pipeline to a GenBank identifier using 1 transcripts. // false // Design Representative Id // R	CB560794	CB560794 // /DB_XREF=AGENCOURT_13350233 /CLONE=IMAGE:6879062 // gb // --- // ---	---
Xl2.5100.1.A1_at	132.09	P	46.04	P	-2.87	X_laevis_2 Array	Xenopus laevis	23Oct2013	Consensus sequence	GenBank	Xl2.5100.1	gb:BE508507 /DB_XREF=gi:9728282 /DB_XREF=dc17a04.x1 /CLONE=IMAGE:3397326 /TID=Xl.5100.1 /CNT=3 /FEA=EST /TIER=ConsEnd /STK=1 /UG=Xl.5100 /UG_TITLE=Transcribed locus, moderately similar to XP_511487.1 PREDICTED: similar to type I hair keratin 6 (Pan troglo	BE508507	Xl.5100	Xl.77256	---	---	keratin 19	krt19	---	full length	---	779233	Q05AX6	---	---	NP_001090324	NM_001096855	---	---	---	---	---	---	---	---	---	---	---	---	---	This probe set was annotated using the Accession mapped clusters based pipeline to a UniGene identifier using 3 transcripts. // false // Accession mapped clusters // E	BE508507,BP734505,EB466024	BE508507 // /DB_XREF=dc17a04.x1 /CLONE=IMAGE:3397326 // gb // --- // --- /// BP734505 // /DB_XREF=BP734505 /CLONE=XL501n16ex // gb // --- // --- /// EB466024 // /DB_XREF=AGENCOURT_73660841 /CLONE=IMAGE:8540734 // gb // --- // ---	---
Xl2.12557.1.A1_at	138.38	P	48.33	P	-2.86	X_laevis_2 Array	Xenopus laevis	23Oct2013	Consensus sequence	GenBank	Xl2.12557.1	gb:BJ087820 /DB_XREF=gi:17584833 /DB_XREF=BJ087820 /CLONE=XL082n19 /TID=Xl.12557.1 /CNT=3 /FEA=EST /TIER=ConsEnd /STK=1 /UG=Xl.12557 /UG_TITLE=Transcribed locus, weakly similar to XP_518371.1 PREDICTED: similar to tenascin XB isoform 1; tenascin XB1; tena	BJ087820	Xl.12557	Xl.12557	---	---	---	---	---	est	---	---	---	---	---	---	---	---	---	---	---	---	---	---	---	---	---	---	---	---	This probe set was annotated using the Accession mapped clusters based pipeline to a UniGene identifier using 3 transcripts. // false // Accession mapped clusters // E	BG513733,BJ087820,EC277204	BG513733 // /DB_XREF=dac18a09.x2 /CLONE=IMAGE:4407089 // gb // --- // --- /// BJ087820 // /DB_XREF=BJ087820 /CLONE=XL082n19 // gb // --- // --- /// EC277204 // /DB_XREF=AGENCOURT_81585579 /CLONE=IMAGE:8531630 // gb // --- // ---	---
Xl2.48831.1.S1_at	339.51	P	118.62	P	-2.86	X_laevis_2 Array	Xenopus laevis	23Oct2013	Consensus sequence	GenBank	Xl2.48831.1	gb:BC082455.1 /DB_XREF=gi:51950292 /GEN=MGC84250 /TID=Xl.48831.1 /CNT=10 /FEA=FLmRNA /TIER=FL /STK=1 /LL=447767 /UG=Xl.48831 /DEF=Xenopus laevis MGC84250 protein, mRNA (cDNA clone MGC:84250 IMAGE:6955969), complete cds. /PROD=MGC84250 protein /FL=gb:BC082	BC082455.1	Xl.48831	Xl.84002	---	---	MGC84250 protein	MGC84250	---	full length	---	447767	Q640Y4	---	---	NP_001087906	NM_001094437	---	---	---	---	---	---	0006096 // glycolysis // inferred from electronic annotation /// 0008152 // metabolic process // inferred from electronic annotation	---	0003824 // catalytic activity // inferred from electronic annotation /// 0004619 // phosphoglycerate mutase activity // inferred from electronic annotation /// 0016853 // isomerase activity // inferred from electronic annotation /// 0016868 // intramolecu	---	---	---	---	This probe set was annotated using the Matching Probes based pipeline to a Entrez Gene identifier using 2 transcripts. // false // Matching Probes // A	BC082455(14),NM_001094437(14)	BC082455 // Xenopus laevis MGC84250 protein, mRNA (cDNA clone MGC:84250 IMAGE:6955969), complete cds. // gb // 14 // --- /// NM_001094437 // Xenopus laevis MGC84250 protein (MGC84250), mRNA. // refseq // 14 // ---	---
Xl2.24593.1.A1_at	195.59	P	68.55	P	-2.85	X_laevis_2 Array	Xenopus laevis	23Oct2013	Consensus sequence	GenBank	Xl2.24593.1	gb:CB560162 /DB_XREF=gi:29479692 /DB_XREF=AGENCOURT_13325175 /CLONE=IMAGE:6880882 /TID=Xl.24593.1 /CNT=1 /FEA=EST /TIER=ConsEnd /STK=1 /UG=Xl.24593 /UG_TITLE=Transcribed locus, weakly similar to NP_001258.1 chondroadherin precursor (Homo sapiens) /REP_ORG	CB560162	Xl.24593	Xl.24593	---	---	---	---	---	est	---	---	---	---	---	---	---	---	---	---	---	---	---	---	---	---	---	---	---	---	This probe set was annotated using the Accession mapped clusters based pipeline to a UniGene identifier using 1 transcripts. // false // Accession mapped clusters // E	CB560162	CB560162 // /DB_XREF=AGENCOURT_13325175 /CLONE=IMAGE:6880882 // gb // --- // ---	---
Xl2.15089.3.A1_at	107.25	P	37.94	P	-2.83	X_laevis_2 Array	Xenopus laevis	23Oct2013	Consensus sequence	GenBank	Xl2.15089.3	gb:BJ075680 /DB_XREF=gi:17520596 /DB_XREF=BJ075680 /CLONE=XL103f01 /TID=Xl.15089.3 /CNT=3 /FEA=EST /TIER=ConsEnd /STK=1 /UG=Xl.15089 /UG_TITLE=Transcribed locus /REP_ORG=X. laevis	BJ075680	Xl.15089	Xl.83457	---	---	---	---	---	est	---	---	---	---	---	---	---	---	---	---	---	---	---	---	---	---	---	---	---	---	This probe set was annotated using the Accession mapped clusters based pipeline to a UniGene identifier using 3 transcripts. // false // Accession mapped clusters // E	BJ075680,BJ089879,BJ090585	BJ075680 // /DB_XREF=BJ075680 /CLONE=XL103f01 // gb // --- // --- /// BJ089879 // /DB_XREF=BJ089879 /CLONE=XL108g04 // gb // --- // --- /// BJ090585 // /DB_XREF=BJ090585 /CLONE=XL109g04 // gb // --- // ---	---
Xl2.1501.1.S1_at	4162.43	P	1478.65	P	-2.82	X_laevis_2 Array	Xenopus laevis	23Oct2013	Consensus sequence	GenBank	Xl2.1501.1	gb:BJ089291 /DB_XREF=gi:17586951 /DB_XREF=BJ089291 /CLONE=XL098a24 /TID=Xl.1501.1 /CNT=6 /FEA=EST /TIER=ConsEnd /STK=3 /UG=Xl.1501 /UG_TITLE=Transcribed locus /REP_ORG=X. laevis	BJ089291	Xl.1501	Xl.1501	---	---	---	---	---	est	---	---	---	---	---	---	---	---	---	---	---	---	---	---	---	---	---	---	---	---	This probe set was annotated using the Accession mapped clusters based pipeline to a UniGene identifier using 6 transcripts. // false // Accession mapped clusters // E	BJ065615,BJ082952,BJ089291,BQ730783,BX852569,CF287226	BJ065615 // /DB_XREF=BJ065615 /CLONE=XL083j13 // gb // --- // --- /// BJ082952 // /DB_XREF=BJ082952 /CLONE=XL083j13 // gb // --- // --- /// BJ089291 // /DB_XREF=BJ089291 /CLONE=XL098a24 // gb // --- // --- /// BQ730783 // /DB_XREF=AGENCOURT_8355378 /CLONE	---
Xl2.27125.1.S1_at	3677.99	P	1302.45	P	-2.82	X_laevis_2 Array	Xenopus laevis	23Oct2013	Consensus sequence	GenBank	Xl2.27125.1	gb:BC070531.1 /DB_XREF=gi:47124655 /GEN=MGC78829 /TID=Xl.27125.1 /CNT=113 /FEA=FLmRNA /TIER=FL+Stack /STK=15 /LL=431893 /UG=Xl.27125 /DEF=Xenopus laevis hypothetical protein MGC78829, mRNA (cDNA clone MGC:78829 IMAGE:3402681), complete cds. /PROD=MGC78829	BC070531.1	Xl.27125	Xl.27125	---	---	uncharacterized protein MGC78829	MGC78829	---	full length	---	431893	Q6NS20	---	---	NP_001084847	NM_001091378	---	---	---	---	---	---	0006810 // transport // inferred from electronic annotation /// 0006839 // mitochondrial transport // inferred from electronic annotation	0016020 // membrane // inferred from electronic annotation /// 0016021 // integral to membrane // inferred from electronic annotation /// 0031966 // mitochondrial membrane // inferred from electronic annotation	---	---	---	---	---	This probe set was annotated using the Matching Probes based pipeline to a Entrez Gene identifier using 1 transcripts. // false // Matching Probes // A	NM_001091378(14)	NM_001091378 // Xenopus laevis uncharacterized protein MGC78829 (MGC78829), mRNA. // refseq // 14 // ---	---
Xl2.33849.1.S1_at	657.26	P	234.92	P	-2.8	X_laevis_2 Array	Xenopus laevis	23Oct2013	Consensus sequence	GenBank	Xl2.33849.1	gb:BC060398.1 /DB_XREF=gi:38014647 /GEN=MGC68555 /TID=Xl.33849.1 /CNT=24 /FEA=FLmRNA /TIER=FL /STK=2 /LL=398901 /UG=Xl.33849 /DEF=Xenopus laevis hypothetical protein MGC68555, mRNA (cDNA clone MGC:68555 IMAGE:4031363), complete cds. /PROD=MGC68555 protein	BC060398.1	Xl.33849	Xl.52143	---	---	RIO kinase 3	riok3	---	full length	---	398901	Q6PAA2	EC:2.7.11.1	---	NP_001083392	NM_001089923	---	---	---	---	---	---	0006468 // protein phosphorylation // inferred from electronic annotation	---	0003824 // catalytic activity // inferred from electronic annotation /// 0004674 // protein serine/threonine kinase activity // inferred from electronic annotation /// 0005524 // ATP binding // inferred from electronic annotation /// 0016772 // transferas	---	---	---	---	This probe set was annotated using the Matching Probes based pipeline to a Entrez Gene identifier using 1 transcripts. // false // Matching Probes // A	NM_001089923(12)	NM_001089923 // Xenopus laevis RIO kinase 3 (riok3), mRNA. // refseq // 12 // ---	---
Xl2.1589.1.S1_at	681.04	P	243.85	P	-2.79	X_laevis_2 Array	Xenopus laevis	23Oct2013	Consensus sequence	GenBank	Xl2.1589.1	gb:AF025474.1 /DB_XREF=gi:2565326 /GEN=XAG-2 /TID=Xl.1589.1 /CNT=79 /FEA=FLmRNA /TIER=FL /STK=1 /LL=397989 /UG=Xl.1589 /DEF=Xenopus laevis cement gland-specific (XAG-2) mRNA, complete cds. /PROD=cement gland-specific /FL=gb:AF025474.1 gb:U82110.1 gb:BC078	AF025474.1	Xl.1589	Xl.1589	---	---	anterior gradient 1	ag1-b	---	full length	---	397989	P55869	---	---	NP_001081669	NM_001088200	---	---	---	---	---	---	0007275 // multicellular organismal development // inferred from electronic annotation /// 0008543 // fibroblast growth factor receptor signaling pathway // inferred from mutant phenotype /// 0071570 // cement gland development // inferred from mutant phe	0005576 // extracellular region // inferred from direct assay /// 0005576 // extracellular region // inferred from electronic annotation	---	---	---	---	---	This probe set was annotated using the Matching Probes based pipeline to a Entrez Gene identifier using 5 transcripts. // false // Matching Probes // A	AF025474(12),BC041269(13),BC078083(13),NM_001088200(13),U82110(11)	AF025474 // Xenopus laevis cement gland-specific (XAG-2) mRNA, complete cds. // gb // 12 // --- /// BC041269 // Xenopus laevis np77, mRNA (cDNA clone IMAGE:4885315), partial cds. // gb // 13 // --- /// BC078083 // Xenopus laevis np77, mRNA (cDNA clone MGC	---
Xl2.53461.2.A1_at	139.25	P	50.29	P	-2.77	X_laevis_2 Array	Xenopus laevis	23Oct2013	Consensus sequence	GenBank	Xl2.53461.2	gb:BG439685 /DB_XREF=gi:13349335 /DB_XREF=dab25g08.x1 /CLONE=IMAGE:4175439 /TID=Xl.53461.2 /CNT=1 /FEA=EST /TIER=ConsEnd /STK=1 /UG=Xl.53461 /UG_TITLE=Transcribed locus /REP_ORG=X. laevis	BG439685	Xl.53461	Xl.52612	---	---	---	---	---	est	---	---	---	---	---	---	---	---	---	---	---	---	---	---	---	---	---	---	---	---	This probe set was annotated using the Accession mapped clusters based pipeline to a UniGene identifier using 1 transcripts. // false // Accession mapped clusters // E	BG439685	BG439685 // /DB_XREF=dab25g08.x1 /CLONE=IMAGE:4175439 // gb // --- // ---	---
Xl2.2270.1.A1_x_at	126.89	P	46.15	P	-2.75	X_laevis_2 Array	Xenopus laevis	23Oct2013	Consensus sequence	GenBank	Xl2.2270.1	gb:BG264554 /DB_XREF=gi:12967606 /DB_XREF=daa31c03.x1 /CLONE=IMAGE:4057732 /TID=Xl.2270.1 /CNT=1 /FEA=EST /TIER=ConsEnd /STK=1 /UG=Xl.2270 /UG_TITLE=Transcribed locus, weakly similar to NP_680088.1 surfactant associated protein B (Mus musculus) /REP_ORG=X	BG264554	Xl.2270	Xl.5471	---	---	surfactant protein B	LOC780758	---	full length	---	780758	B7ZRY1 /// Q0MVR4	---	---	NP_001090534	NM_001097065	---	---	---	---	---	---	---	---	---	---	---	---	---	This probe set was annotated using the Accession mapped clusters based pipeline to a UniGene identifier using 1 transcripts. // false // Accession mapped clusters // E	BG264554	BG264554 // /DB_XREF=daa31c03.x1 /CLONE=IMAGE:4057732 // gb // --- // ---	---
Xl2.56666.1.S1_at	1821.02	P	661.72	P	-2.75	X_laevis_2 Array	Xenopus laevis	23Oct2013	Consensus sequence	GenBank	Xl2.56666.1	gb:BJ637413 /DB_XREF=gi:37294643 /DB_XREF=BJ637413 /CLONE=XL194f01 /TID=Xl.56666.1 /CNT=5 /FEA=EST /TIER=ConsEnd /STK=1 /UG=Xl.56666 /UG_TITLE=Transcribed locus /REP_ORG=X. laevis	BJ637413	Xl.56666	Xl.56666	---	---	---	---	---	est	---	---	---	---	---	---	---	---	---	---	---	---	---	---	---	---	---	---	---	---	This probe set was annotated using the Accession mapped clusters based pipeline to a UniGene identifier using 5 transcripts. // false // Accession mapped clusters // E	BJ620712,BJ637413,CF547541,EB467593,EB734163	BJ620712 // /DB_XREF=BJ620712 /CLONE=XL194f01 // gb // --- // --- /// BJ637413 // /DB_XREF=BJ637413 /CLONE=XL194f01 // gb // --- // --- /// CF547541 // /DB_XREF=AGENCOURT_15569049 /CLONE=IMAGE:7008881 // gb // --- // --- /// EB467593 // /DB_XREF=AGENCOURT	---
Xl2.56827.1.S1_at	808.77	P	295.6	P	-2.74	X_laevis_2 Array	Xenopus laevis	23Oct2013	Consensus sequence	GenBank	Xl2.56827.1	gb:EB736205 /DB_XREF=gi:95016921 /DB_XREF=AGENCOURT_77727728 /CLONE=IMAGE:8638527 /TID=Xl.56827.1 /CNT=1 /FEA=EST /TIER=ConsEnd /STK=1 /UG=Xl.56827 /UG_TITLE=Transcribed locus /REP_ORG=X. laevis	EB736205	Xl.56827	Xl.56827	---	---	---	---	---	est	---	---	---	---	---	---	---	---	---	---	---	---	---	---	---	---	---	---	---	---	This probe set was annotated using the Accession mapped clusters based pipeline to a UniGene identifier using 1 transcripts. // false // Accession mapped clusters // E	EB736205	EB736205 // /DB_XREF=AGENCOURT_77727728 /CLONE=IMAGE:8638527 // gb // --- // ---	---
Xl2.847.1.S1_at	4150.65	P	1512.21	P	-2.74	X_laevis_2 Array	Xenopus laevis	23Oct2013	Consensus sequence	GenBank	Xl2.847.1	gb:L10987.1 /DB_XREF=gi:214669 /GEN=xep-1 /TID=Xl.847.1 /CNT=85 /FEA=FLmRNA /TIER=FL /STK=2 /LL=398539 /UG=Xl.847 /UG_TITLE=Hypothetical protein LOC398539 /DEF=Xenopus laevis epidermal protein (xep-1) mRNA, complete cds. /FL=gb:L10987.1 gb:BC076719.1 /REP	L10987.1	Xl.847	Xl.847	---	---	otogelin	otog	---	full length	---	398539	Q91825 /// Q6DFL6 /// Q8AVG3	---	---	NP_001082528	NM_001089059	---	---	---	---	---	---	0046373 // L-arabinose metabolic process // inferred from electronic annotation	0005576 // extracellular region // inferred from electronic annotation	0005179 // hormone activity // inferred from electronic annotation /// 0046556 // alpha-N-arabinofuranosidase activity // inferred from electronic annotation	---	---	---	---	This probe set was annotated using the Matching Probes based pipeline to a Entrez Gene identifier using 2 transcripts. // false // Matching Probes // A	L10987(9),NM_001089059(11)	L10987 // Xenopus laevis epidermal protein (xep-1) mRNA, complete cds. // gb // 9 // --- /// NM_001089059 // Xenopus laevis otogelin (otog), mRNA. // refseq // 11 // ---	---
Xl2.21455.1.S1_at	108.2	P	39.74	P	-2.72	X_laevis_2 Array	Xenopus laevis	23Oct2013	Consensus sequence	GenBank	Xl2.21455.1	gb:BC082887.1 /DB_XREF=gi:52354813 /TID=Xl.21455.1 /CNT=3 /FEA=FLmRNA /TIER=FL /STK=1 /LL=378585 /UG_GENE=bdnf-A /UG=Xl.21455 /DEF=Xenopus laevis cDNA clone MGC:84325 IMAGE:6957795, complete cds. /PROD=Unknown (protein for MGC:84325) /FL=gb:BC082887.1 /RE	BC082887.1	Xl.21455	Xl.76116	---	---	brain-derived neurotrophic factor	bdnf-b	---	full length	---	100048914	Q63ZM5	---	---	NP_001078951	NM_001085482	---	---	---	---	---	---	---	---	0005102 // receptor binding // inferred from electronic annotation /// 0008083 // growth factor activity // inferred from electronic annotation	---	---	---	---	This probe set was annotated using the Matching Probes based pipeline to a Entrez Gene identifier using 3 transcripts. // false // Matching Probes // A	BC082887(14),EF035623(14),NM_001085482(14)	BC082887 // Xenopus laevis brain derived neurotrophic factor, mRNA (cDNA clone MGC:84325 IMAGE:6957795), complete cds. // gb // 14 // --- /// EF035623 // Xenopus laevis brain derived neurotrophic factor (BDNF) mRNA, complete cds. // gb // 14 // --- /// NM	---
Xl2.24530.2.S1_a_at	113.59	P	41.76	P	-2.72	X_laevis_2 Array	Xenopus laevis	23Oct2013	Consensus sequence	GenBank	Xl2.24530.2	gb:M28577.1 /DB_XREF=gi:214183 /TID=Xl.24530.2 /CNT=1 /FEA=mRNA /TIER=ConsEnd /STK=0 /LL=397871 /UG_GENE=LOC397871 /UG=Xl.24530 /UG_TITLE=Larval beta II globin /DEF=X.laevis beta-globin (beta-T2) mRNA, partial nucleotide sequence. /REP_ORG=X. laevis	M28577.1	Xl.24530	Xl.24530	---	---	hemoglobin, gamma G	hbg2-b	---	full length	---	397871	P02133	---	---	NP_001081497	NM_001088028	---	---	---	---	---	---	0006810 // transport // inferred from electronic annotation /// 0015671 // oxygen transport // inferred from electronic annotation	0005833 // hemoglobin complex // inferred from electronic annotation	0005344 // oxygen transporter activity // inferred from electronic annotation /// 0005506 // iron ion binding // inferred from electronic annotation /// 0019825 // oxygen binding // inferred from electronic annotation /// 0020037 // heme binding // inferr	---	---	---	---	This probe set was annotated using the Matching Probes based pipeline to a Entrez Gene identifier using 2 transcripts. // false // Matching Probes // A	BC078566(14),NM_001088028(14)	BC078566 // Xenopus laevis larval beta II globin, mRNA (cDNA clone MGC:85452 IMAGE:6936463), complete cds. // gb // 14 // --- /// NM_001088028 // Xenopus laevis hemoglobin, gamma G (hbg2-b), mRNA. // refseq // 14 // ---	---
Xl2.17464.2.A1_at	118.04	P	43.53	P	-2.71	X_laevis_2 Array	Xenopus laevis	23Oct2013	Consensus sequence	GenBank	Xl2.17464.2	gb:CX130296 /DB_XREF=gi:56701318 /DB_XREF=AGENCOURT_39734681 /CLONE=IMAGE:7764948 /TID=Xl.17464.2 /CNT=3 /FEA=EST /TIER=ConsEnd /STK=0 /UG=Xl.17464 /UG_TITLE=Transcribed locus, moderately similar to XP_524625.1 PREDICTED: hypothetical protein XP_524625 (P	CX130296	Xl.17464	Xl.48332	---	---	uncharacterized LOC100036938	LOC100036938	---	full length	---	100036938	A1L2S7	---	---	NP_001091177	NM_001097708	---	---	---	---	---	---	---	0005622 // intracellular // inferred from electronic annotation	0008270 // zinc ion binding // inferred from electronic annotation /// 0046872 // metal ion binding // inferred from electronic annotation	---	---	---	---	This probe set was annotated using the Matching Probes based pipeline to a Entrez Gene identifier using 1 transcripts. // false // Matching Probes // A	NM_001097708(11)	NM_001097708 // Xenopus laevis uncharacterized LOC100036938 (LOC100036938), mRNA. // refseq // 11 // ---	---
Xl2.15317.1.A1_x_at	150.59	P	56.93	P	-2.65	X_laevis_2 Array	Xenopus laevis	23Oct2013	Consensus sequence	GenBank	Xl2.15317.1	gb:BJ045281 /DB_XREF=gi:17420034 /DB_XREF=BJ045281 /CLONE=XL003k18 /TID=Xl.15317.1 /CNT=2 /FEA=EST /TIER=ConsEnd /STK=1 /UG=Xl.15317 /UG_TITLE=Transcribed locus /REP_ORG=X. laevis	BJ045281	Xl.15317	Xl.72291	---	---	---	---	---	est	---	---	---	---	---	---	---	---	---	---	---	---	---	---	---	---	---	---	---	---	This probe set was annotated using the Accession mapped clusters based pipeline to a UniGene identifier using 2 transcripts. // false // Accession mapped clusters // E	BJ045281,BJ089625	BJ045281 // /DB_XREF=BJ045281 /CLONE=XL003k18 // gb // --- // --- /// BJ089625 // /DB_XREF=BJ089625 /CLONE=XL099e08 // gb // --- // ---	---
Xl2.24321.1.S1_at	1250.12	P	472.58	P	-2.65	X_laevis_2 Array	Xenopus laevis	23Oct2013	Consensus sequence	GenBank	Xl2.24321.1	gb:BJ034829 /DB_XREF=gi:17396573 /DB_XREF=BJ034829 /CLONE=XL031a06 /TID=Xl.24321.1 /CNT=4 /FEA=EST /TIER=ConsEnd /STK=0 /UG=Xl.24321 /UG_TITLE=Transcribed locus /REP_ORG=X. laevis	BJ034829	Xl.24321	Xl.86119	---	---	---	---	---	est	---	---	---	---	---	---	---	---	---	---	---	---	---	---	---	---	---	---	---	---	This probe set was annotated using the Accession mapped clusters based pipeline to a UniGene identifier using 4 transcripts. // false // Accession mapped clusters // E	BJ032989,BJ034829,BJ038759,BJ070513	BJ032989 // /DB_XREF=BJ032989 /CLONE=XL019g16 // gb // --- // --- /// BJ034829 // /DB_XREF=BJ034829 /CLONE=XL031a06 // gb // --- // --- /// BJ038759 // /DB_XREF=BJ038759 /CLONE=XL045g09 // gb // --- // --- /// BJ070513 // /DB_XREF=BJ070513 /CLONE=XL056m14	---
Xl2.56714.1.S1_at	873.76	P	329.43	P	-2.65	X_laevis_2 Array	Xenopus laevis	23Oct2013	Consensus sequence	GenBank	Xl2.56714.1	gb:CB564088 /DB_XREF=gi:29483618 /DB_XREF=AGENCOURT_13319687 /CLONE=IMAGE:6871962 /TID=Xl.56714.1 /CNT=9 /FEA=EST /TIER=ConsEnd /STK=1 /UG=Xl.56714 /UG_TITLE=Transcribed locus /REP_ORG=X. laevis	CB564088	Xl.56714	Xl.56714	---	---	---	---	---	est	---	---	---	---	---	---	---	---	---	---	---	---	---	---	---	---	---	---	---	---	This probe set was annotated using the Accession mapped clusters based pipeline to a UniGene identifier using 8 transcripts. // false // Accession mapped clusters // E	CB197102,CB564088,CF521266,EB465868,EB466620,EB475394,EB476031,EB478828	CB197102 // /DB_XREF=AGENCOURT_11245298 /CLONE=IMAGE:6871962 // gb // --- // --- /// CB564088 // /DB_XREF=AGENCOURT_13319687 /CLONE=IMAGE:6871962 // gb // --- // --- /// CF521266 // /DB_XREF=AGENCOURT_15529038 /CLONE=IMAGE:7010238 // gb // --- // --- ///	---
Xl2.23143.1.S1_at	743.53	P	283.31	P	-2.62	X_laevis_2 Array	Xenopus laevis	23Oct2013	Consensus sequence	GenBank	Xl2.23143.1	gb:BG810904 /DB_XREF=gi:14181884 /DB_XREF=daf33a03.x1 /CLONE=IMAGE:4740005 /TID=Xl.23143.1 /CNT=3 /FEA=EST /TIER=ConsEnd /STK=0 /UG=Xl.23143 /UG_TITLE=Transcribed locus /REP_ORG=X. laevis	BG810904	Xl.23143	Xl.23143	---	---	---	---	---	est	---	---	---	---	---	---	---	---	---	---	---	---	---	---	---	---	---	---	---	---	This probe set was annotated using the Accession mapped clusters based pipeline to a UniGene identifier using 3 transcripts. // false // Accession mapped clusters // E	BG810904,BG812928,BX847353	BG810904 // /DB_XREF=daf33a03.x1 /CLONE=IMAGE:4740005 // gb // --- // --- /// BG812928 // /DB_XREF=daf33a03.y1 /CLONE=IMAGE:4740005 // gb // --- // --- /// BX847353 // /DB_XREF=BX847353 /CLONE=IMAGp998B0610582 ; IMAGE:4740005 // gb // --- // ---	---
Xl2.2690.3.A1_a_at	548.12	P	208.82	P	-2.62	X_laevis_2 Array	Xenopus laevis	23Oct2013	Consensus sequence	GenBank	Xl2.2690.3	gb:DR728165 /DB_XREF=gi:70902277 /DB_XREF=AGENCOURT_55154319 /CLONE=IMAGE:7976759 /TID=Xl.2690.3 /CNT=1 /FEA=EST /TIER=ConsEnd /STK=1 /UG=Xl.2690 /UG_TITLE=Transcribed locus, weakly similar to XP_420277.1 PREDICTED: similar to zinc finger protein 185 (Gal	DR728165	Xl.2690	Xl.2690	---	---	---	---	---	est	---	---	---	---	---	---	---	---	---	---	---	---	---	---	---	---	---	---	---	---	This probe set was annotated using the Accession mapped clusters based pipeline to a UniGene identifier using 1 transcripts. // false // Accession mapped clusters // E	DR728165	DR728165 // /DB_XREF=AGENCOURT_55154319 /CLONE=IMAGE:7976759 // gb // --- // ---	---
Xl2.27654.1.S1_at	2068.56	P	788.58	P	-2.62	X_laevis_2 Array	Xenopus laevis	23Oct2013	Consensus sequence	GenBank	Xl2.27654.1	gb:CB563055 /DB_XREF=gi:29482585 /DB_XREF=AGENCOURT_13339755 /CLONE=IMAGE:6872159 /TID=Xl.27654.1 /CNT=44 /FEA=FLmRNA /TIER=Stack /STK=6 /LL=379410 /UG_GENE=MGC64256 /UG=Xl.27654 /UG_TITLE=Cardiac troponin C /FL=gb:BC053760.1 /REP_ORG=X. laevis	CB563055	Xl.27654	Xl.70758	---	---	troponin C type 1 (slow)	tnnc1	---	full length	---	379410	Q7SZB8	---	---	NP_001079723	NM_001086254	---	---	---	---	---	---	---	---	0005509 // calcium ion binding // inferred from electronic annotation	---	---	---	---	This probe set was annotated using the Matching Probes based pipeline to a Entrez Gene identifier using 2 transcripts. // false // Matching Probes // A	BC053760(14),NM_001086254(14)	BC053760 // Xenopus laevis cardiac troponin C, mRNA (cDNA clone MGC:64256 IMAGE:6872159), complete cds. // gb // 14 // --- /// NM_001086254 // Xenopus laevis troponin C type 1 (slow) (tnnc1), mRNA. // refseq // 14 // ---	---
Xl2.47477.1.S1_at	51.29	P	19.61	A	-2.62	X_laevis_2 Array	Xenopus laevis	23Oct2013	Consensus sequence	GenBank	Xl2.47477.1	gb:BC075145.1 /DB_XREF=gi:49522907 /GEN=MGC81960 /TID=Xl.47477.1 /CNT=3 /FEA=FLmRNA /TIER=FL /STK=1 /LL=444778 /UG=Xl.47477 /DEF=Xenopus laevis MGC81960 protein, mRNA (cDNA clone MGC:81960 IMAGE:7010107), complete cds. /PROD=MGC81960 protein /FL=gb:BC0751	BC075145.1	Xl.47477	Xl.47477	---	---	solute carrier family 26, member 6	slc26a6	---	full length	---	444778	Q6DJN0	---	---	NP_001086349	NM_001092880	---	---	---	---	---	---	0008272 // sulfate transport // inferred from electronic annotation /// 0055085 // transmembrane transport // inferred from electronic annotation	0016020 // membrane // inferred from electronic annotation /// 0016021 // integral to membrane // inferred from electronic annotation	0008271 // secondary active sulfate transmembrane transporter activity // inferred from electronic annotation /// 0015116 // sulfate transmembrane transporter activity // inferred from electronic annotation	---	---	---	---	This probe set was annotated using the Matching Probes based pipeline to a Entrez Gene identifier using 2 transcripts. // false // Matching Probes // A	BC075145(14),NM_001092880(14)	BC075145 // Xenopus laevis MGC81960 protein, mRNA (cDNA clone MGC:81960 IMAGE:7010107), complete cds. // gb // 14 // --- /// NM_001092880 // Xenopus laevis solute carrier family 26, member 6 (slc26a6), mRNA. // refseq // 14 // ---	---
Xl2.12852.1.S1_at	450.7	P	173.86	P	-2.59	X_laevis_2 Array	Xenopus laevis	23Oct2013	Consensus sequence	GenBank	Xl2.12852.1	gb:BC077272.1 /DB_XREF=gi:50414722 /GEN=sytl2-prov /TID=Xl.12852.1 /CNT=17 /FEA=FLmRNA /TIER=FL /STK=1 /LL=446497 /UG=Xl.12852 /DEF=Xenopus laevis synaptotagmin-like 2, mRNA (cDNA clone MGC:80039 IMAGE:4031025), complete cds. /PROD=sytl2-prov protein /FL=	BC077272.1	Xl.12852	Xl.15997	---	---	synaptotagmin-like 1	sytl1	---	full length	---	446497	Q6DE70	---	---	NP_001086662	NM_001093193	---	---	---	---	---	---	0006810 // transport // inferred from electronic annotation /// 0006886 // intracellular protein transport // inferred from electronic annotation	0008021 // synaptic vesicle // inferred from electronic annotation /// 0016020 // membrane // inferred from electronic annotation	0005215 // transporter activity // inferred from electronic annotation /// 0017137 // Rab GTPase binding // inferred from electronic annotation	---	---	---	---	This probe set was annotated using the Matching Probes based pipeline to a Entrez Gene identifier using 2 transcripts. // false // Matching Probes // A	BC077272(14),NM_001093193(14)	BC077272 // Xenopus laevis synaptotagmin-like 2, mRNA (cDNA clone MGC:80039 IMAGE:4031025), complete cds. // gb // 14 // --- /// NM_001093193 // Xenopus laevis synaptotagmin-like 1 (sytl1), mRNA. // refseq // 14 // ---	---
Xl2.24799.1.S1_at	840.36	P	324.56	P	-2.59	X_laevis_2 Array	Xenopus laevis	23Oct2013	Consensus sequence	GenBank	Xl2.24799.1	gb:BC094139.1 /DB_XREF=gi:62826032 /GEN=LOC443574 /TID=Xl.24799.1 /CNT=26 /FEA=FLmRNA /TIER=FL+Stack /STK=10 /LL=443574 /UG=Xl.24799 /DEF=Xenopus laevis hypothetical protein LOC443574, mRNA (cDNA clone MGC:115189 IMAGE:6958692), complete cds. /PROD=LOC443	BC094139.1	Xl.24799	Xl.24799	---	---	solute carrier family 25 (aspartate/glutamate carrier), member 12	slc25a12	---	full length	---	443574	Q52KY7 /// Q6INL0	---	---	NP_001085268	NM_001091799	---	---	---	---	---	---	0006810 // transport // inferred from electronic annotation /// 0055085 // transmembrane transport // inferred from electronic annotation	0016020 // membrane // inferred from electronic annotation /// 0016021 // integral to membrane // inferred from electronic annotation	0005509 // calcium ion binding // inferred from electronic annotation	---	---	---	---	This probe set was annotated using the Matching Probes based pipeline to a Entrez Gene identifier using 1 transcripts. // false // Matching Probes // A	NM_001091799(14)	NM_001091799 // Xenopus laevis solute carrier family 25 (aspartate/glutamate carrier), member 12 (slc25a12), nuclear gene encoding mitochondrial protein, mRNA. // refseq // 14 // ---	---
Xl2.26229.1.S1_at	321.56	P	124.37	P	-2.59	X_laevis_2 Array	Xenopus laevis	23Oct2013	Consensus sequence	GenBank	Xl2.26229.1	gb:BC106611.1 /DB_XREF=gi:76779653 /TID=Xl.26229.1 /CNT=9 /FEA=FLmRNA /TIER=FL /STK=2 /UG=Xl.26229 /DEF=Xenopus laevis cDNA clone MGC:132043 IMAGE:4757122, complete cds. /PROD=Unknown (protein for MGC:132043) /FL=gb:BC106611.1 gb:BC092125.1 /REP_ORG=X. la	BC106611.1	Xl.26229	Xl.87186	---	---	tachykinin-like peptide	MGC132043	---	full length	---	735203	Q58E04	---	---	NP_001090125	NM_001096656	---	---	---	---	---	---	0007217 // tachykinin receptor signaling pathway // inferred from electronic annotation /// 0007218 // neuropeptide signaling pathway // inferred from electronic annotation /// 0007268 // synaptic transmission // inferred from electronic annotation	0005576 // extracellular region // inferred from electronic annotation	---	---	---	---	---	This probe set was annotated using the Matching Probes based pipeline to a Entrez Gene identifier using 2 transcripts. // false // Matching Probes // A	GQ292770(14),NM_001096656(14)	GQ292770 // Xenopus laevis tachykinin-like peptide mRNA, complete cds. // gb // 14 // --- /// NM_001096656 // Xenopus laevis tachykinin-like peptide (MGC132043), mRNA. // refseq // 14 // ---	NM_001096537 // refseq // 1 // Cross Hyb Matching Probes
Xl2.893.1.S1_at	2358.88	P	920.23	P	-2.56	X_laevis_2 Array	Xenopus laevis	23Oct2013	Consensus sequence	GenBank	Xl2.893.1	gb:U08408.1 /DB_XREF=gi:497231 /TID=Xl.893.1 /CNT=7 /FEA=FLmRNA /TIER=FL /STK=2 /LL=397788 /UG_GENE=LOC397788 /UG=Xl.893 /DEF=Xenopus laevis arginase 3 mRNA, complete cds. /PROD=arginase 3 /FL=gb:U08408.1 /REP_ORG=X. laevis	U08408.1	Xl.893	Xl.893	---	---	arginase 2	arg2-b	---	full length	---	397788	Q91555 /// A1A614	EC:3.5.3.1	---	NP_001081350	NM_001087881	---	---	---	---	---	---	0000050 // urea cycle // inferred from electronic annotation /// 0006525 // arginine metabolic process // inferred from electronic annotation	---	0004053 // arginase activity // inferred from electronic annotation /// 0016787 // hydrolase activity // inferred from electronic annotation /// 0016813 // hydrolase activity, acting on carbon-nitrogen (but not peptide) bonds, in linear amidines // inferr	---	---	---	---	This probe set was annotated using the Matching Probes based pipeline to a Entrez Gene identifier using 3 transcripts. // false // Matching Probes // A	BC128910(14),NM_001087881(14),U08408(14)	BC128910 // Xenopus laevis arginase 3, mRNA (cDNA clone MGC:160152 IMAGE:8542867), complete cds. // gb // 14 // --- /// NM_001087881 // Xenopus laevis arginase, type 2 (arg2-b), nuclear gene encoding mitochondrial protein, mRNA. // refseq // 14 // --- ///	---
Xl2.19177.1.S1_at	327.28	P	128.19	P	-2.55	X_laevis_2 Array	Xenopus laevis	23Oct2013	Consensus sequence	GenBank	Xl2.19177.1	gb:AB061239.1 /DB_XREF=gi:20502360 /TID=Xl.19177.1 /CNT=10 /FEA=FLmRNA /TIER=FL /STK=3 /LL=398308 /UG_GENE=LOC398308 /UG=Xl.19177 /DEF=Xenopus laevis mRNA for lectin type 2, complete cds. /PROD=lectin type 2 /FL=gb:AB061239.1 /REP_ORG=X. laevis	AB061239.1	Xl.19177	Xl.19177	---	---	lectin type 2	LOC398308	---	full length	---	398308	Q8JJC9 /// A2VDE5	---	---	NP_001082232	NM_001088763	---	---	---	---	---	---	---	---	---	---	---	---	---	This probe set was annotated using the Matching Probes based pipeline to a Entrez Gene identifier using 4 transcripts. // false // Matching Probes // A	AB061239(14),BC169602(13),BC169604(13),NM_001088763(14)	AB061239 // Xenopus laevis mRNA for lectin type 2, complete cds. // gb // 14 // --- /// BC169602 // Xenopus laevis lectin type 2, mRNA (cDNA clone MGC:196329 IMAGE:9041236), complete cds. // gb // 13 // --- /// BC169604 // Xenopus laevis lectin type 2, mR	---
Xl2.12283.1.S1_at	472.82	P	186.96	P	-2.53	X_laevis_2 Array	Xenopus laevis	23Oct2013	Consensus sequence	GenBank	Xl2.12283.1	gb:BC084771.1 /DB_XREF=gi:54311198 /GEN=LOC495311 /TID=Xl.12283.1 /CNT=4 /FEA=FLmRNA /TIER=FL /STK=2 /LL=495311 /UG=Xl.12283 /DEF=Xenopus laevis hypothetical LOC495311, mRNA (cDNA clone MGC:82037 IMAGE:7011019), complete cds. /PROD=LOC495311 protein /FL=g	BC084771.1	Xl.12283	Xl.12283	---	---	dihydropyrimidinase	dpys	---	full length	---	495311	Q5U5B3	EC:3.5.2.2	---	NP_001088447	NM_001094978	---	---	---	---	---	---	0006208 // pyrimidine nucleobase catabolic process // inferred from electronic annotation	0005737 // cytoplasm // inferred from electronic annotation	0016810 // hydrolase activity, acting on carbon-nitrogen (but not peptide) bonds // inferred from electronic annotation /// 0016812 // hydrolase activity, acting on carbon-nitrogen (but not peptide) bonds, in cyclic amides // inferred from electronic anno	---	---	---	---	This probe set was annotated using the Matching Probes based pipeline to a Entrez Gene identifier using 1 transcripts. // false // Matching Probes // A	NM_001094978(14)	NM_001094978 // Xenopus laevis dihydropyrimidinase (dpys), mRNA. // refseq // 14 // ---	---
Xl2.15574.1.S1_at	516.91	P	204.98	P	-2.52	X_laevis_2 Array	Xenopus laevis	23Oct2013	Consensus sequence	GenBank	Xl2.15574.1	gb:BC059295.1 /DB_XREF=gi:37590274 /GEN=MGC68878 /TID=Xl.15574.1 /CNT=9 /FEA=FLmRNA /TIER=FL /STK=1 /LL=379687 /UG=Xl.15574 /DEF=Xenopus laevis hypothetical protein MGC68878, mRNA (cDNA clone MGC:68878 IMAGE:4683555), complete cds. /PROD=MGC68878 protein	BC059295.1	Xl.15574	Xl.15574	---	---	transcription factor CP2-like 1	tfcp2l1-b	---	full length	---	379687	Q6PCK1	---	---	NP_001079997	NM_001086528	---	---	---	---	---	---	---	---	---	---	---	---	---	This probe set was annotated using the Matching Probes based pipeline to a Entrez Gene identifier using 1 transcripts. // false // Matching Probes // A	NM_001086528(14)	NM_001086528 // Xenopus laevis transcription factor CP2-like 1 (tfcp2l1-b), mRNA. // refseq // 14 // ---	---
Xl2.17667.1.A1_at	231.8	P	92.53	P	-2.51	X_laevis_2 Array	Xenopus laevis	23Oct2013	Consensus sequence	GenBank	Xl2.17667.1	gb:BG811141 /DB_XREF=gi:14182121 /DB_XREF=daf40g02.x1 /CLONE=IMAGE:4741058 /TID=Xl.17667.1 /CNT=3 /FEA=EST /TIER=ConsEnd /STK=1 /UG=Xl.17667 /UG_TITLE=Transcribed locus /REP_ORG=X. laevis	BG811141	Xl.17667	Xl.76822	---	---	uncharacterized LOC100037144	LOC100037144	---	---	---	100037144	A2RV75	---	---	---	---	---	---	---	---	---	---	---	---	---	---	---	---	---	This probe set was annotated using the Accession mapped clusters based pipeline to a UniGene identifier using 3 transcripts. // false // Accession mapped clusters // E	BG811141,BJ067830,BJ085139	BG811141 // /DB_XREF=daf40g02.x1 /CLONE=IMAGE:4741058 // gb // --- // --- /// BJ067830 // /DB_XREF=BJ067830 /CLONE=XL102p10 // gb // --- // --- /// BJ085139 // /DB_XREF=BJ085139 /CLONE=XL102p10 // gb // --- // ---	---
Xl2.27403.1.S1_at	303.51	P	121.33	P	-2.5	X_laevis_2 Array	Xenopus laevis	23Oct2013	Consensus sequence	GenBank	Xl2.27403.1	gb:BC073673.1 /DB_XREF=gi:49256540 /GEN=MGC83034 /TID=Xl.27403.1 /CNT=12 /FEA=FLmRNA /TIER=FL /STK=2 /LL=444426 /UG=Xl.27403 /DEF=Xenopus laevis MGC83034 protein, mRNA (cDNA clone MGC:83034 IMAGE:5571890), complete cds. /PROD=MGC83034 protein /FL=gb:BC073	BC073673.1	Xl.27403	Xl.47406	---	---	calpain 9	capn9	---	full length	---	444426	Q6GN47	---	---	NP_001085997	NM_001092528	---	---	---	---	---	---	0006508 // proteolysis // inferred from electronic annotation	0005622 // intracellular // inferred from electronic annotation	0004198 // calcium-dependent cysteine-type endopeptidase activity // inferred from electronic annotation /// 0005509 // calcium ion binding // inferred from electronic annotation /// 0008233 // peptidase activity // inferred from electronic annotation ///	---	---	---	---	This probe set was annotated using the Matching Probes based pipeline to a Entrez Gene identifier using 2 transcripts. // false // Matching Probes // A	BC073673(14),NM_001092528(14)	BC073673 // Xenopus laevis MGC83034 protein, mRNA (cDNA clone MGC:83034 IMAGE:5571890), complete cds. // gb // 14 // --- /// NM_001092528 // Xenopus laevis calpain 9 (capn9), mRNA. // refseq // 14 // ---	---
Xl2.49799.1.S1_at	220.14	P	88.38	P	-2.49	X_laevis_2 Array	Xenopus laevis	23Oct2013	Consensus sequence	GenBank	Xl2.49799.1	gb:BC077815.1 /DB_XREF=gi:50417679 /GEN=MGC80451 /TID=Xl.49799.1 /CNT=4 /FEA=FLmRNA /TIER=FL /STK=1 /LL=446787 /UG=Xl.49799 /DEF=Xenopus laevis MGC80451 protein, mRNA (cDNA clone MGC:80451 IMAGE:5155930), complete cds. /PROD=MGC80451 protein /FL=gb:BC0778	BC077815.1	Xl.49799	Xl.49799	---	---	homeobox containing 1	hmbox1-a	---	full length	---	446787	Q6DD14	---	---	NP_001086952	NM_001093483	---	---	---	---	---	---	0006355 // regulation of transcription, DNA-dependent // inferred from electronic annotation /// 0045893 // positive regulation of transcription, DNA-dependent // inferred from electronic annotation	0005634 // nucleus // inferred from electronic annotation	0003677 // DNA binding // inferred from electronic annotation /// 0003700 // sequence-specific DNA binding transcription factor activity // inferred from electronic annotation /// 0043565 // sequence-specific DNA binding // inferred from electronic annota	---	---	---	---	This probe set was annotated using the Accession mapped clusters based pipeline to a Entrez Gene identifier using 1 transcripts. // false // Accession mapped clusters // E	BC077815	BC077815 // /DEF=Xenopus laevis MGC80451 protein, mRNA (cDNA clone MGC:80451 IMAGE:5155930), complete cds. /GEN=MGC80451 /PROD=MGC80451 protein // gb // --- // ---	NM_001093483 // refseq // 8 // Cross Hyb Matching Probes
Xl2.1391.1.S1_at	687.41	P	278.74	P	-2.47	X_laevis_2 Array	Xenopus laevis	23Oct2013	Consensus sequence	GenBank	Xl2.1391.1	gb:BQ730903 /DB_XREF=gi:21869800 /DB_XREF=AGENCOURT_8216663 /CLONE=IMAGE:4930157 /TID=Xl.1391.1 /CNT=5 /FEA=EST /TIER=ConsEnd /STK=0 /UG=Xl.1391 /UG_TITLE=Transcribed locus, moderately similar to XP_509856.1 PREDICTED: similar to myosin, heavy polypeptide	BQ730903	Xl.1391	Xl.1391	---	---	---	---	---	est	---	---	---	---	---	---	---	---	---	---	---	---	---	---	---	---	---	---	---	---	This probe set was annotated using the Accession mapped clusters based pipeline to a UniGene identifier using 4 transcripts. // false // Accession mapped clusters // E	BG579380,BQ730903,BQ731714,BQ732429	BG579380 // /DB_XREF=dab74b11.x1 /CLONE=IMAGE:4202828 // gb // --- // --- /// BQ730903 // /DB_XREF=AGENCOURT_8216663 /CLONE=IMAGE:4930157 // gb // --- // --- /// BQ731714 // /DB_XREF=AGENCOURT_8355533 /CLONE=IMAGE:5537081 // gb // --- // --- /// BQ732429	---
Xl2.20089.1.S2_at	540.04	P	218.25	P	-2.47	X_laevis_2 Array	Xenopus laevis	23Oct2013	Consensus sequence	GenBank	Xl2.20089.1	gb:BC042303.1 /DB_XREF=gi:27769128 /GEN=foxi1-prov /TID=Xl.20089.1 /CNT=11 /FEA=FLmRNA /TIER=FL /STK=3 /LL=380059 /UG=Xl.20089 /DEF=Xenopus laevis forkhead box I1, mRNA (cDNA clone MGC:52689 IMAGE:4682602), complete cds. /PROD=foxi1-prov protein /FL=gb:BC	BC042303.1	Xl.20089	Xl.20089	---	---	forkhead box I1	foxi1	---	full length	---	380059	Q7ZYQ0	---	---	NP_001080367	NM_001086898	---	---	---	---	---	---	0006351 // transcription, DNA-dependent // inferred from electronic annotation /// 0006355 // regulation of transcription, DNA-dependent // inferred from electronic annotation /// 0007275 // multicellular organismal development // inferred from electronic	0005634 // nucleus // inferred from electronic annotation /// 0005634 // nucleus // inferred from sequence or structural similarity	0003677 // DNA binding // inferred from electronic annotation /// 0003700 // sequence-specific DNA binding transcription factor activity // inferred from electronic annotation /// 0043565 // sequence-specific DNA binding // inferred from electronic annota	---	---	---	---	This probe set was annotated using the Matching Probes based pipeline to a Entrez Gene identifier using 2 transcripts. // false // Matching Probes // A	BC042303(14),NM_001086898(14)	BC042303 // Xenopus laevis forkhead box I1, mRNA (cDNA clone MGC:52689 IMAGE:4682602), complete cds. // gb // 14 // --- /// NM_001086898 // Xenopus laevis forkhead box I1 (foxi1), mRNA. // refseq // 14 // ---	---
Xl2.19041.1.S1_at	1378.46	P	560.98	P	-2.46	X_laevis_2 Array	Xenopus laevis	23Oct2013	Consensus sequence	GenBank	Xl2.19041.1	gb:BQ737628 /DB_XREF=gi:21876525 /DB_XREF=AGENCOURT_8115992 /CLONE=IMAGE:5572096 /TID=Xl.19041.1 /CNT=2 /FEA=EST /TIER=ConsEnd /STK=2 /UG=Xl.19041 /UG_TITLE=Transcribed locus /REP_ORG=X. laevis	BQ737628	Xl.19041	Xl.19041	---	---	---	---	---	est	---	---	---	---	---	---	---	---	---	---	---	---	---	---	---	---	---	---	---	---	This probe set was annotated using the Accession mapped clusters based pipeline to a UniGene identifier using 2 transcripts. // false // Accession mapped clusters // E	BI478073,BQ737628	BI478073 // /DB_XREF=dai09h08.x1 /CLONE=IMAGE:4959206 // gb // --- // --- /// BQ737628 // /DB_XREF=AGENCOURT_8115992 /CLONE=IMAGE:5572096 // gb // --- // ---	---
Xl2.47490.1.S1_at	52.47	P	21.42	A	-2.45	X_laevis_2 Array	Xenopus laevis	23Oct2013	Consensus sequence	GenBank	Xl2.47490.1	gb:BC073528.1 /DB_XREF=gi:49256145 /GEN=MGC82787 /TID=Xl.47490.1 /CNT=6 /FEA=FLmRNA /TIER=FL /STK=1 /LL=444342 /UG=Xl.47490 /DEF=Xenopus laevis MGC82787 protein, mRNA (cDNA clone MGC:82787 IMAGE:5435288), complete cds. /PROD=MGC82787 protein /FL=gb:BC0735	BC073528.1	Xl.47490	Xl.47490	---	---	DEXH (Asp-Glu-X-His) box polypeptide 58	dhx58	---	full length	---	444342	Q6GNI3	---	---	NP_001085915	NM_001092446	---	---	---	---	---	---	---	---	0003676 // nucleic acid binding // inferred from electronic annotation /// 0003677 // DNA binding // inferred from electronic annotation /// 0004386 // helicase activity // inferred from electronic annotation /// 0005524 // ATP binding // inferred from el	---	---	---	---	This probe set was annotated using the Matching Probes based pipeline to a Entrez Gene identifier using 2 transcripts. // false // Matching Probes // A	BC073528(14),NM_001092446(14)	BC073528 // Xenopus laevis MGC82787 protein, mRNA (cDNA clone MGC:82787 IMAGE:5435288), complete cds. // gb // 14 // --- /// NM_001092446 // Xenopus laevis DEXH (Asp-Glu-X-His) box polypeptide 58 (dhx58), mRNA. // refseq // 14 // ---	---
Xl2.50788.1.S1_at	100.7	P	41.16	P	-2.45	X_laevis_2 Array	Xenopus laevis	23Oct2013	Consensus sequence	GenBank	Xl2.50788.1	gb:BC094148.1 /DB_XREF=gi:62739364 /TID=Xl.50788.1 /CNT=8 /FEA=FLmRNA /TIER=FL /STK=2 /UG=Xl.50788 /DEF=Xenopus laevis cDNA clone MGC:115264 IMAGE:6640627, complete cds. /PROD=Unknown (protein for MGC:115264) /FL=gb:BC094148.1 /REP_ORG=X. laevis	BC094148.1	Xl.50788	Xl.50788	---	---	uncharacterized protein MGC115264	MGC115264	---	full length	---	734450	Q52KX8	---	---	NP_001089400	NM_001095931	---	---	---	---	---	---	0055085 // transmembrane transport // inferred from electronic annotation	0016020 // membrane // inferred from electronic annotation /// 0016021 // integral to membrane // inferred from electronic annotation	---	---	---	---	---	This probe set was annotated using the Matching Probes based pipeline to a Entrez Gene identifier using 1 transcripts. // false // Matching Probes // A	NM_001095931(14)	NM_001095931 // Xenopus laevis uncharacterized protein MGC115264 (MGC115264), mRNA. // refseq // 14 // ---	---
Xl2.847.1.S2_at	1716.95	P	703.93	P	-2.44	X_laevis_2 Array	Xenopus laevis	23Oct2013	Consensus sequence	GenBank	Xl2.847.1	gb:DR714786 /DB_XREF=gi:70888898 /DB_XREF=AGENCOURT_55154303 /CLONE=IMAGE:7976758 /TID=Xl.847.1 /CNT=85 /FEA=FLmRNA /TIER=Stack /STK=6 /LL=398539 /UG_GENE=LOC398539 /UG=Xl.847 /UG_TITLE=Hypothetical protein LOC398539 /FL=gb:L10987.1 gb:BC076719.1 /REP_ORG	DR714786	Xl.847	Xl.847	---	---	otogelin	otog	---	full length	---	398539	Q6DFL6 /// Q8AVG3 /// Q91825	---	---	NP_001082528	NM_001089059	---	---	---	---	---	---	0046373 // L-arabinose metabolic process // inferred from electronic annotation	0005576 // extracellular region // inferred from electronic annotation	0005179 // hormone activity // inferred from electronic annotation /// 0046556 // alpha-N-arabinofuranosidase activity // inferred from electronic annotation	---	---	---	---	This probe set was annotated using the Matching Probes based pipeline to a Entrez Gene identifier using 1 transcripts. // false // Matching Probes // A	NM_001089059(14)	NM_001089059 // Xenopus laevis otogelin (otog), mRNA. // refseq // 14 // ---	---
Xl2.12782.1.A1_at	59.58	P	24.54	A	-2.43	X_laevis_2 Array	Xenopus laevis	23Oct2013	Consensus sequence	GenBank	Xl2.12782.1	gb:BJ090823 /DB_XREF=gi:17589200 /DB_XREF=BJ090823 /CLONE=XL110d09 /TID=Xl.12782.1 /CNT=2 /FEA=EST /TIER=ConsEnd /STK=1 /UG=Xl.12782 /UG_TITLE=Transcribed locus /REP_ORG=X. laevis	BJ090823	Xl.12782	Xl.72074	---	---	---	---	---	est	---	---	---	---	---	---	---	---	---	---	---	---	---	---	---	---	---	---	---	---	This probe set was annotated using the Accession mapped clusters based pipeline to a UniGene identifier using 2 transcripts. // false // Accession mapped clusters // E	BJ082473,BJ090823	BJ082473 // /DB_XREF=BJ082473 /CLONE=XL081d09 // gb // --- // --- /// BJ090823 // /DB_XREF=BJ090823 /CLONE=XL110d09 // gb // --- // ---	---
Xl2.358.1.S1_at	96.2	P	39.57	P	-2.43	X_laevis_2 Array	Xenopus laevis	23Oct2013	Consensus sequence	GenBank	Xl2.358.1	gb:U41858.1 /DB_XREF=gi:1314317 /GEN=gene E /TID=Xl.358.1 /CNT=2 /FEA=FLmRNA /TIER=FL /STK=1 /LL=378555 /UG=Xl.358 /DEF=Xenopus laevis CRF-binding protein (gene E) mRNA, complete cds. /PROD=CRF-binding protein /FL=gb:U41858.1 /REP_ORG=X. laevis	U41858.1	Xl.358	Xl.358	---	---	corticotropin releasing hormone binding protein	crhbp	---	full length	---	378555	Q91653	---	---	NP_001079273	NM_001085804	---	---	---	---	---	---	---	0005576 // extracellular region // inferred from electronic annotation	---	---	---	---	---	This probe set was annotated using the Matching Probes based pipeline to a Entrez Gene identifier using 3 transcripts. // false // Matching Probes // A	BC129661(14),NM_001085804(14),U41858(14)	BC129661 // Xenopus laevis corticotropin releasing hormone binding protein, mRNA (cDNA clone MGC:160342 IMAGE:8539649), complete cds. // gb // 14 // --- /// NM_001085804 // Xenopus laevis corticotropin releasing hormone binding protein (crhbp), mRNA. // r	---
Xl2.53667.1.S1_s_at	157.79	P	64.81	P	-2.43	X_laevis_2 Array	Xenopus laevis	23Oct2013	Consensus sequence	GenBank	Xl2.53667.1	gb:AW767267 /DB_XREF=gi:7699267 /DB_XREF=da64h05.y1 /CLONE=IMAGE:3199737 /TID=Xl.53667.1 /CNT=3 /FEA=EST /TIER=ConsEnd /STK=0 /UG=Xl.53667 /UG_TITLE=Transcribed locus, weakly similar to NP_000696.1 ATPase, H+K+ exchanging, beta polypeptide (Homo sapiens)	AW767267	Xl.53667	Xl.53667	---	---	ATPase, Na+/K+ transporting, beta 2 polypeptide	atp1b2	---	full length	---	380054	Q9DGK9 /// Q7ZX09 /// Q9DEN5	EC:3.6.3.9	---	NP_001080362	NM_001086893	---	---	---	---	---	---	0006813 // potassium ion transport // inferred from electronic annotation /// 0006814 // sodium ion transport // inferred from electronic annotation	0005890 // sodium:potassium-exchanging ATPase complex // inferred from electronic annotation /// 0016020 // membrane // inferred from electronic annotation	0016787 // hydrolase activity // inferred from electronic annotation	---	---	---	---	This probe set was annotated using the Matching Probes based pipeline to a Entrez Gene identifier using 4 transcripts. // false // Matching Probes // A	AF286644(14),BC046269(14),BC082868(14),NM_001086893(13)	AF286644 // Xenopus laevis Na/K ATPase beta subunit (ATPBS) mRNA, complete cds. // gb // 14 // --- /// BC046269 // Xenopus laevis ATPase, Na+/K+ transporting, beta 2 polypeptide, mRNA (cDNA clone MGC:52526 IMAGE:5572073), complete cds. // gb // 14 // ---	---
Xl2.13712.2.A1_at	449.43	P	185.5	P	-2.42	X_laevis_2 Array	Xenopus laevis	23Oct2013	Consensus sequence	GenBank	Xl2.13712.2	gb:BJ083092 /DB_XREF=gi:17578024 /DB_XREF=BJ083092 /CLONE=XL084b05 /TID=Xl.13712.2 /CNT=7 /FEA=EST /TIER=ConsEnd /STK=5 /UG=Xl.13712 /UG_TITLE=Transcribed locus /REP_ORG=X. laevis	BJ083092	Xl.13712	Xl.72055	---	---	---	---	---	est	---	---	---	---	---	---	---	---	---	---	---	---	---	---	---	---	---	---	---	---	This probe set was annotated using the Accession mapped clusters based pipeline to a UniGene identifier using 7 transcripts. // false // Accession mapped clusters // E	BJ077100,BJ081985,BJ083092,BJ083179,BJ091399,BJ091977,BJ092514	BJ077100 // /DB_XREF=BJ077100 /CLONE=XL059o01 // gb // --- // --- /// BJ081985 // /DB_XREF=BJ081985 /CLONE=XL077j10 // gb // --- // --- /// BJ083092 // /DB_XREF=BJ083092 /CLONE=XL084b05 // gb // --- // --- /// BJ083179 // /DB_XREF=BJ083179 /CLONE=XL084f14	---
Xl2.49812.1.S1_at	938.36	P	387.01	P	-2.42	X_laevis_2 Array	Xenopus laevis	23Oct2013	Consensus sequence	GenBank	Xl2.49812.1	gb:BC108887.1 /DB_XREF=gi:80476988 /TID=Xl.49812.1 /CNT=11 /FEA=FLmRNA /TIER=FL /STK=2 /LL=399113 /UG_GENE=Rgs2 /UG=Xl.49812 /DEF=Xenopus laevis cDNA clone MGC:132391 IMAGE:4057272, complete cds. /PROD=Unknown (protein for MGC:132391) /FL=gb:BC108887.1 /R	BC108887.1	Xl.49812	Xl.76046	---	---	---	---	---	full length	---	---	Q32N12	---	---	---	---	---	---	---	---	---	---	0038032 // termination of G-protein coupled receptor signaling pathway // inferred from electronic annotation	---	---	---	---	---	---	This probe set was annotated using the Matching Probes based pipeline to a UniGene identifier using 1 transcripts. // false // Matching Probes // A	BC108887(14)	BC108887 // Xenopus laevis cDNA clone MGC:132391 IMAGE:4057272, complete cds. // gb // 14 // ---	---
Xl2.5876.1.S1_at	210.58	P	87.5	P	-2.41	X_laevis_2 Array	Xenopus laevis	23Oct2013	Consensus sequence	GenBank	Xl2.5876.1	gb:BC074467.1 /DB_XREF=gi:49256525 /GEN=MGC84761 /TID=Xl.5876.1 /CNT=17 /FEA=FLmRNA /TIER=FL /STK=3 /LL=444740 /UG=Xl.5876 /DEF=Xenopus laevis MGC84761 protein, mRNA (cDNA clone MGC:84761 IMAGE:6950532), complete cds. /PROD=MGC84761 protein /FL=gb:BC07446	BC074467.1	Xl.5876	Xl.5876	---	---	apolipoprotein B mRNA editing enzyme, catalytic polypeptide-like 2	apobec2	---	full length	---	444740	Q6GLL0	---	---	NP_001086311	NM_001092842	---	---	---	---	---	---	0008152 // metabolic process // inferred from electronic annotation	---	0003824 // catalytic activity // inferred from electronic annotation /// 0008270 // zinc ion binding // inferred from electronic annotation /// 0016814 // hydrolase activity, acting on carbon-nitrogen (but not peptide) bonds, in cyclic amidines // inferre	---	---	---	---	This probe set was annotated using the Matching Probes based pipeline to a Entrez Gene identifier using 2 transcripts. // false // Matching Probes // A	BC074467(14),NM_001092842(14)	BC074467 // Xenopus laevis MGC84761 protein, mRNA (cDNA clone MGC:84761 IMAGE:6950532), complete cds. // gb // 14 // --- /// NM_001092842 // Xenopus laevis apolipoprotein B mRNA editing enzyme, catalytic polypeptide-like 2 (apobec2), mRNA. // refseq // 14	---
Xl2.29863.1.S1_at	116.1	P	48.42	P	-2.4	X_laevis_2 Array	Xenopus laevis	23Oct2013	Consensus sequence	GenBank	Xl2.29863.1	gb:BC057736.1 /DB_XREF=gi:34785896 /GEN=MGC68960 /TID=Xl.29863.1 /CNT=4 /FEA=FLmRNA /TIER=FL /STK=1 /LL=379654 /UG=Xl.29863 /DEF=Xenopus laevis hypothetical protein MGC68960, mRNA (cDNA clone MGC:68960 IMAGE:4959476), complete cds. /PROD=MGC68960 protein	BC057736.1	Xl.29863	Xl.29863	---	---	family with sequence similarity 83, member A	fam83a	---	full length	---	379654	Q6PF42	---	---	NP_001079963	NM_001086494	---	---	---	---	---	---	---	---	---	---	---	---	---	This probe set was annotated using the Matching Probes based pipeline to a Entrez Gene identifier using 1 transcripts. // false // Matching Probes // A	NM_001086494(14)	NM_001086494 // Xenopus laevis family with sequence similarity 83, member A (fam83a), mRNA. // refseq // 14 // ---	---
Xl2.49710.1.S1_at	52.15	P	21.7	A	-2.4	X_laevis_2 Array	Xenopus laevis	23Oct2013	Consensus sequence	GenBank	Xl2.49710.1	gb:BC082936.1 /DB_XREF=gi:52354674 /GEN=LOC494802 /TID=Xl.49710.1 /CNT=8 /FEA=FLmRNA /TIER=FL /STK=2 /LL=494802 /UG=Xl.49710 /DEF=Xenopus laevis hypothetical LOC494802, mRNA (cDNA clone MGC:86200 IMAGE:6957088), complete cds. /PROD=LOC494802 protein /FL=g	BC082936.1	Xl.49710	Xl.49710	---	---	granzyme H (cathepsin G-like 2, protein h-CCPX)	gzmh	---	full length	---	494802	Q63ZI1	---	---	NP_001088103	NM_001094634	---	---	---	---	---	---	0006508 // proteolysis // inferred from electronic annotation	---	0003824 // catalytic activity // inferred from electronic annotation /// 0004252 // serine-type endopeptidase activity // inferred from electronic annotation /// 0008233 // peptidase activity // inferred from electronic annotation /// 0008236 // serine-ty	---	---	---	---	This probe set was annotated using the Matching Probes based pipeline to a Entrez Gene identifier using 1 transcripts. // false // Matching Probes // A	NM_001094634(14)	NM_001094634 // Xenopus laevis granzyme H (cathepsin G-like 2, protein h-CCPX) (gzmh), mRNA. // refseq // 14 // ---	---
Xl2.18651.1.S1_at	116.14	P	48.5	P	-2.39	X_laevis_2 Array	Xenopus laevis	23Oct2013	Consensus sequence	GenBank	Xl2.18651.1	gb:AF456452.1 /DB_XREF=gi:20977828 /TID=Xl.18651.1 /CNT=5 /FEA=FLmRNA /TIER=FL /STK=3 /LL=398316 /UG_GENE=LOC398316 /UG=Xl.18651 /DEF=Xenopus laevis orphan nuclear receptor FOR2 mRNA, complete cds. /PROD=orphan nuclear receptor FOR2 /FL=gb:AF456452.1 /REP	AF456452.1	Xl.18651	Xl.18651	---	---	nuclear receptor subfamily 1, group H, member 4	nr1h4	---	full length	---	398316	Q8JJ27 /// B7ZRT4 /// B7ZRT6	---	---	NP_001082243	NM_001088774	---	---	---	---	---	---	0006351 // transcription, DNA-dependent // inferred from electronic annotation /// 0006355 // regulation of transcription, DNA-dependent // inferred from electronic annotation /// 0043401 // steroid hormone mediated signaling pathway // inferred from elec	0005634 // nucleus // inferred from electronic annotation	0003677 // DNA binding // inferred from electronic annotation /// 0003700 // sequence-specific DNA binding transcription factor activity // inferred from electronic annotation /// 0003707 // steroid hormone receptor activity // inferred from electronic an	---	---	---	---	This probe set was annotated using the Matching Probes based pipeline to a Entrez Gene identifier using 4 transcripts. // false // Matching Probes // A	AF456452(14),BC170279(12),BC170281(12),NM_001088774(14)	AF456452 // Xenopus laevis orphan nuclear receptor FOR2 mRNA, complete cds. // gb // 14 // --- /// BC170279 // Xenopus laevis orphan nuclear receptor FOR2, mRNA (cDNA clone MGC:197006 IMAGE:9093661), complete cds. // gb // 12 // --- /// BC170281 // Xenopu	---
Xl2.52879.1.S1_at	612.39	P	256.63	P	-2.39	X_laevis_2 Array	Xenopus laevis	23Oct2013	Consensus sequence	GenBank	Xl2.52879.1	gb:CF521682 /DB_XREF=gi:34572555 /DB_XREF=AGENCOURT_15508887 /CLONE=IMAGE:7012069 /TID=Xl.52879.1 /CNT=2 /FEA=EST /TIER=ConsEnd /STK=0 /UG=Xl.52879 /UG_TITLE=Transcribed locus, weakly similar to XP_414712.1 PREDICTED: similar to periplakin; 195 kDa cornif	CF521682	Xl.52879	---	---	---	---	---	---	---	---	---	---	---	---	---	---	---	---	---	---	---	---	---	---	---	---	---	---	---	This probe set was annotated using the Design Representative Id based pipeline to a GenBank identifier using 1 transcripts. // false // Design Representative Id // R	CF521682	CF521682 // /DB_XREF=AGENCOURT_15508887 /CLONE=IMAGE:7012069 // gb // --- // ---	---
Xl2.9610.1.A1_at	66.83	P	28.02	M	-2.39	X_laevis_2 Array	Xenopus laevis	23Oct2013	Consensus sequence	GenBank	Xl2.9610.1	gb:BG038543 /DB_XREF=gi:12481128 /DB_XREF=dd91a08.x1 /CLONE=IMAGE:3431343 /TID=Xl.9610.1 /CNT=3 /FEA=EST /TIER=ConsEnd /STK=1 /UG=Xl.9610 /UG_TITLE=Transcribed locus /REP_ORG=X. laevis	BG038543	Xl.9610	Xl.76027	---	---	exostosin glycosyltransferase 1	ext1	---	full length	---	399115	Q52KD9 /// Q6DE99 /// Q8QGX3	---	---	NP_001083782	NM_001090313	---	---	---	---	---	---	---	---	---	---	---	---	---	This probe set was annotated using the Accession mapped clusters based pipeline to a UniGene identifier using 3 transcripts. // false // Accession mapped clusters // E	BG038543,BJ091141,EC275911	BG038543 // /DB_XREF=dd91a08.x1 /CLONE=IMAGE:3431343 // gb // --- // --- /// BJ091141 // /DB_XREF=BJ091141 /CLONE=XL094e03 // gb // --- // --- /// EC275911 // /DB_XREF=AGENCOURT_81612847 /CLONE=IMAGE:8531798 // gb // --- // ---	---
Xl2.21938.1.S1_at	1067.68	P	449.32	P	-2.38	X_laevis_2 Array	Xenopus laevis	23Oct2013	Consensus sequence	GenBank	Xl2.21938.1	gb:BC044027.1 /DB_XREF=gi:27881760 /GEN=xm278-prov /TID=Xl.21938.1 /CNT=20 /FEA=FLmRNA /TIER=FL /STK=2 /LL=379980 /UG=Xl.21938 /DEF=Xenopus laevis sideroflexin 1, mRNA (cDNA clone MGC:53427 IMAGE:5571808), complete cds. /PROD=xm278-prov protein /FL=gb:BC0	BC044027.1	Xl.21938	Xl.21938	---	---	sideroflexin 3	sfxn3	---	full length	---	379980	Q7ZY10	---	---	NP_001080288	NM_001086819	---	---	---	---	---	---	0006812 // cation transport // inferred from electronic annotation /// 0055085 // transmembrane transport // inferred from electronic annotation	0016020 // membrane // inferred from electronic annotation	0008324 // cation transmembrane transporter activity // inferred from electronic annotation	---	---	---	---	This probe set was annotated using the Matching Probes based pipeline to a Entrez Gene identifier using 2 transcripts. // false // Matching Probes // A	BC044027(14),NM_001086819(14)	BC044027 // Xenopus laevis sideroflexin 1, mRNA (cDNA clone MGC:53427 IMAGE:5571808), complete cds. // gb // 14 // --- /// NM_001086819 // Xenopus laevis sideroflexin 3 (sfxn3), mRNA. // refseq // 14 // ---	---
Xl2.1605.2.S1_at	935.49	P	395.51	P	-2.37	X_laevis_2 Array	Xenopus laevis	23Oct2013	Consensus sequence	GenBank	Xl2.1605.2	gb:BJ080966 /DB_XREF=gi:17574937 /DB_XREF=BJ080966 /CLONE=XL069p18 /TID=Xl.1605.2 /CNT=33 /FEA=EST /TIER=Stack /STK=12 /UG=Xl.1605 /UG_TITLE=MRNA similar to envoplakin (cDNA clone IMAGE:5571064) /REP_ORG=X. laevis	BJ080966	Xl.1605	Xl.1605	---	---	---	---	---	---	---	---	---	---	---	---	---	---	---	---	---	---	---	---	---	---	---	---	---	---	This probe set was annotated using the Accession mapped clusters based pipeline to a UniGene identifier using 33 transcripts. // false // Accession mapped clusters // E	BG348879,BI315212,BJ036410,BJ051623,BJ057258,BJ058808,BJ058827,BJ059557,BJ063049,BJ064185,BJ067161,BJ072374,BJ077320,BJ077338,BJ078066,BJ080966,BJ084530,BJ089397,BJ621146,BJ637861,CB565601,CB983902,CD100477,CD101081,CF286836,CF286859,EB471680,EB473825,EB7	BG348879 // /DB_XREF=de74a08.y1 /CLONE=IMAGE:3517335 // gb // --- // --- /// BI315212 // /DB_XREF=dah95g07.x1 /CLONE=IMAGE:4957645 // gb // --- // --- /// BJ036410 // /DB_XREF=BJ036410 /CLONE=XL036e16 // gb // --- // --- /// BJ051623 // /DB_XREF=BJ051623	---
Xl2.10622.2.A1_at	47.08	P	19.95	M	-2.36	X_laevis_2 Array	Xenopus laevis	23Oct2013	Consensus sequence	GenBank	Xl2.10622.2	gb:BE491125 /DB_XREF=gi:9610740 /DB_XREF=db44h06.x1 /CLONE=IMAGE:3301403 /TID=Xl.10622.2 /CNT=1 /FEA=EST /TIER=ConsEnd /STK=1 /UG=Xl.10622 /UG_TITLE=Transcribed locus, weakly similar to XP_526503.1 PREDICTED: similar to histone stem-loop binding protein;	BE491125	Xl.10622	Xl.10622	---	---	---	---	---	est	---	---	---	---	---	---	---	---	---	---	---	---	---	---	---	---	---	---	---	---	This probe set was annotated using the Accession mapped clusters based pipeline to a UniGene identifier using 1 transcripts. // false // Accession mapped clusters // E	BE491125	BE491125 // /DB_XREF=db44h06.x1 /CLONE=IMAGE:3301403 // gb // --- // ---	---
Xl2.52879.1.S1_x_at	581.14	P	246.57	P	-2.36	X_laevis_2 Array	Xenopus laevis	23Oct2013	Consensus sequence	GenBank	Xl2.52879.1	gb:CF521682 /DB_XREF=gi:34572555 /DB_XREF=AGENCOURT_15508887 /CLONE=IMAGE:7012069 /TID=Xl.52879.1 /CNT=2 /FEA=EST /TIER=ConsEnd /STK=0 /UG=Xl.52879 /UG_TITLE=Transcribed locus, weakly similar to XP_414712.1 PREDICTED: similar to periplakin; 195 kDa cornif	CF521682	Xl.52879	---	---	---	---	---	---	---	---	---	---	---	---	---	---	---	---	---	---	---	---	---	---	---	---	---	---	---	This probe set was annotated using the Design Representative Id based pipeline to a GenBank identifier using 1 transcripts. // false // Design Representative Id // R	CF521682	CF521682 // /DB_XREF=AGENCOURT_15508887 /CLONE=IMAGE:7012069 // gb // --- // ---	---
Xl2.22272.1.S1_at	381.37	P	162.49	P	-2.35	X_laevis_2 Array	Xenopus laevis	23Oct2013	Consensus sequence	GenBank	Xl2.22272.1	gb:BC077649.1 /DB_XREF=gi:50418410 /GEN=krt16-prov /TID=Xl.22272.1 /CNT=63 /FEA=FLmRNA /TIER=FL+Stack /STK=16 /LL=446743 /UG=Xl.22272 /DEF=Xenopus laevis keratin 16 (focal non-epidermolytic palmoplantar keratoderma), mRNA (cDNA clone MGC:86543 IMAGE:33993	BC077649.1	Xl.22272	Xl.15435	---	---	keratin 16 (focal non-epidermolytic palmoplantar keratoderma)	krt16	---	full length	---	446743	Q6DDD5	---	---	NP_001086908	NM_001093439	---	---	---	---	---	---	---	0005882 // intermediate filament // inferred from electronic annotation	0005198 // structural molecule activity // inferred from electronic annotation	---	---	---	---	This probe set was annotated using the Matching Probes based pipeline to a Entrez Gene identifier using 2 transcripts. // false // Matching Probes // A	BC077649(14),NM_001093439(14)	BC077649 // Xenopus laevis keratin 16 (focal non-epidermolytic palmoplantar keratoderma), mRNA (cDNA clone MGC:86543 IMAGE:3399397), complete cds. // gb // 14 // --- /// NM_001093439 // Xenopus laevis keratin 16 (focal non-epidermolytic palmoplantar kerat	---
Xl2.4452.1.A1_at	479.82	P	204.16	P	-2.35	X_laevis_2 Array	Xenopus laevis	23Oct2013	Consensus sequence	GenBank	Xl2.4452.1	gb:BE678667 /DB_XREF=gi:10060572 /DB_XREF=df61c09.x1 /CLONE=IMAGE:3743824 /TID=Xl.4452.1 /CNT=2 /FEA=EST /TIER=ConsEnd /STK=1 /UG=Xl.4452 /UG_TITLE=Transcribed locus /REP_ORG=X. laevis	BE678667	Xl.4452	Xl.4452	---	---	solute carrier family 4, sodium borate transporter, member 11	slc4a11	---	---	---	100381166	---	---	---	---	---	---	---	---	---	---	---	---	---	---	---	---	---	---	This probe set was annotated using the Matching Probes based pipeline to a Entrez Gene identifier using 1 transcripts. // false // Matching Probes // A	BC168519(14)	BC168519 // Xenopus laevis cDNA clone IMAGE:4032091. // gb // 14 // ---	---
Xl2.14074.1.A1_at	199.63	P	85.33	P	-2.34	X_laevis_2 Array	Xenopus laevis	23Oct2013	Consensus sequence	GenBank	Xl2.14074.1	gb:BJ079105 /DB_XREF=gi:17524021 /DB_XREF=BJ079105 /CLONE=XL067d22 /TID=Xl.14074.1 /CNT=2 /FEA=EST /TIER=ConsEnd /STK=2 /UG=Xl.14074 /UG_TITLE=Transcribed locus /REP_ORG=X. laevis	BJ079105	Xl.14074	Xl.71488	---	---	---	---	---	est	---	---	---	---	---	---	---	---	---	---	---	---	---	---	---	---	---	---	---	---	This probe set was annotated using the Accession mapped clusters based pipeline to a UniGene identifier using 2 transcripts. // false // Accession mapped clusters // E	AW764890,BJ079105	AW764890 // /DB_XREF=da85d02.x1 // gb // --- // --- /// BJ079105 // /DB_XREF=BJ079105 /CLONE=XL067d22 // gb // --- // ---	---
Xl2.16034.1.A1_at	94.21	P	40.63	A	-2.32	X_laevis_2 Array	Xenopus laevis	23Oct2013	Consensus sequence	GenBank	Xl2.16034.1	gb:BJ044855 /DB_XREF=gi:17399567 /DB_XREF=BJ044855 /CLONE=XL002f01 /TID=Xl.16034.1 /CNT=1 /FEA=EST /TIER=ConsEnd /STK=1 /UG=Xl.16034 /UG_TITLE=Transcribed locus, weakly similar to NP_071858.2 transient receptor potential cation channel, subfamily V, membe	BJ044855	Xl.16034	Xl.16034	---	---	---	---	---	est	---	---	---	---	---	---	---	---	---	---	---	---	---	---	---	---	---	---	---	---	This probe set was annotated using the Accession mapped clusters based pipeline to a UniGene identifier using 1 transcripts. // false // Accession mapped clusters // E	BJ044855	BJ044855 // /DB_XREF=BJ044855 /CLONE=XL002f01 // gb // --- // ---	---
Xl2.17444.1.A1_at	62.46	P	26.9	P	-2.32	X_laevis_2 Array	Xenopus laevis	23Oct2013	Consensus sequence	GenBank	Xl2.17444.1	gb:BJ091707 /DB_XREF=gi:17590482 /DB_XREF=BJ091707 /CLONE=XL097p09 /TID=Xl.17444.1 /CNT=2 /FEA=EST /TIER=ConsEnd /STK=2 /UG=Xl.17444 /UG_TITLE=Transcribed locus /REP_ORG=X. laevis	BJ091707	Xl.17444	Xl.17444	---	---	transmembrane protein 72	tmem72	---	---	---	100381125	---	---	---	---	---	---	---	---	---	---	---	---	---	---	---	---	---	---	This probe set was annotated using the Matching Probes based pipeline to a Entrez Gene identifier using 1 transcripts. // false // Matching Probes // A	BC133254(13)	BC133254 // Xenopus laevis cDNA clone IMAGE:6879805. // gb // 13 // ---	---
Xl2.22907.2.A1_at	215.96	P	93.1	P	-2.32	X_laevis_2 Array	Xenopus laevis	23Oct2013	Consensus sequence	GenBank	Xl2.22907.2	gb:BG730641 /DB_XREF=gi:14015716 /DB_XREF=dac20g07.x1 /CLONE=IMAGE:4407733 /TID=Xl.22907.2 /CNT=1 /FEA=EST /TIER=ConsEnd /STK=1 /UG=Xl.22907 /UG_TITLE=Transcribed locus /REP_ORG=X. laevis	BG730641	Xl.22907	Xl.22907	---	---	---	---	---	est	---	---	---	---	---	---	---	---	---	---	---	---	---	---	---	---	---	---	---	---	This probe set was annotated using the Accession mapped clusters based pipeline to a UniGene identifier using 1 transcripts. // false // Accession mapped clusters // E	BG730641	BG730641 // /DB_XREF=dac20g07.x1 /CLONE=IMAGE:4407733 // gb // --- // ---	---
Xl2.49094.1.S1_at	54.35	P	23.56	P	-2.31	X_laevis_2 Array	Xenopus laevis	23Oct2013	Consensus sequence	GenBank	Xl2.49094.1	gb:BC085224.1 /DB_XREF=gi:55153743 /TID=Xl.49094.1 /CNT=6 /FEA=mRNA /TIER=ConsEnd /STK=0 /LL=495519 /UG_GENE=LOC495519 /UG=Xl.49094 /UG_TITLE=Hypothetical LOC495519 /DEF=Xenopus laevis hypothetical LOC495519, mRNA (cDNA clone IMAGE:5506677), partial cds.	BC085224.1	Xl.49094	Xl.81390	---	---	uncharacterized LOC495519	LOC495519	---	---	---	495519	Q5U485	---	---	---	---	---	---	---	---	---	---	---	0005622 // intracellular // inferred from electronic annotation	0008270 // zinc ion binding // inferred from electronic annotation /// 0046872 // metal ion binding // inferred from electronic annotation	---	---	---	---	This probe set was annotated using the Matching Probes based pipeline to a Entrez Gene identifier using 1 transcripts. // false // Matching Probes // A	BC085224(14)	BC085224 // Xenopus laevis hypothetical LOC495519, mRNA (cDNA clone IMAGE:5506677), partial cds. // gb // 14 // ---	---
Xl2.52003.1.S1_at	69.41	P	30	P	-2.31	X_laevis_2 Array	Xenopus laevis	23Oct2013	Consensus sequence	GenBank	Xl2.52003.1	gb:CD519690 /DB_XREF=gi:31451444 /DB_XREF=AGENCOURT_14144073 /CLONE=IMAGE:6949298 /TID=Xl.52003.1 /CNT=2 /FEA=EST /TIER=ConsEnd /STK=1 /UG=Xl.52003 /UG_TITLE=Transcribed locus, moderately similar to NP_003850.1 dolichyl-phosphate mannosyltransferase polyp	CD519690	Xl.52003	Xl.80566	---	---	---	---	---	est	---	---	---	---	---	---	---	---	---	---	---	---	---	---	---	---	---	---	---	---	This probe set was annotated using the Accession mapped clusters based pipeline to a UniGene identifier using 2 transcripts. // false // Accession mapped clusters // E	CD327241,CD519690	CD327241 // /DB_XREF=AGENCOURT_14144059 /CLONE=IMAGE:6949298 // gb // --- // --- /// CD519690 // /DB_XREF=AGENCOURT_14144073 /CLONE=IMAGE:6949298 // gb // --- // ---	---
Xl2.55768.1.S1_at	167.09	P	72.22	P	-2.31	X_laevis_2 Array	Xenopus laevis	23Oct2013	Consensus sequence	GenBank	Xl2.55768.1	gb:DY562015 /DB_XREF=gi:88885922 /DB_XREF=AGENCOURT_69706970 /CLONE=IMAGE:8321339 /TID=Xl.55768.1 /CNT=2 /FEA=EST /TIER=ConsEnd /STK=0 /UG=Xl.55768 /UG_TITLE=Transcribed locus, moderately similar to NP_780421.2 hypothetical protein LOC74868 (Mus musculus)	DY562015	Xl.55768	Xl.55768	---	---	---	---	---	est	---	---	---	---	---	---	---	---	---	---	---	---	---	---	---	---	---	---	---	---	This probe set was annotated using the Accession mapped clusters based pipeline to a UniGene identifier using 2 transcripts. // false // Accession mapped clusters // E	BU906188,DY562015	BU906188 // /DB_XREF=AGENCOURT_10455119 /CLONE=IMAGE:6631149 // gb // --- // --- /// DY562015 // /DB_XREF=AGENCOURT_69706970 /CLONE=IMAGE:8321339 // gb // --- // ---	---
Xl2.56619.2.A1_at	206.27	P	89.48	P	-2.31	X_laevis_2 Array	Xenopus laevis	23Oct2013	Consensus sequence	GenBank	Xl2.56619.2	gb:BJ079818 /DB_XREF=gi:17524734 /DB_XREF=BJ079818 /CLONE=XL073j19 /TID=Xl.56619.2 /CNT=1 /FEA=EST /TIER=ConsEnd /STK=1 /UG=Xl.56619 /UG_TITLE=Transcribed locus /REP_ORG=X. laevis	BJ079818	Xl.56619	---	---	---	---	---	---	---	---	---	---	---	---	---	---	---	---	---	---	---	---	---	---	---	---	---	---	---	This probe set was annotated using the Design Representative Id based pipeline to a GenBank identifier using 1 transcripts. // false // Design Representative Id // R	BJ079818	BJ079818 // /DB_XREF=BJ079818 /CLONE=XL073j19 // gb // --- // ---	---
Xl2.47596.1.S1_at	3269.55	P	1418.98	P	-2.3	X_laevis_2 Array	Xenopus laevis	23Oct2013	Consensus sequence	GenBank	Xl2.47596.1	gb:BC073446.1 /DB_XREF=gi:49115542 /GEN=MGC80947 /TID=Xl.47596.1 /CNT=3 /FEA=FLmRNA /TIER=FL /STK=1 /LL=444293 /UG=Xl.47596 /DEF=Xenopus laevis MGC80947 protein, mRNA (cDNA clone MGC:80947 IMAGE:5516254), complete cds. /PROD=MGC80947 protein /FL=gb:BC0734	BC073446.1	Xl.47596	Xl.47596	---	---	MGC80947 protein	MGC80947	---	full length	---	444293	Q6GNQ7	---	---	NP_001085866	NM_001092397	---	---	---	---	---	---	---	0005861 // troponin complex // inferred from electronic annotation	---	---	---	---	---	This probe set was annotated using the Matching Probes based pipeline to a Entrez Gene identifier using 2 transcripts. // false // Matching Probes // A	BC073446(14),NM_001092397(14)	BC073446 // Xenopus laevis MGC80947 protein, mRNA (cDNA clone MGC:80947 IMAGE:5516254), complete cds. // gb // 14 // --- /// NM_001092397 // Xenopus laevis MGC80947 protein (MGC80947), mRNA. // refseq // 14 // ---	---
Xl2.49447.1.S1_at	66.82	P	29.14	P	-2.29	X_laevis_2 Array	Xenopus laevis	23Oct2013	Consensus sequence	GenBank	Xl2.49447.1	gb:BC086287.1 /DB_XREF=gi:55250668 /GEN=LOC495693 /TID=Xl.49447.1 /CNT=4 /FEA=FLmRNA /TIER=FL /STK=1 /LL=495693 /UG=Xl.49447 /DEF=Xenopus laevis hypothetical LOC495693, mRNA (cDNA clone MGC:83974 IMAGE:6945306), complete cds. /PROD=LOC495693 protein /FL=g	BC086287.1	Xl.49447	Xl.49447	---	---	CAP-GLY domain containing linker protein 3	clip3	---	full length	---	495693	Q5U243	---	---	NP_001088641	NM_001095172	---	---	---	---	---	---	---	0005737 // cytoplasm // inferred from electronic annotation /// 0005794 // Golgi apparatus // inferred from electronic annotation /// 0005795 // Golgi stack // inferred from electronic annotation	---	---	---	---	---	This probe set was annotated using the Matching Probes based pipeline to a Entrez Gene identifier using 1 transcripts. // false // Matching Probes // A	NM_001095172(14)	NM_001095172 // Xenopus laevis CAP-GLY domain containing linker protein 3 (clip3), mRNA. // refseq // 14 // ---	---
Xl2.13712.1.S1_at	64.83	P	28.45	P	-2.28	X_laevis_2 Array	Xenopus laevis	23Oct2013	Consensus sequence	GenBank	Xl2.13712.1	gb:BJ073448 /DB_XREF=gi:17503637 /DB_XREF=BJ073448 /CLONE=XL097a15 /TID=Xl.13712.1 /CNT=7 /FEA=EST /TIER=ConsEnd /STK=0 /UG=Xl.13712 /UG_TITLE=Transcribed locus /REP_ORG=X. laevis	BJ073448	Xl.13712	Xl.72055	---	---	---	---	---	est	---	---	---	---	---	---	---	---	---	---	---	---	---	---	---	---	---	---	---	---	This probe set was annotated using the Accession mapped clusters based pipeline to a UniGene identifier using 7 transcripts. // false // Accession mapped clusters // E	BJ058598,BJ065763,BJ065855,BJ073448,BJ074552,BJ075130,CF286492	BJ058598 // /DB_XREF=BJ058598 /CLONE=XL059o01 // gb // --- // --- /// BJ065763 // /DB_XREF=BJ065763 /CLONE=XL084b05 // gb // --- // --- /// BJ065855 // /DB_XREF=BJ065855 /CLONE=XL084f14 // gb // --- // --- /// BJ073448 // /DB_XREF=BJ073448 /CLONE=XL097a15	---
Xl2.14139.1.A1_at	90.4	P	39.88	P	-2.27	X_laevis_2 Array	Xenopus laevis	23Oct2013	Consensus sequence	GenBank	Xl2.14139.1	gb:BJ081545 /DB_XREF=gi:17575773 /DB_XREF=BJ081545 /CLONE=XL071p04 /TID=Xl.14139.1 /CNT=2 /FEA=EST /TIER=ConsEnd /STK=2 /UG=Xl.14139 /UG_TITLE=Transcribed locus /REP_ORG=X. laevis	BJ081545	Xl.14139	Xl.72038	---	---	---	---	---	est	---	---	---	---	---	---	---	---	---	---	---	---	---	---	---	---	---	---	---	---	This probe set was annotated using the Accession mapped clusters based pipeline to a UniGene identifier using 2 transcripts. // false // Accession mapped clusters // E	BJ079717,BJ081545	BJ079717 // /DB_XREF=BJ079717 /CLONE=XL073e14 // gb // --- // --- /// BJ081545 // /DB_XREF=BJ081545 /CLONE=XL071p04 // gb // --- // ---	---
Xl2.15540.1.S1_at	307.88	P	135.62	P	-2.27	X_laevis_2 Array	Xenopus laevis	23Oct2013	Consensus sequence	GenBank	Xl2.15540.1	gb:BC077877.1 /DB_XREF=gi:50414975 /GEN=atf5-prov /TID=Xl.15540.1 /CNT=42 /FEA=FLmRNA /TIER=FL /STK=1 /LL=446834 /UG=Xl.15540 /DEF=Xenopus laevis activating transcription factor 5, mRNA (cDNA clone MGC:80643 IMAGE:5506662), complete cds. /PROD=atf5-prov p	BC077877.1	Xl.15540	Xl.26031	---	---	activating transcription factor 5, gene 2	atf5.2	---	full length	---	446834	Q6DCW2	---	---	NP_001086999	NM_001093530	---	---	---	---	---	---	0006355 // regulation of transcription, DNA-dependent // inferred from electronic annotation	---	0003700 // sequence-specific DNA binding transcription factor activity // inferred from electronic annotation /// 0043565 // sequence-specific DNA binding // inferred from electronic annotation	---	---	---	---	This probe set was annotated using the Matching Probes based pipeline to a Entrez Gene identifier using 2 transcripts. // false // Matching Probes // A	BC077877(14),NM_001093530(14)	BC077877 // Xenopus laevis activating transcription factor 5, mRNA (cDNA clone MGC:80643 IMAGE:5506662), complete cds. // gb // 14 // --- /// NM_001093530 // Xenopus laevis activating transcription factor 5, gene 2 (atf5.2), mRNA. // refseq // 14 // ---	---
Xl2.245.1.S1_at	247.7	P	108.99	P	-2.27	X_laevis_2 Array	Xenopus laevis	23Oct2013	Consensus sequence	GenBank	Xl2.245.1	gb:U87318.1 /DB_XREF=gi:2811121 /TID=Xl.245.1 /CNT=4 /FEA=FLmRNA /TIER=FL /STK=1 /LL=378573 /UG_GENE=nadc2-a /UG=Xl.245 /DEF=Xenopus laevis sodiumdicarboxylate cotransporter NaDC-2 mRNA, complete cds. /PROD=NaDC-2 /FL=gb:U87318.1 /REP_ORG=X. laevis	U87318.1	Xl.245	Xl.245	---	---	solute carrier family 13 (sodium-dependent dicarboxylate transporter), member 2	slc13a2	---	full length	---	378573	O57661 /// A1L2L2	---	---	NP_001079286	NM_001085817	---	---	---	---	---	---	0006814 // sodium ion transport // inferred from electronic annotation /// 0055085 // transmembrane transport // inferred from electronic annotation	0016020 // membrane // inferred from electronic annotation	0005215 // transporter activity // inferred from electronic annotation	---	---	---	---	This probe set was annotated using the Matching Probes based pipeline to a Entrez Gene identifier using 3 transcripts. // false // Matching Probes // A	BC129585(11),NM_001085817(11),U87318(14)	BC129585 // Xenopus laevis sodium/dicarboxylate cotransporter NaDC-2, mRNA (cDNA clone MGC:160257 IMAGE:8528231), complete cds. // gb // 11 // --- /// NM_001085817 // Xenopus laevis solute carrier family 13 (sodium-dependent dicarboxylate transporter), me	---
Xl2.30849.1.S1_at	42.51	P	18.74	A	-2.27	X_laevis_2 Array	Xenopus laevis	23Oct2013	Consensus sequence	GenBank	Xl2.30849.1	gb:BC084439.1 /DB_XREF=gi:54038476 /GEN=LOC495203 /TID=Xl.30849.1 /CNT=4 /FEA=FLmRNA /TIER=FL /STK=2 /LL=495203 /UG=Xl.30849 /DEF=Xenopus laevis hypothetical LOC495203, mRNA (cDNA clone MGC:86534 IMAGE:3398728), complete cds. /PROD=LOC495203 protein /FL=g	BC084439.1	Xl.30849	Xl.30849	---	---	uncharacterized LOC495203	LOC495203	---	full length	---	495203	Q5XGJ9	---	---	NP_001088359	NM_001094890	---	---	---	---	---	---	---	---	0003676 // nucleic acid binding // inferred from electronic annotation /// 0008270 // zinc ion binding // inferred from electronic annotation	---	---	---	---	This probe set was annotated using the Matching Probes based pipeline to a Entrez Gene identifier using 1 transcripts. // false // Matching Probes // A	NM_001094890(14)	NM_001094890 // Xenopus laevis uncharacterized LOC495203 (LOC495203), mRNA. // refseq // 14 // ---	---
Xl2.34580.1.A1_x_at	39.18	P	17.24	A	-2.27	X_laevis_2 Array	Xenopus laevis	23Oct2013	Consensus sequence	GenBank	Xl2.34580.1	gb:BJ084255 /DB_XREF=gi:17579715 /DB_XREF=BJ084255 /CLONE=XL088k11 /TID=Xl.34580.1 /CNT=1 /FEA=EST /TIER=ConsEnd /STK=1 /UG=Xl.34580 /UG_TITLE=Transcribed locus /REP_ORG=X. laevis	BJ084255	Xl.34580	Xl.34580	---	---	mucin 2, oligomeric mucus/gel-forming	muc2	---	---	---	100049101	A3KNB1	---	---	---	---	---	---	---	---	---	---	---	---	---	---	---	---	---	This probe set was annotated using the Accession mapped clusters based pipeline to a UniGene identifier using 1 transcripts. // false // Accession mapped clusters // E	BJ084255	BJ084255 // /DB_XREF=BJ084255 /CLONE=XL088k11 // gb // --- // ---	BC133742 // gb // 4 // Cross Hyb Matching Probes
Xl2.12747.1.A1_at	533.69	P	236.43	P	-2.26	X_laevis_2 Array	Xenopus laevis	23Oct2013	Consensus sequence	GenBank	Xl2.12747.1	gb:BJ090230 /DB_XREF=gi:17588349 /DB_XREF=BJ090230 /CLONE=XL107d17 /TID=Xl.12747.1 /CNT=3 /FEA=EST /TIER=ConsEnd /STK=2 /UG=Xl.12747 /UG_TITLE=Transcribed locus, moderately similar to XP_421512.1 PREDICTED: similar to S-adenosylmethionine synthetase alpha	BJ090230	Xl.12747	Xl.12747	---	---	---	---	---	est	---	---	---	---	---	---	---	---	---	---	---	---	---	---	---	---	---	---	---	---	This probe set was annotated using the Accession mapped clusters based pipeline to a UniGene identifier using 3 transcripts. // false // Accession mapped clusters // E	BJ083082,BJ090230,CF546987	BJ083082 // /DB_XREF=BJ083082 /CLONE=XL084a19 // gb // --- // --- /// BJ090230 // /DB_XREF=BJ090230 /CLONE=XL107d17 // gb // --- // --- /// CF546987 // /DB_XREF=AGENCOURT_15571141 /CLONE=IMAGE:7008368 // gb // --- // ---	---
Xl2.4881.2.S1_at	54.52	P	24.15	A	-2.26	X_laevis_2 Array	Xenopus laevis	23Oct2013	Consensus sequence	GenBank	Xl2.4881.2	gb:BX844342 /DB_XREF=gi:39734421 /DB_XREF=BX844342 /CLONE=IMAGp998P168295 ; IMAGE:3399423 /TID=Xl.4881.2 /CNT=3 /FEA=EST /TIER=ConsEnd /STK=0 /UG=Xl.4881 /UG_TITLE=Transcribed locus /REP_ORG=X. laevis	BX844342	Xl.4881	Xl.4881	---	---	---	---	---	est	---	---	---	---	---	---	---	---	---	---	---	---	---	---	---	---	---	---	---	---	This probe set was annotated using the Accession mapped clusters based pipeline to a UniGene identifier using 3 transcripts. // false // Accession mapped clusters // E	BE576408,BX844342,DY545823	BE576408 // /DB_XREF=dc38h08.y1 /CLONE=IMAGE:3399423 // gb // --- // --- /// BX844342 // /DB_XREF=BX844342 /CLONE=IMAGp998P168295 ; IMAGE:3399423 // gb // --- // --- /// DY545823 // /DB_XREF=AGENCOURT_69684756 /CLONE=IMAGE:8318156 // gb // --- // ---	---
Xl2.53872.1.S1_at	538.32	P	238.37	P	-2.26	X_laevis_2 Array	Xenopus laevis	23Oct2013	Consensus sequence	GenBank	Xl2.53872.1	gb:BC077910.1 /DB_XREF=gi:50603624 /GEN=glud1-prov /TID=Xl.53872.1 /CNT=20 /FEA=FLmRNA /TIER=FL /STK=1 /LL=446858 /UG=Xl.53872 /DEF=Xenopus laevis glutamate dehydrogenase 1, mRNA (cDNA clone MGC:80801 IMAGE:5513644), complete cds. /PROD=glud1-prov protein	BC077910.1	Xl.53872	Xl.53872	---	---	glutamate dehydrogenase 1	glud1	---	full length	---	446858	Q6AZJ0	EC:1.4.1.3	---	NP_001087023	NM_001093554	---	---	---	---	---	---	0006520 // cellular amino acid metabolic process // inferred from electronic annotation /// 0055114 // oxidation-reduction process // inferred from electronic annotation	---	0016491 // oxidoreductase activity // inferred from electronic annotation /// 0016639 // oxidoreductase activity, acting on the CH-NH2 group of donors, NAD or NADP as acceptor // inferred from electronic annotation	---	---	---	---	This probe set was annotated using the Matching Probes based pipeline to a Entrez Gene identifier using 2 transcripts. // false // Matching Probes // A	BC077910(14),NM_001093554(14)	BC077910 // Xenopus laevis glutamate dehydrogenase 1, mRNA (cDNA clone MGC:80801 IMAGE:5513644), complete cds. // gb // 14 // --- /// NM_001093554 // Xenopus laevis glutamate dehydrogenase 1 (glud1), nuclear gene encoding mitochondrial protein, mRNA. // r	---
Xl2.21903.1.S1_at	145.99	P	64.98	P	-2.25	X_laevis_2 Array	Xenopus laevis	23Oct2013	Consensus sequence	GenBank	Xl2.21903.1	gb:BC043830.1 /DB_XREF=gi:27696299 /GEN=psph-A /TID=Xl.21903.1 /CNT=8 /FEA=FLmRNA /TIER=FL /STK=1 /LL=373780 /UG=Xl.21903 /DEF=Xenopus laevis phosphoserine phosphatasephosphorylase kinase, gamma 1, mRNA (cDNA clone MGC:53239 IMAGE:5543552), complete cds.	BC043830.1	Xl.21903	Xl.64161	---	---	phosphorylase kinase, gamma 1 (muscle)	phkg1	---	full length	---	373780	Q7ZTP8	---	---	NP_001079182	NM_001085713	---	---	---	---	---	---	0005978 // glycogen biosynthetic process // inferred from electronic annotation /// 0006468 // protein phosphorylation // inferred from electronic annotation /// 0016310 // phosphorylation // inferred from electronic annotation	0005964 // phosphorylase kinase complex // inferred from electronic annotation	0000166 // nucleotide binding // inferred from electronic annotation /// 0004672 // protein kinase activity // inferred from electronic annotation /// 0004674 // protein serine/threonine kinase activity // inferred from electronic annotation /// 0004689 /	---	---	---	---	This probe set was annotated using the Matching Probes based pipeline to a Entrez Gene identifier using 2 transcripts. // false // Matching Probes // A	BC043830(14),NM_001085713(14)	BC043830 // Xenopus laevis phosphoserine phosphatase/phosphorylase kinase, gamma 1, mRNA (cDNA clone MGC:53239 IMAGE:5543552), complete cds. // gb // 14 // --- /// NM_001085713 // Xenopus laevis phosphorylase kinase, gamma 1 (muscle) (phkg1), mRNA. // ref	---
Xl2.31958.1.S1_at	206.38	P	91.84	P	-2.25	X_laevis_2 Array	Xenopus laevis	23Oct2013	Consensus sequence	GenBank	Xl2.31958.1	gb:CF547202 /DB_XREF=gi:34884034 /DB_XREF=AGENCOURT_15571514 /CLONE=IMAGE:7011757 /TID=Xl.31958.1 /CNT=1 /FEA=EST /TIER=ConsEnd /STK=1 /UG=Xl.31958 /UG_TITLE=Transcribed locus /REP_ORG=X. laevis	CF547202	Xl.31958	Xl.31958	---	---	---	---	---	est	---	---	---	---	---	---	---	---	---	---	---	---	---	---	---	---	---	---	---	---	This probe set was annotated using the Accession mapped clusters based pipeline to a UniGene identifier using 1 transcripts. // false // Accession mapped clusters // E	CF547202	CF547202 // /DB_XREF=AGENCOURT_15571514 /CLONE=IMAGE:7011757 // gb // --- // ---	---
Xl2.52807.1.S1_at	164.59	P	73.26	P	-2.25	X_laevis_2 Array	Xenopus laevis	23Oct2013	Consensus sequence	GenBank	Xl2.52807.1	gb:CF283214 /DB_XREF=gi:33642993 /DB_XREF=AGENCOURT_15205999 /CLONE=IMAGE:5505918 /TID=Xl.52807.1 /CNT=4 /FEA=EST /TIER=ConsEnd /STK=0 /UG=Xl.52807 /UG_TITLE=Transcribed locus /REP_ORG=X. laevis	CF283214	Xl.52807	Xl.52807	---	---	---	---	---	est	---	---	---	---	---	---	---	---	---	---	---	---	---	---	---	---	---	---	---	---	This probe set was annotated using the Accession mapped clusters based pipeline to a UniGene identifier using 4 transcripts. // false // Accession mapped clusters // E	BG553746,BG555506,BQ737371,CF283214	BG553746 // /DB_XREF=dac27d05.y1 /CLONE=IMAGE:4408352 // gb // --- // --- /// BG555506 // /DB_XREF=dab71b11.y1 /CLONE=IMAGE:4202445 // gb // --- // --- /// BQ737371 // /DB_XREF=AGENCOURT_8116066 /CLONE=IMAGE:5571981 // gb // --- // --- /// CF283214 // /DB	---
Xl2.52882.1.S1_at	151.54	P	67.26	P	-2.25	X_laevis_2 Array	Xenopus laevis	23Oct2013	Consensus sequence	GenBank	Xl2.52882.1	gb:BG730820 /DB_XREF=gi:14015895 /DB_XREF=dac23d08.x1 /CLONE=IMAGE:4407974 /TID=Xl.52882.1 /CNT=3 /FEA=EST /TIER=ConsEnd /STK=1 /UG=Xl.52882 /UG_TITLE=Transcribed locus, moderately similar to XP_421592.1 PREDICTED: similar to sphingosine-1-phosphate lyase	BG730820	Xl.52882	Xl.52882	---	---	---	---	---	est	---	---	---	---	---	---	---	---	---	---	---	---	---	---	---	---	---	---	---	---	This probe set was annotated using the Accession mapped clusters based pipeline to a UniGene identifier using 3 transcripts. // false // Accession mapped clusters // E	BG730820,BJ033800,BJ065516	BG730820 // /DB_XREF=dac23d08.x1 /CLONE=IMAGE:4407974 // gb // --- // --- /// BJ033800 // /DB_XREF=BJ033800 /CLONE=XL022o01 // gb // --- // --- /// BJ065516 // /DB_XREF=BJ065516 /CLONE=XL083d19 // gb // --- // ---	---
Xl2.9146.1.A1_at	70.45	P	31.36	P	-2.25	X_laevis_2 Array	Xenopus laevis	23Oct2013	Consensus sequence	GenBank	Xl2.9146.1	gb:BM192003 /DB_XREF=gi:17527977 /DB_XREF=dai23h03.x1 /CLONE=IMAGE:4960372 /TID=Xl.9146.1 /CNT=2 /FEA=EST /TIER=ConsEnd /STK=1 /UG=Xl.9146 /UG_TITLE=Transcribed locus /REP_ORG=X. laevis	BM192003	Xl.9146	Xl.9146	---	---	---	---	---	est	---	---	---	---	---	---	---	---	---	---	---	---	---	---	---	---	---	---	---	---	This probe set was annotated using the Accession mapped clusters based pipeline to a UniGene identifier using 2 transcripts. // false // Accession mapped clusters // E	BJ082808,BM192003	BJ082808 // /DB_XREF=BJ082808 /CLONE=XL083b15 // gb // --- // --- /// BM192003 // /DB_XREF=dai23h03.x1 /CLONE=IMAGE:4960372 // gb // --- // ---	---
Xl2.17222.1.S1_at	871.55	P	388.4	P	-2.24	X_laevis_2 Array	Xenopus laevis	23Oct2013	Consensus sequence	GenBank	Xl2.17222.1	gb:BC073642.1 /DB_XREF=gi:49256176 /GEN=MGC82978 /TID=Xl.17222.1 /CNT=14 /FEA=FLmRNA /TIER=FL /STK=5 /LL=444409 /UG=Xl.17222 /DEF=Xenopus laevis MGC82978 protein, mRNA (cDNA clone MGC:82978 IMAGE:5515753), complete cds. /PROD=MGC82978 protein /FL=gb:BC073	BC073642.1	Xl.17222	Xl.17222	---	---	aminoadipate-semialdehyde synthase	aass	---	full length	---	444409	Q6GN76	---	---	NP_001085980	NM_001092511	---	---	---	---	---	---	0055114 // oxidation-reduction process // inferred from electronic annotation	---	0016491 // oxidoreductase activity // inferred from electronic annotation /// 0047131 // saccharopine dehydrogenase (NAD+, L-glutamate-forming) activity // inferred from sequence or structural similarity	---	---	---	---	This probe set was annotated using the Matching Probes based pipeline to a Entrez Gene identifier using 2 transcripts. // false // Matching Probes // A	BC073642(14),NM_001092511(14)	BC073642 // Xenopus laevis MGC82978 protein, mRNA (cDNA clone MGC:82978 IMAGE:5515753), complete cds. // gb // 14 // --- /// NM_001092511 // Xenopus laevis aminoadipate-semialdehyde synthase (aass), nuclear gene encoding mitochondrial protein, mRNA. // re	---
Xl2.37459.1.A1_at	404.65	P	180.85	P	-2.24	X_laevis_2 Array	Xenopus laevis	23Oct2013	Consensus sequence	GenBank	Xl2.37459.1	gb:BJ048955 /DB_XREF=gi:17410106 /DB_XREF=BJ048955 /CLONE=XL022j04 /TID=Xl.37459.1 /CNT=6 /FEA=EST /TIER=ConsEnd /STK=3 /UG=Xl.37459 /UG_TITLE=Transcribed locus /REP_ORG=X. laevis	BJ048955	Xl.37459	Xl.37459	---	---	---	---	---	est	---	---	---	---	---	---	---	---	---	---	---	---	---	---	---	---	---	---	---	---	This probe set was annotated using the Accession mapped clusters based pipeline to a UniGene identifier using 6 transcripts. // false // Accession mapped clusters // E	BJ048955,BJ049903,BJ055950,BP693633,BP727737,DY575461	BJ048955 // /DB_XREF=BJ048955 /CLONE=XL022j04 // gb // --- // --- /// BJ049903 // /DB_XREF=BJ049903 /CLONE=XL021j04 // gb // --- // --- /// BJ055950 // /DB_XREF=BJ055950 /CLONE=XL008d17 // gb // --- // --- /// BP693633 // /DB_XREF=BP693633 /CLONE=XL471c02	---
Xl2.52903.1.S1_at	566.65	P	253	P	-2.24	X_laevis_2 Array	Xenopus laevis	23Oct2013	Consensus sequence	GenBank	Xl2.52903.1	gb:BC092341.1 /DB_XREF=gi:62185696 /TID=Xl.52903.1 /CNT=2 /FEA=mRNA /TIER=ConsEnd /STK=0 /UG=Xl.52903 /UG_TITLE=CDNA clone IMAGE:6948073 /DEF=Xenopus laevis cDNA clone IMAGE:6948073. /REP_ORG=X. laevis	BC092341.1	Xl.52903	Xl.52903	---	---	---	---	---	---	---	---	---	---	---	---	---	---	---	---	---	---	---	---	---	---	---	---	---	---	This probe set was annotated using the Matching Probes based pipeline to a UniGene identifier using 1 transcripts. // false // Matching Probes // A	BC092341(14)	BC092341 // Xenopus laevis cDNA clone IMAGE:6948073. // gb // 14 // ---	---
Xl2.8949.1.S1_at	917.55	P	410.26	P	-2.24	X_laevis_2 Array	Xenopus laevis	23Oct2013	Consensus sequence	GenBank	Xl2.8949.1	gb:AF217544.2 /DB_XREF=gi:9653273 /TID=Xl.8949.1 /CNT=137 /FEA=FLmRNA /TIER=FL+Stack /STK=12 /LL=379379 /UG_GENE=MGC52527 /UG=Xl.8949 /DEF=Xenopus laevis ornithine decarboxylase-2 mRNA, complete cds. /PROD=ornithine decarboxylase-2 /FL=gb:AF217544.2 gb:BC	AF217544.2	Xl.8949	Xl.8949	---	---	arginine decarboxylase	adc	---	full length	---	379379	Q9I8S4 /// Q801S1	EC:4.1.1.17	---	NP_001079692	NM_001086223	---	---	---	---	---	---	0006596 // polyamine biosynthetic process // inferred from electronic annotation /// 0033387 // putrescine biosynthetic process from ornithine // inferred from electronic annotation	---	0003824 // catalytic activity // inferred from electronic annotation /// 0004586 // ornithine decarboxylase activity // inferred from electronic annotation /// 0016829 // lyase activity // inferred from electronic annotation /// 0016831 // carboxy-lyase a	---	---	---	---	This probe set was annotated using the Matching Probes based pipeline to a Entrez Gene identifier using 3 transcripts. // false // Matching Probes // A	AF217544(11),BC047954(13),NM_001086223(11)	AF217544 // Xenopus laevis ornithine decarboxylase-2 mRNA, complete cds. // gb // 11 // --- /// BC047954 // Xenopus laevis ornithine decarboxylase-2, mRNA (cDNA clone MGC:52527 IMAGE:5542547), complete cds. // gb // 13 // --- /// NM_001086223 // Xenopus l	---
Xl2.3736.1.S1_at	624.55	P	279.54	P	-2.23	X_laevis_2 Array	Xenopus laevis	23Oct2013	Consensus sequence	GenBank	Xl2.3736.1	gb:BC079796.1 /DB_XREF=gi:50925324 /GEN=MGC86361 /TID=Xl.3736.1 /CNT=13 /FEA=FLmRNA /TIER=FL /STK=5 /LL=447269 /UG=Xl.3736 /DEF=Xenopus laevis MGC86361 protein, mRNA (cDNA clone MGC:86361 IMAGE:7010574), complete cds. /PROD=MGC86361 protein /FL=gb:BC07979	BC079796.1	Xl.3736	Xl.77938	---	---	regulator of cell cycle	rgcc	---	full length	---	447269	Q6AX25	---	---	NP_001087445	NM_001093976	---	---	---	---	---	---	---	---	---	---	---	---	---	This probe set was annotated using the Matching Probes based pipeline to a Entrez Gene identifier using 2 transcripts. // false // Matching Probes // A	BC079796(14),NM_001093976(14)	BC079796 // Xenopus laevis MGC86361 protein, mRNA (cDNA clone MGC:86361 IMAGE:7010574), complete cds. // gb // 14 // --- /// NM_001093976 // Xenopus laevis regulator of cell cycle (rgcc), mRNA. // refseq // 14 // ---	---
Xl2.47356.1.S1_at	769.47	P	344.66	P	-2.23	X_laevis_2 Array	Xenopus laevis	23Oct2013	Consensus sequence	GenBank	Xl2.47356.1	gb:BC073266.1 /DB_XREF=gi:49115268 /GEN=MGC80629 /TID=Xl.47356.1 /CNT=20 /FEA=FLmRNA /TIER=FL /STK=1 /LL=444163 /UG=Xl.47356 /DEF=Xenopus laevis MGC80629 protein, mRNA (cDNA clone MGC:80629 IMAGE:5506414), complete cds. /PROD=MGC80629 protein /FL=gb:BC073	BC073266.1	Xl.47356	Xl.47356	---	---	cathepsin L1	ctsl1	---	full length	---	444163	Q6GP75	EC:3.4.22.15	---	NP_001085736	NM_001092267	---	---	---	---	---	---	0006508 // proteolysis // inferred from electronic annotation	---	0008234 // cysteine-type peptidase activity // inferred from electronic annotation	---	---	---	---	This probe set was annotated using the Matching Probes based pipeline to a Entrez Gene identifier using 2 transcripts. // false // Matching Probes // A	BC073266(14),NM_001092267(14)	BC073266 // Xenopus laevis MGC80629 protein, mRNA (cDNA clone MGC:80629 IMAGE:5506414), complete cds. // gb // 14 // --- /// NM_001092267 // Xenopus laevis cathepsin L1 (ctsl1), mRNA. // refseq // 14 // ---	---
Xl2.3088.1.A1_x_at	38.05	P	17.14	P	-2.22	X_laevis_2 Array	Xenopus laevis	23Oct2013	Consensus sequence	GenBank	Xl2.3088.1	gb:BJ079985 /DB_XREF=gi:17524901 /DB_XREF=BJ079985 /CLONE=XL074c06 /TID=Xl.3088.1 /CNT=7 /FEA=EST /TIER=ConsEnd /STK=1 /UG=Xl.3088 /UG_TITLE=Transcribed locus, weakly similar to NP_083077.1 mucin 5, subtype B, tracheobronchial (Mus musculus) /REP_ORG=X. l	BJ079985	Xl.3088	Xl.34580	---	---	mucin 2, oligomeric mucus/gel-forming	muc2	---	---	---	100049101	A3KNB1	---	---	---	---	---	---	---	---	---	---	---	---	---	---	---	---	---	This probe set was annotated using the Accession mapped clusters based pipeline to a UniGene identifier using 7 transcripts. // false // Accession mapped clusters // E	BG020439,BG161449,BG579335,BJ077027,BJ079985,BJ084559,BJ090748	BG020439 // /DB_XREF=dc50f12.x1 /CLONE=IMAGE:3400487 // gb // --- // --- /// BG161449 // /DB_XREF=dab70c10.x1 /CLONE=IMAGE:4202490 // gb // --- // --- /// BG579335 // /DB_XREF=dab85e12.x1 /CLONE=IMAGE:4203767 // gb // --- // --- /// BJ077027 // /DB_XREF=B	BC133742 // gb // 8 // Cross Hyb Matching Probes
Xl2.31341.1.A1_at	71.99	P	32.44	P	-2.22	X_laevis_2 Array	Xenopus laevis	23Oct2013	Consensus sequence	GenBank	Xl2.31341.1	gb:BJ092136 /DB_XREF=gi:17591086 /DB_XREF=BJ092136 /CLONE=XL064d05 /TID=Xl.31341.1 /CNT=1 /FEA=EST /TIER=ConsEnd /STK=1 /UG=Xl.31341 /UG_TITLE=Transcribed locus, moderately similar to XP_422061.1 PREDICTED: similar to Bcs1l-prov protein (Gallus gallus) /R	BJ092136	Xl.31341	Xl.31341	---	---	BC1 (ubiquinol-cytochrome c reductase) synthesis-like	bcs1l	---	full length	---	380366	Q7ZTL7	---	---	NP_001080674	NM_001087205	---	---	---	---	---	---	---	---	---	---	---	---	---	This probe set was annotated using the Accession mapped clusters based pipeline to a UniGene identifier using 1 transcripts. // false // Accession mapped clusters // E	BJ092136	BJ092136 // /DB_XREF=BJ092136 /CLONE=XL064d05 // gb // --- // ---	---
Xl2.5471.1.A1_s_at	70.76	P	31.83	P	-2.22	X_laevis_2 Array	Xenopus laevis	23Oct2013	Consensus sequence	GenBank	Xl2.5471.1	gb:BG514368 /DB_XREF=gi:13485025 /DB_XREF=dae05e12.x1 /CLONE=IMAGE:4633438 /TID=Xl.5471.1 /CNT=5 /FEA=EST /TIER=ConsEnd /STK=0 /UG=Xl.5471 /UG_TITLE=Transcribed locus, weakly similar to XP_507840.1 PREDICTED: hypothetical protein XP_507840 (Pan troglodyte	BG514368	Xl.5471	Xl.5471 /// Xl.85088	---	---	surfactant, pulmonary-associated protein B	sftpb	---	full length	---	779297	Q0MVR4 /// B7ZRY1 /// Q0IH47	---	---	NP_001090386	NM_001096917	---	---	---	---	---	---	0006629 // lipid metabolic process // inferred from electronic annotation /// 0006665 // sphingolipid metabolic process // inferred from electronic annotation	0005764 // lysosome // inferred from electronic annotation	---	---	---	---	---	This probe set was annotated using the Matching Probes based pipeline to a Entrez Gene identifier using 4 transcripts. // false // Matching Probes // A	BC170328(11),BC170330(11),DQ841161(10),NM_001097065(10)	BC170328 // Xenopus laevis surfactant protein B, mRNA (cDNA clone MGC:197055 IMAGE:9093710), complete cds. // gb // 11 // --- /// BC170330 // Xenopus laevis surfactant protein B, mRNA (cDNA clone MGC:197057 IMAGE:9093712), complete cds. // gb // 11 // ---	---
Xl2.34786.1.S1_at	241.85	P	109.43	P	-2.21	X_laevis_2 Array	Xenopus laevis	23Oct2013	Consensus sequence	GenBank	Xl2.34786.1	gb:BC063720.1 /DB_XREF=gi:39645062 /TID=Xl.34786.1 /CNT=2 /FEA=mRNA /TIER=ConsEnd /STK=0 /LL=399077 /UG_GENE=LOC399077 /UG=Xl.34786 /UG_TITLE=Hypothetical protein LOC399077 /DEF=Xenopus laevis hypothetical protein LOC399077, mRNA (cDNA clone IMAGE:3396482	BC063720.1	Xl.34786	Xl.34786	---	---	solute carrier family 7 (cationic amino acid transporter, y+ system), member 2, gene 1	slc7a2.1	---	---	---	399077	Q6P428	---	---	---	---	---	---	---	---	---	---	0003333 // amino acid transmembrane transport // inferred from electronic annotation /// 0006865 // amino acid transport // inferred from electronic annotation	0016020 // membrane // inferred from electronic annotation /// 0016021 // integral to membrane // inferred from electronic annotation	0015171 // amino acid transmembrane transporter activity // inferred from electronic annotation	---	---	---	---	This probe set was annotated using the Matching Probes based pipeline to a Entrez Gene identifier using 1 transcripts. // false // Matching Probes // A	BC063720(14)	BC063720 // Xenopus laevis hypothetical protein LOC399077, mRNA (cDNA clone IMAGE:3396482), partial cds. // gb // 14 // ---	---
Xl2.57043.1.S1_at	324.44	P	146.49	P	-2.21	X_laevis_2 Array	Xenopus laevis	23Oct2013	Consensus sequence	GenBank	Xl2.57043.1	gb:EB738907 /DB_XREF=gi:95019623 /DB_XREF=AGENCOURT_78478279 /CLONE=IMAGE:8640872 /TID=Xl.57043.1 /CNT=4 /FEA=EST /TIER=ConsEnd /STK=1 /UG=Xl.57043 /UG_TITLE=Transcribed locus /REP_ORG=X. laevis	EB738907	Xl.57043	Xl.57043	---	---	---	---	---	est	---	---	---	---	---	---	---	---	---	---	---	---	---	---	---	---	---	---	---	---	This probe set was annotated using the Accession mapped clusters based pipeline to a UniGene identifier using 4 transcripts. // false // Accession mapped clusters // E	BX848837,EB470541,EB736696,EB738907	BX848837 // /DB_XREF=BX848837 /CLONE=IMAGp998O058733 ; IMAGE:3581020 // gb // --- // --- /// EB470541 // /DB_XREF=AGENCOURT_74400804 /CLONE=IMAGE:8535320 // gb // --- // --- /// EB736696 // /DB_XREF=AGENCOURT_77788631 /CLONE=IMAGE:8640872 // gb // --- //	---
Xl2.9243.1.A1_s_at	87.78	P	39.81	P	-2.21	X_laevis_2 Array	Xenopus laevis	23Oct2013	Consensus sequence	GenBank	Xl2.9243.1	gb:BG438827 /DB_XREF=gi:13348477 /DB_XREF=dab19c06.x1 /CLONE=IMAGE:4174835 /TID=Xl.9243.1 /CNT=1 /FEA=EST /TIER=ConsEnd /STK=1 /UG=Xl.9243 /UG_TITLE=Transcribed locus, weakly similar to XP_513601.1 PREDICTED: amylase, alpha 2B; pancreatic (Pan troglodytes	BG438827	Xl.9243	Xl.9243	---	---	amylase, alpha 2A (pancreatic)	amy2a	---	full length	---	734698	Q4FZM9	EC:3.2.1.1	---	NP_001089638	NM_001096169	---	---	---	---	---	---	0005975 // carbohydrate metabolic process // inferred from electronic annotation /// 0008152 // metabolic process // inferred from electronic annotation	---	0003824 // catalytic activity // inferred from electronic annotation /// 0016787 // hydrolase activity // inferred from electronic annotation /// 0016798 // hydrolase activity, acting on glycosyl bonds // inferred from electronic annotation /// 0043169 //	---	---	---	---	This probe set was annotated using the Matching Probes based pipeline to a Entrez Gene identifier using 2 transcripts. // false // Matching Probes // A	BC099344(14),NM_001096169(14)	BC099344 // Xenopus laevis amylase, alpha 2A; pancreatic, mRNA (cDNA clone MGC:116539 IMAGE:6940227), complete cds. // gb // 14 // --- /// NM_001096169 // Xenopus laevis amylase, alpha 2A (pancreatic) (amy2a), mRNA. // refseq // 14 // ---	---
Xl2.13737.1.A1_at	481.09	P	218.45	P	-2.2	X_laevis_2 Array	Xenopus laevis	23Oct2013	Consensus sequence	GenBank	Xl2.13737.1	gb:DT063582 /DB_XREF=gi:72362831 /DB_XREF=AGENCOURT_55953074 /CLONE=IMAGE:8069713 /TID=Xl.13737.1 /CNT=11 /FEA=EST /TIER=ConsEnd /STK=2 /UG=Xl.13737 /UG_TITLE=Transcribed locus, weakly similar to NP_037401.1 osteoclast inhibitory lectin isoform 1 (Homo sa	DT063582	Xl.13737	Xl.75500	---	---	---	---	---	est	---	---	---	---	---	---	---	---	---	---	---	---	---	---	---	---	---	---	---	---	This probe set was annotated using the Accession mapped clusters based pipeline to a UniGene identifier using 11 transcripts. // false // Accession mapped clusters // E	BJ073378,BJ075684,BJ080827,BJ090704,BU905581,BX849772,CB559132,CB560589,DT057255,DT063582,EB483536	BJ073378 // /DB_XREF=BJ073378 /CLONE=XL109n06 // gb // --- // --- /// BJ075684 // /DB_XREF=BJ075684 /CLONE=XL103f05 // gb // --- // --- /// BJ080827 // /DB_XREF=BJ080827 /CLONE=XL069g18 // gb // --- // --- /// BJ090704 // /DB_XREF=BJ090704 /CLONE=XL109n06	---
Xl2.56835.1.S1_at	81.81	P	37.16	P	-2.2	X_laevis_2 Array	Xenopus laevis	23Oct2013	Consensus sequence	GenBank	Xl2.56835.1	gb:EB480474 /DB_XREF=gi:92077804 /DB_XREF=AGENCOURT_73656100 /CLONE=IMAGE:8539766 /TID=Xl.56835.1 /CNT=5 /FEA=EST /TIER=ConsEnd /STK=0 /UG=Xl.56835 /UG_TITLE=Transcribed locus /REP_ORG=X. laevis	EB480474	Xl.56835	Xl.57050	---	---	---	---	---	est	---	---	---	---	---	---	---	---	---	---	---	---	---	---	---	---	---	---	---	---	This probe set was annotated using the Accession mapped clusters based pipeline to a UniGene identifier using 5 transcripts. // false // Accession mapped clusters // E	CD100173,EB480474,EB730732,EB734499,EB735034	CD100173 // /DB_XREF=AGENCOURT_13997854 /CLONE=IMAGE:6937946 // gb // --- // --- /// EB480474 // /DB_XREF=AGENCOURT_73656100 /CLONE=IMAGE:8539766 // gb // --- // --- /// EB730732 // /DB_XREF=AGENCOURT_78061484 /CLONE=IMAGE:8642444 // gb // --- // --- ///	---
Xl2.9815.1.S1_at	266.78	P	121.04	P	-2.2	X_laevis_2 Array	Xenopus laevis	23Oct2013	Consensus sequence	GenBank	Xl2.9815.1	gb:BC074196.1 /DB_XREF=gi:49256453 /GEN=MGC82100 /TID=Xl.9815.1 /CNT=20 /FEA=FLmRNA /TIER=FL /STK=5 /LL=444535 /UG=Xl.9815 /DEF=Xenopus laevis MGC82100 protein, mRNA (cDNA clone MGC:82100 IMAGE:7011816), complete cds. /PROD=MGC82100 protein /FL=gb:BC07419	BC074196.1	Xl.9815	Xl.9815	---	---	acyl-CoA thioesterase 12	acot12	---	full length	---	444535	Q6GM80	EC:3.1.2.1	---	NP_001086106	NM_001092637	---	---	---	---	---	---	---	---	---	---	---	---	---	This probe set was annotated using the Matching Probes based pipeline to a Entrez Gene identifier using 2 transcripts. // false // Matching Probes // A	BC074196(14),NM_001092637(14)	BC074196 // Xenopus laevis MGC82100 protein, mRNA (cDNA clone MGC:82100 IMAGE:7011816), complete cds. // gb // 14 // --- /// NM_001092637 // Xenopus laevis acyl-CoA thioesterase 12 (acot12), mRNA. // refseq // 14 // ---	---
Xl2.20518.1.S1_at	4027.93	P	1849.81	P	-2.18	X_laevis_2 Array	Xenopus laevis	23Oct2013	Consensus sequence	GenBank	Xl2.20518.1	gb:BQ733925 /DB_XREF=gi:21872822 /DB_XREF=AGENCOURT_8098593 /CLONE=IMAGE:5570693 /TID=Xl.20518.1 /CNT=1 /FEA=EST /TIER=ConsEnd /STK=1 /UG=Xl.20518 /UG_TITLE=Transcribed locus /REP_ORG=X. laevis	BQ733925	Xl.20518	Xl.20518	---	---	---	---	---	est	---	---	---	---	---	---	---	---	---	---	---	---	---	---	---	---	---	---	---	---	This probe set was annotated using the Accession mapped clusters based pipeline to a UniGene identifier using 1 transcripts. // false // Accession mapped clusters // E	BQ733925	BQ733925 // /DB_XREF=AGENCOURT_8098593 /CLONE=IMAGE:5570693 // gb // --- // ---	---
Xl2.20536.1.S1_at	164.54	P	75.43	P	-2.18	X_laevis_2 Array	Xenopus laevis	23Oct2013	Consensus sequence	GenBank	Xl2.20536.1	gb:BJ092699 /DB_XREF=gi:17591933 /DB_XREF=BJ092699 /CLONE=XL057c02 /TID=Xl.20536.1 /CNT=4 /FEA=EST /TIER=ConsEnd /STK=2 /UG=Xl.20536 /UG_TITLE=Transcribed locus /REP_ORG=X. laevis	BJ092699	Xl.20536	Xl.20536	---	---	---	---	---	est	---	---	---	---	---	---	---	---	---	---	---	---	---	---	---	---	---	---	---	---	This probe set was annotated using the Accession mapped clusters based pipeline to a UniGene identifier using 4 transcripts. // false // Accession mapped clusters // E	BJ092699,BQ735118,BX845527,EB728761	BJ092699 // /DB_XREF=BJ092699 /CLONE=XL057c02 // gb // --- // --- /// BQ735118 // /DB_XREF=AGENCOURT_8510880 /CLONE=IMAGE:4684239 // gb // --- // --- /// BX845527 // /DB_XREF=BX845527 /CLONE=IMAGp998N1610568 ; IMAGE:4684239 // gb // --- // --- /// EB72876	---
Xl2.46272.1.S1_at	388.99	P	178.62	P	-2.18	X_laevis_2 Array	Xenopus laevis	23Oct2013	Consensus sequence	GenBank	Xl2.46272.1	gb:BC077193.1 /DB_XREF=gi:50416466 /GEN=MGC78889 /TID=Xl.46272.1 /CNT=32 /FEA=FLmRNA /TIER=FL /STK=2 /LL=446457 /UG=Xl.46272 /DEF=Xenopus laevis MGC78889 protein, mRNA (cDNA clone MGC:78889 IMAGE:4174207), complete cds. /PROD=MGC78889 protein /FL=gb:BC077	BC077193.1	Xl.46272	Xl.13359	---	---	thioredoxin interacting protein	txnip	---	full length	---	446457	Q6DED2	---	---	NP_001086622	NM_001093153	---	---	---	---	---	---	---	---	---	---	---	---	---	This probe set was annotated using the Matching Probes based pipeline to a Entrez Gene identifier using 2 transcripts. // false // Matching Probes // A	BC077193(14),NM_001093153(14)	BC077193 // Xenopus laevis MGC78889 protein, mRNA (cDNA clone MGC:78889 IMAGE:4174207), complete cds. // gb // 14 // --- /// NM_001093153 // Xenopus laevis thioredoxin interacting protein (txnip), mRNA. // refseq // 14 // ---	---
Xl2.10307.1.A1_at	213.16	P	98.24	P	-2.17	X_laevis_2 Array	Xenopus laevis	23Oct2013	Consensus sequence	GenBank	Xl2.10307.1	gb:BF071756 /DB_XREF=gi:10848402 /DB_XREF=db57f06.x1 /CLONE=IMAGE:3302627 /TID=Xl.10307.1 /CNT=2 /FEA=EST /TIER=ConsEnd /STK=1 /UG=Xl.10307 /UG_TITLE=Transcribed locus, moderately similar to XP_230605.3 PREDICTED: similar to solute carrier family 4 member	BF071756	Xl.10307	Xl.10307	---	---	---	---	---	est	---	---	---	---	---	---	---	---	---	---	---	---	---	---	---	---	---	---	---	---	This probe set was annotated using the Accession mapped clusters based pipeline to a UniGene identifier using 2 transcripts. // false // Accession mapped clusters // E	BF071756,BJ054057	BF071756 // /DB_XREF=db57f06.x1 /CLONE=IMAGE:3302627 // gb // --- // --- /// BJ054057 // /DB_XREF=BJ054057 /CLONE=XL049c05 // gb // --- // ---	BC168519 // gb // 1 // Cross Hyb Matching Probes
Xl2.21899.1.S1_at	260.99	P	120.24	P	-2.17	X_laevis_2 Array	Xenopus laevis	23Oct2013	Consensus sequence	GenBank	Xl2.21899.1	gb:BC043833.1 /DB_XREF=gi:27696913 /GEN=fbxw2-prov /TID=Xl.21899.1 /CNT=5 /FEA=FLmRNA /TIER=FL /STK=1 /LL=380189 /UG=Xl.21899 /DEF=Xenopus laevis F-box and WD-40 domain protein 2, mRNA (cDNA clone MGC:53244 IMAGE:5543581), complete cds. /PROD=fbxw2-prov p	BC043833.1	Xl.21899	Xl.21899	---	---	F-box and WD repeat domain containing 2	fbxw2	---	full length	---	380189	Q7ZYD6	---	---	NP_001080497	NM_001087028	---	---	---	---	---	---	---	---	---	---	---	---	---	This probe set was annotated using the Matching Probes based pipeline to a Entrez Gene identifier using 2 transcripts. // false // Matching Probes // A	BC043833(14),NM_001087028(14)	BC043833 // Xenopus laevis F-box and WD-40 domain protein 2, mRNA (cDNA clone MGC:53244 IMAGE:5543581), complete cds. // gb // 14 // --- /// NM_001087028 // Xenopus laevis F-box and WD repeat domain containing 2 (fbxw2), mRNA. // refseq // 14 // ---	---
Xl2.41820.2.S1_at	307.89	P	141.73	P	-2.17	X_laevis_2 Array	Xenopus laevis	23Oct2013	Consensus sequence	GenBank	Xl2.41820.2	gb:BC097770.1 /DB_XREF=gi:67677998 /TID=Xl.41820.2 /CNT=1 /FEA=mRNA /TIER=ConsEnd /STK=0 /UG=Xl.41820 /UG_TITLE=CDNA clone MGC:131044 IMAGE:7980831 /DEF=Xenopus laevis cDNA clone IMAGE:6867022, containing frame-shift errors. /REP_ORG=X. laevis	BC097770.1	Xl.41820	Xl.41820	---	---	Ets2 repressor factor	erf	---	full length	---	734785	Q3B8H7	---	---	NP_001089722	NM_001096253	---	---	---	---	---	---	---	---	---	---	---	---	---	This probe set was annotated using the Matching Probes based pipeline to a UniGene identifier using 1 transcripts. // false // Matching Probes // A	BC097770(14)	BC097770 // Xenopus laevis cDNA clone IMAGE:6867022, containing frame-shift errors. // gb // 14 // ---	---
Xl2.52121.2.S1_at	119.14	P	55.01	P	-2.17	X_laevis_2 Array	Xenopus laevis	23Oct2013	Consensus sequence	GenBank	Xl2.52121.2	gb:EB733753 /DB_XREF=gi:95014469 /DB_XREF=AGENCOURT_77727597 /CLONE=IMAGE:8638274 /TID=Xl.52121.2 /CNT=13 /FEA=EST /TIER=ConsEnd /STK=0 /UG=Xl.52121 /UG_TITLE=Transcribed locus, moderately similar to XP_342543.1 PREDICTED: brain glycogen phosphorylase (Ra	EB733753	Xl.52121	Xl.56564	---	---	phosphorylase, glycogen; brain	pygb	---	---	---	100037229	A2VDD8	---	---	---	---	---	---	---	---	---	---	---	---	---	---	---	---	---	This probe set was annotated using the Accession mapped clusters based pipeline to a UniGene identifier using 12 transcripts. // false // Accession mapped clusters // E	BJ065259,BQ735917,CD101419,EB463120,EB464355,EB466162,EB466502,EB471821,EB474002,EB476411,EB732176,EB733753	BJ065259 // /DB_XREF=BJ065259 /CLONE=XL082g24 // gb // --- // --- /// BQ735917 // /DB_XREF=AGENCOURT_8148545 /CLONE=IMAGE:5541977 // gb // --- // --- /// CD101419 // /DB_XREF=AGENCOURT_14039223 /CLONE=IMAGE:6938292 // gb // --- // --- /// EB463120 // /DB_	---
Xl2.25798.1.S1_at	57.17	P	26.44	P	-2.16	X_laevis_2 Array	Xenopus laevis	23Oct2013	Consensus sequence	GenBank	Xl2.25798.1	gb:BC090253.1 /DB_XREF=gi:59862014 /TID=Xl.25798.1 /CNT=30 /FEA=FLmRNA /TIER=FL /STK=1 /UG=Xl.25798 /DEF=Xenopus laevis cDNA clone MGC:98342 IMAGE:7011859, complete cds. /PROD=Unknown (protein for MGC:98342) /FL=gb:BC090253.1 /REP_ORG=X. laevis	BC090253.1	Xl.25798	Xl.25798	---	---	propionyl CoA carboxylase, alpha polypeptide	pcca	---	full length	---	734347	Q5EAT1	EC:6.4.1.3	---	NP_001089298	NM_001095829	---	---	---	---	---	---	0008152 // metabolic process // inferred from electronic annotation	---	0003824 // catalytic activity // inferred from electronic annotation /// 0004075 // biotin carboxylase activity // inferred from electronic annotation /// 0005524 // ATP binding // inferred from electronic annotation /// 0016874 // ligase activity // infe	---	---	---	---	This probe set was annotated using the Matching Probes based pipeline to a Entrez Gene identifier using 2 transcripts. // false // Matching Probes // A	BC090253(14),NM_001095829(14)	BC090253 // Xenopus laevis propionyl-Coenzyme A carboxylase, alpha polypeptide, mRNA (cDNA clone MGC:98342 IMAGE:7011859), complete cds. // gb // 14 // --- /// NM_001095829 // Xenopus laevis propionyl CoA carboxylase, alpha polypeptide (pcca), nuclear gen	---
Xl2.47482.1.S1_at	101.3	P	46.85	P	-2.16	X_laevis_2 Array	Xenopus laevis	23Oct2013	Consensus sequence	GenBank	Xl2.47482.1	gb:BC075230.1 /DB_XREF=gi:49523209 /GEN=MGC84421 /TID=Xl.47482.1 /CNT=4 /FEA=FLmRNA /TIER=FL /STK=2 /LL=444826 /UG=Xl.47482 /DEF=Xenopus laevis MGC84421 protein, mRNA (cDNA clone MGC:84421 IMAGE:7019397), complete cds. /PROD=MGC84421 protein /FL=gb:BC0752	BC075230.1	Xl.47482	Xl.47482	---	---	angiopoietin-like 7	angptl7	---	full length	---	444826	Q6DJE9	---	---	NP_001086397	NM_001092928	---	---	---	---	---	---	---	---	---	---	---	---	---	This probe set was annotated using the Matching Probes based pipeline to a Entrez Gene identifier using 2 transcripts. // false // Matching Probes // A	BC075230(14),NM_001092928(14)	BC075230 // Xenopus laevis MGC84421 protein, mRNA (cDNA clone MGC:84421 IMAGE:7019397), complete cds. // gb // 14 // --- /// NM_001092928 // Xenopus laevis angiopoietin-like 7 (angptl7), mRNA. // refseq // 14 // ---	---
Xl2.4852.1.S1_at	76.03	P	35.27	P	-2.16	X_laevis_2 Array	Xenopus laevis	23Oct2013	Consensus sequence	GenBank	Xl2.4852.1	gb:BC084276.1 /DB_XREF=gi:54038669 /GEN=LOC495103 /TID=Xl.4852.1 /CNT=4 /FEA=FLmRNA /TIER=FL /STK=3 /LL=495103 /UG=Xl.4852 /DEF=Xenopus laevis hypothetical LOC495103, mRNA (cDNA clone MGC:82336 IMAGE:4173975), complete cds. /PROD=LOC495103 protein /FL=gb:	BC084276.1	Xl.4852	Xl.4852	---	---	phosphodiesterase 5a, cGMP-specific	pde5a	---	full length	---	495103	Q5XH00	---	---	NP_001088271	NM_001094802	---	---	---	---	---	---	0007165 // signal transduction // inferred from electronic annotation /// 0008152 // metabolic process // inferred from electronic annotation	---	0003824 // catalytic activity // inferred from electronic annotation /// 0004114 // 3',5'-cyclic-nucleotide phosphodiesterase activity // inferred from electronic annotation /// 0008081 // phosphoric diester hydrolase activity // inferred from electronic	---	---	---	---	This probe set was annotated using the Matching Probes based pipeline to a Entrez Gene identifier using 1 transcripts. // false // Matching Probes // A	NM_001094802(14)	NM_001094802 // Xenopus laevis phosphodiesterase 5a, cGMP-specific (pde5a), mRNA. // refseq // 14 // ---	---
Xl2.2022.1.A1_at	389.8	P	181.26	P	-2.15	X_laevis_2 Array	Xenopus laevis	23Oct2013	Consensus sequence	GenBank	Xl2.2022.1	gb:BX849222 /DB_XREF=gi:39738006 /DB_XREF=BX849222 /CLONE=IMAGp998L1111402 ; IMAGE:5162266 /TID=Xl.2022.1 /CNT=3 /FEA=EST /TIER=ConsEnd /STK=1 /UG=Xl.2022 /UG_TITLE=Transcribed locus, weakly similar to XP_420574.1 PREDICTED: similar to hypothetical protei	BX849222	Xl.2022	Xl.70539	---	---	---	---	---	est	---	---	---	---	---	---	---	---	---	---	---	---	---	---	---	---	---	---	---	---	This probe set was annotated using the Accession mapped clusters based pipeline to a UniGene identifier using 3 transcripts. // false // Accession mapped clusters // E	BG439839,BQ397965,BX849222	BG439839 // /DB_XREF=dab27g10.x1 /CLONE=IMAGE:4175803 // gb // --- // --- /// BQ397965 // /DB_XREF=NISC_mo03f06.x1 /CLONE=IMAGE:5162266 // gb // --- // --- /// BX849222 // /DB_XREF=BX849222 /CLONE=IMAGp998L1111402 ; IMAGE:5162266 // gb // --- // ---	---
Xl2.22533.1.S1_at	281.83	P	131.11	P	-2.15	X_laevis_2 Array	Xenopus laevis	23Oct2013	Consensus sequence	GenBank	Xl2.22533.1	gb:DY559441 /DB_XREF=gi:88883348 /DB_XREF=AGENCOURT_71266022 /CLONE=IMAGE:8329208 /TID=Xl.22533.1 /CNT=3 /FEA=EST /TIER=ConsEnd /STK=0 /UG=Xl.22533 /UG_TITLE=Transcribed locus, strongly similar to NP_989735.1 histidine ammonia lyase (Gallus gallus) /REP_O	DY559441	Xl.22533	Xl.25992	---	---	histidine ammonia-lyase, gene 2	hal.2	---	full length	---	100125662	Q0VGW8	EC:4.3.1.3	---	NP_001098736	NM_001105266	---	---	---	---	---	---	0006547 // histidine metabolic process // inferred from electronic annotation /// 0006548 // histidine catabolic process // inferred from electronic annotation /// 0009058 // biosynthetic process // inferred from electronic annotation /// 0019556 // histi	0005737 // cytoplasm // inferred from electronic annotation	0003824 // catalytic activity // inferred from electronic annotation /// 0004397 // histidine ammonia-lyase activity // inferred from electronic annotation /// 0016829 // lyase activity // inferred from electronic annotation /// 0016841 // ammonia-lyase a	---	---	---	---	This probe set was annotated using the Matching Probes based pipeline to a Entrez Gene identifier using 1 transcripts. // false // Matching Probes // A	NM_001105266(14)	NM_001105266 // Xenopus laevis histidine ammonia-lyase, gene 2 (hal.2), mRNA. // refseq // 14 // ---	---
Xl2.26200.1.S1_at	97.72	P	45.39	P	-2.15	X_laevis_2 Array	Xenopus laevis	23Oct2013	Consensus sequence	GenBank	Xl2.26200.1	gb:BC092320.1 /DB_XREF=gi:62185687 /TID=Xl.26200.1 /CNT=9 /FEA=FLmRNA /TIER=FL /STK=1 /UG=Xl.26200 /DEF=Xenopus laevis cDNA clone MGC:115178 IMAGE:6957133, complete cds. /PROD=Unknown (protein for MGC:115178) /FL=gb:BC092320.1 /REP_ORG=X. laevis	BC092320.1	Xl.26200	Xl.26200	---	---	histone deacetylase 10	hdac10	---	full length	---	734402	Q569T0	EC:3.5.1.98	---	NP_001089352	NM_001095883	---	---	---	---	---	---	---	---	0016787 // hydrolase activity // inferred from electronic annotation	---	---	---	---	This probe set was annotated using the Matching Probes based pipeline to a Entrez Gene identifier using 1 transcripts. // false // Matching Probes // A	NM_001095883(14)	NM_001095883 // Xenopus laevis histone deacetylase 10 (hdac10), mRNA. // refseq // 14 // ---	---
Xl2.16100.1.A1_at	53.71	P	25.1	M	-2.14	X_laevis_2 Array	Xenopus laevis	23Oct2013	Consensus sequence	GenBank	Xl2.16100.1	gb:BG019995 /DB_XREF=gi:12476074 /DB_XREF=dc46f03.x1 /CLONE=IMAGE:3400085 /TID=Xl.16100.1 /CNT=11 /FEA=EST /TIER=ConsEnd /STK=2 /UG=Xl.16100 /UG_TITLE=Transcribed locus, weakly similar to NP_990533.1 beta-1,4-galactosyltransferase (Gallus gallus) /REP_ORG	BG019995	Xl.16100	Xl.70900	---	---	---	---	---	est	---	---	---	---	---	---	---	---	---	---	---	---	---	---	---	---	---	---	---	---	This probe set was annotated using the Accession mapped clusters based pipeline to a UniGene identifier using 11 transcripts. // false // Accession mapped clusters // E	BG019995,BJ044157,BJ046436,BJ054344,BJ068171,BJ079963,BJ081224,BJ085456,BP693786,BP727873,DR720206	BG019995 // /DB_XREF=dc46f03.x1 /CLONE=IMAGE:3400085 // gb // --- // --- /// BJ044157 // /DB_XREF=BJ044157 /CLONE=XL012g21 // gb // --- // --- /// BJ046436 // /DB_XREF=BJ046436 /CLONE=XL007f22 // gb // --- // --- /// BJ054344 // /DB_XREF=BJ054344 /CLONE=X	---
Xl2.13013.1.S1_at	22.47	P	10.55	A	-2.13	X_laevis_2 Array	Xenopus laevis	23Oct2013	Consensus sequence	GenBank	Xl2.13013.1	gb:BJ095598 /DB_XREF=gi:17596152 /DB_XREF=BJ095598 /CLONE=XL150n14 /TID=Xl.13013.1 /CNT=11 /FEA=EST /TIER=ConsEnd /STK=3 /UG=Xl.13013 /UG_TITLE=Transcribed locus, weakly similar to XP_517912.1 PREDICTED: hypothetical protein XP_517912 (Pan troglodytes) /R	BJ095598	Xl.13013	Xl.13013	---	---	---	---	---	est	---	---	---	---	---	---	---	---	---	---	---	---	---	---	---	---	---	---	---	---	This probe set was annotated using the Accession mapped clusters based pipeline to a UniGene identifier using 10 transcripts. // false // Accession mapped clusters // E	BI675743,BJ095598,BJ095918,BJ096173,BJ099492,BJ621122,BJ637837,BP694351,BP728552,BX850937	BI675743 // /DB_XREF=dag32g12.y3 /CLONE=IMAGE:4783295 // gb // --- // --- /// BJ095598 // /DB_XREF=BJ095598 /CLONE=XL150n14 // gb // --- // --- /// BJ095918 // /DB_XREF=BJ095918 /CLONE=XL151p15 // gb // --- // --- /// BJ096173 // /DB_XREF=BJ096173 /CLONE=	---
Xl2.21384.1.S1_at	253.89	P	119.44	P	-2.13	X_laevis_2 Array	Xenopus laevis	23Oct2013	Consensus sequence	GenBank	Xl2.21384.1	gb:AB085630.1 /DB_XREF=gi:25140541 /GEN=XCAT1 /TID=Xl.21384.1 /CNT=5 /FEA=FLmRNA /TIER=FL /STK=2 /LL=398411 /UG=Xl.21384 /DEF=Xenopus laevis XCAT1 mRNA for calcium transporter 1, complete cds. /PROD=calcium transporter 1 /FL=gb:AB085630.1 /REP_ORG=X. laev	AB085630.1	Xl.21384	Xl.21384	---	---	calcium transporter 1	cat1	---	full length	---	398411	Q8AYN6 /// J9ZY19	---	---	NP_001082336	NM_001088867	---	---	---	---	---	---	0006810 // transport // inferred from electronic annotation /// 0006811 // ion transport // inferred from electronic annotation /// 0006816 // calcium ion transport // inferred from electronic annotation /// 0055085 // transmembrane transport // inferred	0016020 // membrane // inferred from electronic annotation /// 0016021 // integral to membrane // inferred from electronic annotation	0005216 // ion channel activity // inferred from electronic annotation /// 0005262 // calcium channel activity // inferred from electronic annotation	---	---	---	---	This probe set was annotated using the Matching Probes based pipeline to a Entrez Gene identifier using 3 transcripts. // false // Matching Probes // A	AB085630(14),JX442252(14),NM_001088867(14)	AB085630 // Xenopus laevis XCAT1 mRNA for calcium transporter 1, complete cds. // gb // 14 // --- /// JX442252 // Xenopus laevis TRPV5/6 mRNA, complete cds. // gb // 14 // --- /// NM_001088867 // Xenopus laevis calcium transporter 1 (cat1), mRNA. // refse	---
Xl2.18384.1.S1_at	698.46	P	329.48	P	-2.12	X_laevis_2 Array	Xenopus laevis	23Oct2013	Consensus sequence	GenBank	Xl2.18384.1	gb:CX133828 /DB_XREF=gi:56704850 /DB_XREF=AGENCOURT_39736704 /CLONE=IMAGE:7764354 /TID=Xl.18384.1 /CNT=18 /FEA=EST /TIER=ConsEnd /STK=1 /UG=Xl.18384 /UG_TITLE=Transcribed locus /REP_ORG=X. laevis	CX133828	Xl.18384	Xl.18384	---	---	---	---	---	est	---	---	---	---	---	---	---	---	---	---	---	---	---	---	---	---	---	---	---	---	This probe set was annotated using the Accession mapped clusters based pipeline to a UniGene identifier using 18 transcripts. // false // Accession mapped clusters // E	AW460322,BI315268,BI315341,BX844885,CX133285,CX133828,CX133845,CX134222,DR720810,DR729572,DT061684,DT064511,DT064678,DT069634,EB471717,EB476222,EB732584,EC276380	AW460322 // /DB_XREF=da31d12.y1 /CLONE=IMAGE:2942711 // gb // --- // --- /// BI315268 // /DB_XREF=dah96h08.y1 /CLONE=IMAGE:4958054 // gb // --- // --- /// BI315341 // /DB_XREF=dah96h08.x1 /CLONE=IMAGE:4958054 // gb // --- // --- /// BX844885 // /DB_XREF=B	---
Xl2.47361.1.S1_at	479.46	P	225.86	P	-2.12	X_laevis_2 Array	Xenopus laevis	23Oct2013	Consensus sequence	GenBank	Xl2.47361.1	gb:BC072837.1 /DB_XREF=gi:49117151 /GEN=MGC80203 /TID=Xl.47361.1 /CNT=19 /FEA=FLmRNA /TIER=FL /STK=4 /LL=443915 /UG=Xl.47361 /DEF=Xenopus laevis MGC80203 protein, mRNA (cDNA clone MGC:80203 IMAGE:4970889), complete cds. /PROD=MGC80203 protein /FL=gb:BC072	BC072837.1	Xl.47361	Xl.47361	---	---	MGC80203 protein	MGC80203	---	full length	---	443915	Q6GQA9	---	---	NP_001085489	NM_001092020	---	---	---	---	---	---	---	0005622 // intracellular // inferred from electronic annotation	0008270 // zinc ion binding // inferred from electronic annotation	---	---	---	---	This probe set was annotated using the Matching Probes based pipeline to a Entrez Gene identifier using 2 transcripts. // false // Matching Probes // A	BC072837(12),NM_001092020(12)	BC072837 // Xenopus laevis MGC80203 protein, mRNA (cDNA clone MGC:80203 IMAGE:4970889), complete cds. // gb // 12 // --- /// NM_001092020 // Xenopus laevis MGC80203 protein (MGC80203), mRNA. // refseq // 12 // ---	---
Xl2.10846.1.A1_at	50.53	P	23.93	P	-2.11	X_laevis_2 Array	Xenopus laevis	23Oct2013	Consensus sequence	GenBank	Xl2.10846.1	gb:BE575499 /DB_XREF=gi:9825298 /DB_XREF=dc56h11.x1 /CLONE=IMAGE:3401157 /TID=Xl.10846.1 /CNT=1 /FEA=EST /TIER=ConsEnd /STK=1 /UG=Xl.10846 /UG_TITLE=Transcribed locus /REP_ORG=X. laevis	BE575499	Xl.10846	Xl.10846	---	---	---	---	---	est	---	---	---	---	---	---	---	---	---	---	---	---	---	---	---	---	---	---	---	---	This probe set was annotated using the Accession mapped clusters based pipeline to a UniGene identifier using 1 transcripts. // false // Accession mapped clusters // E	BE575499	BE575499 // /DB_XREF=dc56h11.x1 /CLONE=IMAGE:3401157 // gb // --- // ---	---
Xl2.24399.1.S1_at	363.62	P	172.18	P	-2.11	X_laevis_2 Array	Xenopus laevis	23Oct2013	Consensus sequence	GenBank	Xl2.24399.1	gb:BC070608.1 /DB_XREF=gi:47122939 /GEN=MGC81319 /TID=Xl.24399.1 /CNT=27 /FEA=FLmRNA /TIER=FL /STK=3 /LL=431995 /UG=Xl.24399 /DEF=Xenopus laevis hypothetical protein MGC81319, mRNA (cDNA clone MGC:81319 IMAGE:6632734), complete cds. /PROD=MGC81319 protein	BC070608.1	Xl.24399	Xl.24399	---	---	retinol dehydrogenase 10 (all-trans)	rdh10-b	---	full length	---	431995	Q6NRV4 /// C3TWL9	EC:1.1.1.300	---	NP_001084938	NM_001091469	---	---	---	---	---	---	0008152 // metabolic process // inferred from electronic annotation /// 0042572 // retinol metabolic process // inferred from electronic annotation /// 0055114 // oxidation-reduction process // inferred from electronic annotation	0005783 // endoplasmic reticulum // inferred from electronic annotation /// 0005789 // endoplasmic reticulum membrane // inferred from electronic annotation /// 0016020 // membrane // inferred from electronic annotation /// 0016021 // integral to membrane	0016491 // oxidoreductase activity // inferred from electronic annotation /// 0052650 // NADP-retinol dehydrogenase activity // inferred from electronic annotation	---	---	---	---	This probe set was annotated using the Matching Probes based pipeline to a Entrez Gene identifier using 2 transcripts. // false // Matching Probes // A	BC070608(14),NM_001091469(14)	BC070608 // Xenopus laevis retinol dehydrogenase 10-B, mRNA (cDNA clone MGC:81319 IMAGE:6632734), complete cds. // gb // 14 // --- /// NM_001091469 // Xenopus laevis retinol dehydrogenase 10 (all-trans) (rdh10-b), mRNA. // refseq // 14 // ---	---
Xl2.48694.1.S1_at	132.43	P	62.68	P	-2.11	X_laevis_2 Array	Xenopus laevis	23Oct2013	Consensus sequence	GenBank	Xl2.48694.1	gb:BC080109.1 /DB_XREF=gi:51261518 /GEN=MGC84672 /TID=Xl.48694.1 /CNT=2 /FEA=FLmRNA /TIER=FL /STK=1 /LL=447389 /UG=Xl.48694 /DEF=Xenopus laevis MGC84672 protein, mRNA (cDNA clone MGC:84672 IMAGE:6945250), complete cds. /PROD=MGC84672 protein /FL=gb:BC0801	BC080109.1	Xl.48694	Xl.48694	---	---	CART prepropeptide	cartpt	---	full length	---	447389	Q68EU1	---	---	NP_001087565	NM_001094096	---	---	---	---	---	---	0000186 // activation of MAPKK activity // inferred from electronic annotation /// 0001678 // cellular glucose homeostasis // inferred from electronic annotation /// 0007186 // G-protein coupled receptor signaling pathway // inferred from electronic annot	0005615 // extracellular space // inferred from electronic annotation	---	---	---	---	---	This probe set was annotated using the Matching Probes based pipeline to a Entrez Gene identifier using 2 transcripts. // false // Matching Probes // A	BC080109(14),NM_001094096(14)	BC080109 // Xenopus laevis MGC84672 protein, mRNA (cDNA clone MGC:84672 IMAGE:6945250), complete cds. // gb // 14 // --- /// NM_001094096 // Xenopus laevis CART prepropeptide (cartpt), mRNA. // refseq // 14 // ---	---
Xl2.1285.3.A1_at	54.78	P	26.13	P	-2.1	X_laevis_2 Array	Xenopus laevis	23Oct2013	Consensus sequence	GenBank	Xl2.1285.3	gb:BI851046 /DB_XREF=gi:16004533 /DB_XREF=imageqc_12_2000smd459bdff41.x1 /CLONE=IMAGE:4409332 /TID=Xl.1285.3 /CNT=10 /FEA=EST /TIER=Stack /STK=10 /LL=380007 /UG_GENE=mylc2a /UG=Xl.1285 /UG_TITLE=Myosin light chain, regulatory A /REP_ORG=X. laevis	BI851046	Xl.1285	Xl.60515	---	---	myosin light chain, regulatory A	mylc2a	---	full length	---	380007	Q7SZ43	---	---	NP_001080315	NM_001086846	---	---	---	---	---	---	---	---	---	---	---	---	---	This probe set was annotated using the Accession mapped clusters based pipeline to a UniGene identifier using 10 transcripts. // false // Accession mapped clusters // E	BG346132,BG513670,BG730533,BG730669,BG731659,BG731720,BG885017,BG885155,BG885221,BI851046	BG346132 // /DB_XREF=dac12b07.x1 /CLONE=IMAGE:4406725 // gb // --- // --- /// BG513670 // /DB_XREF=dac17b12.x2 /CLONE=IMAGE:4407142 // gb // --- // --- /// BG730533 // /DB_XREF=dac19d04.x1 /CLONE=IMAGE:4407582 // gb // --- // --- /// BG730669 // /DB_XREF=	---
Xl2.14972.1.A1_at	214.92	P	102.1	P	-2.1	X_laevis_2 Array	Xenopus laevis	23Oct2013	Consensus sequence	GenBank	Xl2.14972.1	gb:BJ083151 /DB_XREF=gi:17578106 /DB_XREF=BJ083151 /CLONE=XL084e03 /TID=Xl.14972.1 /CNT=4 /FEA=EST /TIER=ConsEnd /STK=1 /UG=Xl.14972 /UG_TITLE=Transcribed locus /REP_ORG=X. laevis	BJ083151	Xl.14972	Xl.14972	---	---	---	---	---	est	---	---	---	---	---	---	---	---	---	---	---	---	---	---	---	---	---	---	---	---	This probe set was annotated using the Accession mapped clusters based pipeline to a UniGene identifier using 4 transcripts. // false // Accession mapped clusters // E	BJ046633,BJ081822,BJ083151,EB738894	BJ046633 // /DB_XREF=BJ046633 /CLONE=XL007p20 // gb // --- // --- /// BJ081822 // /DB_XREF=BJ081822 /CLONE=XL077a10 // gb // --- // --- /// BJ083151 // /DB_XREF=BJ083151 /CLONE=XL084e03 // gb // --- // --- /// EB738894 // /DB_XREF=AGENCOURT_77727756 /CLON	---
Xl2.24143.1.A1_at	61.68	P	29.33	P	-2.1	X_laevis_2 Array	Xenopus laevis	23Oct2013	Consensus sequence	GenBank	Xl2.24143.1	gb:BJ088745 /DB_XREF=gi:17586152 /DB_XREF=BJ088745 /CLONE=XL093p07 /TID=Xl.24143.1 /CNT=2 /FEA=EST /TIER=ConsEnd /STK=1 /UG=Xl.24143 /UG_TITLE=Transcribed locus, moderately similar to XP_419192.1 PREDICTED: similar to Chloride channel protein 6 (ClC-6) (G	BJ088745	Xl.24143	Xl.72260	---	---	---	---	---	est	---	---	---	---	---	---	---	---	---	---	---	---	---	---	---	---	---	---	---	---	This probe set was annotated using the Accession mapped clusters based pipeline to a UniGene identifier using 2 transcripts. // false // Accession mapped clusters // E	BJ088745,CB561356	BJ088745 // /DB_XREF=BJ088745 /CLONE=XL093p07 // gb // --- // --- /// CB561356 // /DB_XREF=AGENCOURT_13323102 /CLONE=IMAGE:6877698 // gb // --- // ---	---
Xl2.28469.2.S1_at	101.84	P	48.4	P	-2.1	X_laevis_2 Array	Xenopus laevis	23Oct2013	Consensus sequence	GenBank	Xl2.28469.2	gb:BJ035534 /DB_XREF=gi:17417080 /DB_XREF=BJ035534 /CLONE=XL023g14 /TID=Xl.28469.2 /CNT=4 /FEA=EST /TIER=ConsEnd /STK=0 /UG=Xl.28469 /UG_TITLE=Transcribed locus, weakly similar to XP_526375.1 PREDICTED: similar to SQTR9367 (Pan troglodytes) /REP_ORG=X. la	BJ035534	Xl.28469	Xl.28469	---	---	---	---	---	est	---	---	---	---	---	---	---	---	---	---	---	---	---	---	---	---	---	---	---	---	This probe set was annotated using the Accession mapped clusters based pipeline to a UniGene identifier using 4 transcripts. // false // Accession mapped clusters // E	BJ035534,BJ039072,CB208335,EB471706	BJ035534 // /DB_XREF=BJ035534 /CLONE=XL023g14 // gb // --- // --- /// BJ039072 // /DB_XREF=BJ039072 /CLONE=XL048e24 // gb // --- // --- /// CB208335 // /DB_XREF=AGENCOURT_11373851 /CLONE=IMAGE:6881146 // gb // --- // --- /// EB471706 // /DB_XREF=AGENCOURT	---
Xl2.29405.1.S1_at	249.53	P	118.63	P	-2.1	X_laevis_2 Array	Xenopus laevis	23Oct2013	Consensus sequence	GenBank	Xl2.29405.1	gb:BC055972.1 /DB_XREF=gi:33416633 /GEN=MGC68843 /TID=Xl.29405.1 /CNT=6 /FEA=FLmRNA /TIER=FL /STK=2 /LL=379525 /UG=Xl.29405 /DEF=Xenopus laevis hypothetical protein MGC68843, mRNA (cDNA clone MGC:68843 IMAGE:4679853), complete cds. /PROD=MGC68843 protein	BC055972.1	Xl.29405	Xl.29405	---	---	tissue factor pathway inhibitor 2	tfpi2	---	full length	---	379525	Q7T0Z5	---	---	NP_001079835	NM_001086366	---	---	---	---	---	---	0007596 // blood coagulation // inferred from electronic annotation /// 0010466 // negative regulation of peptidase activity // inferred from electronic annotation	0005576 // extracellular region // inferred from electronic annotation	0004867 // serine-type endopeptidase inhibitor activity // inferred from electronic annotation /// 0030414 // peptidase inhibitor activity // inferred from electronic annotation	---	---	---	---	This probe set was annotated using the Matching Probes based pipeline to a Entrez Gene identifier using 1 transcripts. // false // Matching Probes // A	NM_001086366(14)	NM_001086366 // Xenopus laevis tissue factor pathway inhibitor 2 (tfpi2), mRNA. // refseq // 14 // ---	---
Xl2.7145.1.A1_at	320.59	P	152.74	P	-2.1	X_laevis_2 Array	Xenopus laevis	23Oct2013	Consensus sequence	GenBank	Xl2.7145.1	gb:BF612810 /DB_XREF=gi:11783815 /DB_XREF=dd76h07.x2 /CLONE=IMAGE:3430500 /TID=Xl.7145.1 /CNT=2 /FEA=EST /TIER=ConsEnd /STK=2 /UG=Xl.7145 /UG_TITLE=Transcribed locus /REP_ORG=X. laevis	BF612810	Xl.7145	Xl.61270	---	---	uncharacterized protein MGC81434	MGC81434	---	full length	---	414618	Q6NTY2	---	---	NP_001084658	NM_001091189	---	---	---	---	---	---	---	---	---	---	---	---	---	This probe set was annotated using the Accession mapped clusters based pipeline to a UniGene identifier using 2 transcripts. // false // Accession mapped clusters // E	BF612810,BG161002	BF612810 // /DB_XREF=dd76h07.x2 /CLONE=IMAGE:3430500 // gb // --- // --- /// BG161002 // /DB_XREF=dab64a10.x1 /CLONE=IMAGE:4201650 // gb // --- // ---	---
Xl2.17822.1.S1_at	1318.02	P	630.73	P	-2.09	X_laevis_2 Array	Xenopus laevis	23Oct2013	Consensus sequence	GenBank	Xl2.17822.1	gb:BC080025.1 /DB_XREF=gi:51258764 /GEN=MGC82806 /TID=Xl.17822.1 /CNT=11 /FEA=FLmRNA /TIER=FL /STK=2 /LL=447329 /UG=Xl.17822 /DEF=Xenopus laevis MGC82806 protein, mRNA (cDNA clone MGC:82806 IMAGE:5505699), complete cds. /PROD=MGC82806 protein /FL=gb:BC080	BC080025.1	Xl.17822	Xl.73515	---	---	adenylosuccinate synthase like 1	adssl1-b	---	full length	---	447329	Q68F20	EC:6.3.4.4	---	NP_001087505	NM_001094036	---	---	---	---	---	---	0006164 // purine nucleotide biosynthetic process // inferred from electronic annotation /// 0006167 // AMP biosynthetic process // inferred from electronic annotation /// 0044208 // 'de novo' AMP biosynthetic process // inferred from electronic annotatio	0005737 // cytoplasm // inferred from electronic annotation	0000166 // nucleotide binding // inferred from electronic annotation /// 0000287 // magnesium ion binding // inferred from electronic annotation /// 0004019 // adenylosuccinate synthase activity // inferred from electronic annotation /// 0005525 // GTP bi	---	---	---	---	This probe set was annotated using the Matching Probes based pipeline to a Entrez Gene identifier using 2 transcripts. // false // Matching Probes // A	BC080025(14),NM_001094036(14)	BC080025 // Xenopus laevis MGC82806 protein, mRNA (cDNA clone MGC:82806 IMAGE:5505699), complete cds. // gb // 14 // --- /// NM_001094036 // Xenopus laevis adenylosuccinate synthase like 1 (adssl1-b), mRNA. // refseq // 14 // ---	---
Xl2.24165.1.A1_at	196.57	P	94.28	P	-2.09	X_laevis_2 Array	Xenopus laevis	23Oct2013	Consensus sequence	GenBank	Xl2.24165.1	gb:BJ092312 /DB_XREF=gi:17591350 /DB_XREF=BJ092312 /CLONE=XL064n04 /TID=Xl.24165.1 /CNT=2 /FEA=EST /TIER=ConsEnd /STK=1 /UG=Xl.24165 /UG_TITLE=Transcribed locus /REP_ORG=X. laevis	BJ092312	Xl.24165	Xl.24165	---	---	---	---	---	est	---	---	---	---	---	---	---	---	---	---	---	---	---	---	---	---	---	---	---	---	This probe set was annotated using the Accession mapped clusters based pipeline to a UniGene identifier using 2 transcripts. // false // Accession mapped clusters // E	BJ092312,CB560260	BJ092312 // /DB_XREF=BJ092312 /CLONE=XL064n04 // gb // --- // --- /// CB560260 // /DB_XREF=AGENCOURT_13322342 /CLONE=IMAGE:6880384 // gb // --- // ---	---
Xl2.25877.2.S1_a_at	4825.19	P	2306.93	P	-2.09	X_laevis_2 Array	Xenopus laevis	23Oct2013	Consensus sequence	GenBank	Xl2.25877.2	gb:CF288269 /DB_XREF=gi:33648048 /DB_XREF=AGENCOURT_15214227 /CLONE=IMAGE:5440022 /TID=Xl.25877.2 /CNT=12 /FEA=mRNA /TIER=ConsEnd /STK=0 /LL=447507 /UG_GENE=MGC82064 /UG=Xl.25877 /UG_TITLE=MGC82064 protein /REP_ORG=X. laevis	CF288269	Xl.25877	Xl.25877	---	---	adenylate kinase 1	ak1-b	---	full length	---	447507	Q66J33	EC:2.7.4.3	---	NP_001087683	NM_001094214	---	---	---	---	---	---	0006139 // nucleobase-containing compound metabolic process // inferred from electronic annotation /// 0016310 // phosphorylation // inferred from electronic annotation /// 0046034 // ATP metabolic process // inferred from electronic annotation	0005737 // cytoplasm // inferred from electronic annotation	0004017 // adenylate kinase activity // inferred from electronic annotation /// 0005524 // ATP binding // inferred from electronic annotation /// 0016301 // kinase activity // inferred from electronic annotation /// 0016740 // transferase activity // infe	---	---	---	---	This probe set was annotated using the Matching Probes based pipeline to a Entrez Gene identifier using 2 transcripts. // false // Matching Probes // A	BC081078(14),NM_001094214(14)	BC081078 // Xenopus laevis adenylate kinase 1b, mRNA (cDNA clone MGC:82064 IMAGE:7011411), complete cds. // gb // 14 // --- /// BC106442 // Xenopus laevis adenylate kinase 1b, mRNA (cDNA clone IMAGE:7206763), **** WARNING: chimeric clone ****. // gb // 14	---
Xl2.37093.1.A1_at	344.71	P	164.69	P	-2.09	X_laevis_2 Array	Xenopus laevis	23Oct2013	Consensus sequence	GenBank	Xl2.37093.1	gb:BP709828 /DB_XREF=gi:46058227 /DB_XREF=BP709828 /CLONE=XL499e06ex /TID=Xl.37093.1 /CNT=3 /FEA=EST /TIER=ConsEnd /STK=0 /UG=Xl.37093 /UG_TITLE=Transcribed locus /REP_ORG=X. laevis	BP709828	Xl.37093	Xl.37093	---	---	---	---	---	est	---	---	---	---	---	---	---	---	---	---	---	---	---	---	---	---	---	---	---	---	This probe set was annotated using the Accession mapped clusters based pipeline to a UniGene identifier using 3 transcripts. // false // Accession mapped clusters // E	BP709828,BP730708,BP741676	BP709828 // /DB_XREF=BP709828 /CLONE=XL499e06ex // gb // --- // --- /// BP730708 // /DB_XREF=BP730708 /CLONE=XL481l13ex // gb // --- // --- /// BP741676 // /DB_XREF=BP741676 /CLONE=XL499e06ex // gb // --- // ---	---
Xl2.45678.2.S1_at	124.54	P	59.59	P	-2.09	X_laevis_2 Array	Xenopus laevis	23Oct2013	Consensus sequence	GenBank	Xl2.45678.2	gb:AB018189.1 /DB_XREF=gi:3721939 /GEN=NO27 /TID=Xl.45678.2 /CNT=24 /FEA=FLmRNA /TIER=FL /STK=5 /LL=379302 /UG=Xl.45678 /UG_TITLE=Hypothetical protein MGC52883 /DEF=Xenopus laevis NO27 mRNA, complete cds. /FL=gb:AB018189.1 gb:BC106624.1 /REP_ORG=X. laevis	AB018189.1	Xl.45678	Xl.45678	---	---	chromatin target of PRMT1	chtop	---	full length	---	379302	O93501 /// Q3B8B6 /// Q7ZX70	---	---	NP_001079615	NM_001086146	---	---	---	---	---	---	---	---	---	---	---	---	---	This probe set was annotated using the Matching Probes based pipeline to a Entrez Gene identifier using 2 transcripts. // false // Matching Probes // A	AB018189(14),NM_001086146(14)	AB018189 // Xenopus laevis NO27 mRNA, complete cds. // gb // 14 // --- /// NM_001086146 // Xenopus laevis chromatin target of PRMT1 (chtop), mRNA. // refseq // 14 // ---	BC045211 // gb // 3 // Cross Hyb Matching Probes
Xl2.5100.2.S1_at	465.5	P	222.79	P	-2.09	X_laevis_2 Array	Xenopus laevis	23Oct2013	Consensus sequence	GenBank	Xl2.5100.2	gb:CO388809 /DB_XREF=gi:49496400 /DB_XREF=AGENCOURT_26182428 /CLONE=IMAGE:7300381 /TID=Xl.5100.2 /CNT=53 /FEA=EST /TIER=ConsEnd /STK=0 /UG=Xl.5100 /UG_TITLE=Transcribed locus, moderately similar to XP_511487.1 PREDICTED: similar to type I hair keratin 6 (	CO388809	Xl.5100	Xl.77256	---	---	keratin 19	krt19	---	full length	---	779233	Q05AX6	---	---	NP_001090324	NM_001096855	---	---	---	---	---	---	---	0005882 // intermediate filament // inferred from electronic annotation	0005198 // structural molecule activity // inferred from electronic annotation	---	---	---	---	This probe set was annotated using the Matching Probes based pipeline to a Entrez Gene identifier using 2 transcripts. // false // Matching Probes // A	BC123171(14),NM_001096855(14)	BC123171 // Xenopus laevis keratin 19, mRNA (cDNA clone MGC:154386 IMAGE:8072827), complete cds. // gb // 14 // --- /// NM_001096855 // Xenopus laevis keratin 19 (krt19), mRNA. // refseq // 14 // ---	---
Xl2.8970.1.A1_at	144.42	P	69.03	P	-2.09	X_laevis_2 Array	Xenopus laevis	23Oct2013	Consensus sequence	GenBank	Xl2.8970.1	gb:BG555325 /DB_XREF=gi:13567105 /DB_XREF=df02e09.x1 /CLONE=IMAGE:3550168 /TID=Xl.8970.1 /CNT=1 /FEA=EST /TIER=ConsEnd /STK=1 /UG=Xl.8970 /UG_TITLE=Transcribed locus /REP_ORG=X. laevis	BG555325	Xl.8970	Xl.8970	---	---	---	---	---	est	---	---	---	---	---	---	---	---	---	---	---	---	---	---	---	---	---	---	---	---	This probe set was annotated using the Accession mapped clusters based pipeline to a UniGene identifier using 1 transcripts. // false // Accession mapped clusters // E	BG555325	BG555325 // /DB_XREF=df02e09.x1 /CLONE=IMAGE:3550168 // gb // --- // ---	---
Xl2.38338.1.S1_at	363.71	P	174.7	P	-2.08	X_laevis_2 Array	Xenopus laevis	23Oct2013	Consensus sequence	GenBank	Xl2.38338.1	gb:EC277658 /DB_XREF=gi:108754581 /DB_XREF=AGENCOURT_81619831 /CLONE=IMAGE:8532979 /TID=Xl.38338.1 /CNT=42 /FEA=FLmRNA /TIER=Stack /STK=9 /LL=443589 /UG_GENE=LOC443589 /UG=Xl.38338 /UG_TITLE=Hypothetical protein LOC443589 /FL=gb:BC110712.1 /REP_ORG=X. lae	EC277658	Xl.38338	Xl.55895	---	---	PRP3 pre-mRNA processing factor 3 homolog	prpf3	---	full length	---	443589	Q2TAV4 /// Q6GQ55	---	---	NP_001085273	NM_001091804	---	---	---	---	---	---	0000398 // mRNA splicing, via spliceosome // inferred from electronic annotation /// 0006397 // mRNA processing // inferred from electronic annotation	0046540 // U4/U6 x U5 tri-snRNP complex // inferred from electronic annotation	---	---	---	---	---	This probe set was annotated using the Matching Probes based pipeline to a Entrez Gene identifier using 1 transcripts. // false // Matching Probes // A	NM_001091804(12)	NM_001091804 // Xenopus laevis PRP3 pre-mRNA processing factor 3 homolog (prpf3), mRNA. // refseq // 12 // ---	---
Xl2.49936.1.S1_at	51.13	P	24.56	P	-2.08	X_laevis_2 Array	Xenopus laevis	23Oct2013	Consensus sequence	GenBank	Xl2.49936.1	gb:BC087374.1 /DB_XREF=gi:56269148 /TID=Xl.49936.1 /CNT=4 /FEA=mRNA /TIER=ConsEnd /STK=0 /UG=Xl.49936 /UG_TITLE=CDNA clone IMAGE:7206716 /DEF=Xenopus laevis cDNA clone IMAGE:7205888. /REP_ORG=X. laevis	BC087374.1	Xl.49936	Xl.49936	---	---	---	---	---	---	---	---	---	---	---	---	---	---	---	---	---	---	---	---	---	---	---	---	---	---	This probe set was annotated using the Matching Probes based pipeline to a UniGene identifier using 1 transcripts. // false // Matching Probes // A	BC087374(14)	BC087374 // Xenopus laevis cDNA clone IMAGE:7205888. // gb // 14 // ---	---
Xl2.52168.3.A1_at	52.77	P	25.41	A	-2.08	X_laevis_2 Array	Xenopus laevis	23Oct2013	Consensus sequence	GenBank	Xl2.52168.3	gb:BJ044676 /DB_XREF=gi:17398167 /DB_XREF=BJ044676 /CLONE=XL001b18 /TID=Xl.52168.3 /CNT=1 /FEA=EST /TIER=ConsEnd /STK=1 /UG=Xl.52168 /UG_TITLE=Transcribed locus, moderately similar to NP_808444.1 hypothetical protein LOC276829 (Mus musculus) /REP_ORG=X. l	BJ044676	Xl.52168	---	---	---	---	---	---	---	---	---	---	---	---	---	---	---	---	---	---	---	---	---	---	---	---	---	---	---	This probe set was annotated using the Design Representative Id based pipeline to a GenBank identifier using 1 transcripts. // false // Design Representative Id // R	BJ044676	BJ044676 // /DB_XREF=BJ044676 /CLONE=XL001b18 // gb // --- // ---	---
Xl2.53693.1.S1_at	68.6	P	33.05	P	-2.08	X_laevis_2 Array	Xenopus laevis	23Oct2013	Consensus sequence	GenBank	Xl2.53693.1	gb:BC106420.1 /DB_XREF=gi:76779552 /TID=Xl.53693.1 /CNT=5 /FEA=FLmRNA /TIER=FL /STK=3 /UG=Xl.53693 /DEF=Xenopus laevis cDNA clone MGC:131091 IMAGE:7982061, complete cds. /PROD=Unknown (protein for MGC:131091) /FL=gb:BC106420.1 /REP_ORG=X. laevis	BC106420.1	Xl.53693	Xl.53693	---	---	solute carrier family 35 (UDP-N-acetylglucosamine (UDP-GlcNAc) transporter), member A3, gene 1	slc35a3.1	---	full length	---	734793	Q3KQ21	---	---	NP_001089730	NM_001096261	---	---	---	---	---	---	0006810 // transport // inferred from electronic annotation /// 0008643 // carbohydrate transport // inferred from electronic annotation /// 0015780 // nucleotide-sugar transport // inferred from electronic annotation	0000139 // Golgi membrane // inferred from electronic annotation /// 0016020 // membrane // inferred from electronic annotation /// 0016021 // integral to membrane // inferred from electronic annotation	0005338 // nucleotide-sugar transmembrane transporter activity // inferred from electronic annotation /// 0005351 // sugar:hydrogen symporter activity // inferred from electronic annotation	---	---	---	---	This probe set was annotated using the Matching Probes based pipeline to a Entrez Gene identifier using 1 transcripts. // false // Matching Probes // A	NM_001096261(14)	NM_001096261 // Xenopus laevis solute carrier family 35 (UDP-N-acetylglucosamine (UDP-GlcNAc) transporter), member A3, gene 1 (slc35a3.1), mRNA. // refseq // 14 // ---	---
Xl2.9663.2.A1_a_at	826.4	P	398.07	P	-2.08	X_laevis_2 Array	Xenopus laevis	23Oct2013	Consensus sequence	GenBank	Xl2.9663.2	gb:BJ086410 /DB_XREF=gi:17582798 /DB_XREF=BJ086410 /CLONE=XL052p21 /TID=Xl.9663.2 /CNT=10 /FEA=EST /TIER=Stack /STK=8 /UG=Xl.9663 /UG_TITLE=Transcribed locus, moderately similar to NP_872625.1 uroplakin 3B isoform b (Homo sapiens) /REP_ORG=X. laevis	BJ086410	Xl.9663	Xl.86007	---	---	---	---	---	est	---	---	---	---	---	---	---	---	---	---	---	---	---	---	---	---	---	---	---	---	This probe set was annotated using the Accession mapped clusters based pipeline to a UniGene identifier using 10 transcripts. // false // Accession mapped clusters // E	BJ048199,BJ049402,BJ084104,BJ084202,BJ084511,BJ086410,BJ089117,BJ090534,BJ090961,BJ638843	BJ048199 // /DB_XREF=BJ048199 /CLONE=XL019a01 // gb // --- // --- /// BJ049402 // /DB_XREF=BJ049402 /CLONE=XL026a02 // gb // --- // --- /// BJ084104 // /DB_XREF=BJ084104 /CLONE=XL088c13 // gb // --- // --- /// BJ084202 // /DB_XREF=BJ084202 /CLONE=XL088h14	---
Xl2.13869.1.S1_at	233.56	P	112.67	P	-2.07	X_laevis_2 Array	Xenopus laevis	23Oct2013	Consensus sequence	GenBank	Xl2.13869.1	gb:BJ076956 /DB_XREF=gi:17521872 /DB_XREF=BJ076956 /CLONE=XL059g20 /TID=Xl.13869.1 /CNT=8 /FEA=EST /TIER=ConsEnd /STK=3 /UG=Xl.13869 /UG_TITLE=Transcribed locus, moderately similar to XP_537609.1 PREDICTED: similar to Myosin light polypeptide 4 (Myosin li	BJ076956	Xl.13869	Xl.75150	---	---	uncharacterized LOC100037107	LOC100037107	---	full length	---	100037107	A2BD71	---	---	NP_001091290	NM_001097821	---	---	---	---	---	---	---	---	---	---	---	---	---	This probe set was annotated using the Accession mapped clusters based pipeline to a UniGene identifier using 7 transcripts. // false // Accession mapped clusters // E	BI447537,BI447857,BJ058451,BJ076956,BJ087090,BX850142,EB801358	BI447537 // /DB_XREF=dah88h11.x1 /CLONE=IMAGE:4957292 // gb // --- // --- /// BI447857 // /DB_XREF=dah88h11.y1 /CLONE=IMAGE:4957292 // gb // --- // --- /// BJ058451 // /DB_XREF=BJ058451 /CLONE=XL059g20 // gb // --- // --- /// BJ076956 // /DB_XREF=BJ076956	NM_001097821 // refseq // 8 // Cross Hyb Matching Probes
Xl2.24721.1.S1_at	3665.05	P	1769.98	P	-2.07	X_laevis_2 Array	Xenopus laevis	23Oct2013	Consensus sequence	GenBank	Xl2.24721.1	gb:BC072091.1 /DB_XREF=gi:47939697 /GEN=MGC79005 /TID=Xl.24721.1 /CNT=66 /FEA=FLmRNA /TIER=FL+Stack /STK=17 /LL=432212 /UG=Xl.24721 /DEF=Xenopus laevis hypothetical protein MGC79005, mRNA (cDNA clone MGC:79005 IMAGE:4407069), complete cds. /PROD=MGC79005	BC072091.1	Xl.24721	Xl.24721	---	---	solute carrier family 25 (mitochondrial carrier; adenine nucleotide translocator), member 4	slc25a4	---	full length	---	432212	Q6IP28	---	---	NP_001085135	NM_001091666	---	---	---	---	---	---	0006810 // transport // inferred from electronic annotation /// 0055085 // transmembrane transport // inferred from electronic annotation	0005743 // mitochondrial inner membrane // inferred from electronic annotation /// 0016020 // membrane // inferred from electronic annotation /// 0016021 // integral to membrane // inferred from electronic annotation	0005215 // transporter activity // inferred from electronic annotation	---	---	---	---	This probe set was annotated using the Matching Probes based pipeline to a Entrez Gene identifier using 1 transcripts. // false // Matching Probes // A	NM_001091666(10)	NM_001091666 // Xenopus laevis solute carrier family 25 (mitochondrial carrier; adenine nucleotide translocator), member 4 (slc25a4), nuclear gene encoding mitochondrial protein, mRNA. // refseq // 10 // ---	---
Xl2.12535.1.A1_at	288.38	P	139.88	P	-2.06	X_laevis_2 Array	Xenopus laevis	23Oct2013	Consensus sequence	GenBank	Xl2.12535.1	gb:BJ087645 /DB_XREF=gi:17584579 /DB_XREF=BJ087645 /CLONE=XL082c08 /TID=Xl.12535.1 /CNT=2 /FEA=EST /TIER=ConsEnd /STK=1 /UG=Xl.12535 /UG_TITLE=Transcribed locus /REP_ORG=X. laevis	BJ087645	Xl.12535	Xl.12535	---	---	---	---	---	est	---	---	---	---	---	---	---	---	---	---	---	---	---	---	---	---	---	---	---	---	This probe set was annotated using the Accession mapped clusters based pipeline to a UniGene identifier using 2 transcripts. // false // Accession mapped clusters // E	BJ087645,BJ092336	BJ087645 // /DB_XREF=BJ087645 /CLONE=XL082c08 // gb // --- // --- /// BJ092336 // /DB_XREF=BJ092336 /CLONE=XL064o12 // gb // --- // ---	---
Xl2.3396.1.S1_at	660	P	320.62	P	-2.06	X_laevis_2 Array	Xenopus laevis	23Oct2013	Consensus sequence	GenBank	Xl2.3396.1	gb:BI315436 /DB_XREF=gi:14989763 /DB_XREF=daf86d11.x1 /CLONE=IMAGE:4757036 /TID=Xl.3396.1 /CNT=3 /FEA=EST /TIER=ConsEnd /STK=0 /UG=Xl.3396 /UG_TITLE=Transcribed locus, weakly similar to XP_419377.1 PREDICTED: similar to Secretogranin I precursor (SgI) (Ch	BI315436	Xl.3396	Xl.3396	---	---	---	---	---	est	---	---	---	---	---	---	---	---	---	---	---	---	---	---	---	---	---	---	---	---	This probe set was annotated using the Accession mapped clusters based pipeline to a UniGene identifier using 3 transcripts. // false // Accession mapped clusters // E	BF612406,BI315436,BX842755	BF612406 // /DB_XREF=df07f03.y1 /CLONE=IMAGE:3556733 // gb // --- // --- /// BI315436 // /DB_XREF=daf86d11.x1 /CLONE=IMAGE:4757036 // gb // --- // --- /// BX842755 // /DB_XREF=BX842755 /CLONE=IMAGp998K068658 ; IMAGE:3556733 // gb // --- // ---	---
Xl2.50310.1.S1_at	82.33	P	40.01	P	-2.06	X_laevis_2 Array	Xenopus laevis	23Oct2013	Consensus sequence	GenBank	Xl2.50310.1	gb:CX135327 /DB_XREF=gi:56706349 /DB_XREF=AGENCOURT_39735397 /CLONE=IMAGE:7765617 /TID=Xl.50310.1 /CNT=2 /FEA=EST /TIER=ConsEnd /STK=0 /UG=Xl.50310 /UG_TITLE=Transcribed locus, moderately similar to XP_534235.1 PREDICTED: similar to hypoxia induced gene 1	CX135327	Xl.50310	Xl.86696	---	---	---	---	---	est	---	---	---	---	---	---	---	---	---	---	---	---	---	---	---	---	---	---	---	---	This probe set was annotated using the Accession mapped clusters based pipeline to a UniGene identifier using 2 transcripts. // false // Accession mapped clusters // E	CX135327,CX135328	CX135327 // /DB_XREF=AGENCOURT_39735397 /CLONE=IMAGE:7765617 // gb // --- // --- /// CX135328 // /DB_XREF=AGENCOURT_39733477 /CLONE=IMAGE:7765617 // gb // --- // ---	---
Xl2.12844.1.A1_at	80.27	P	39.14	P	-2.05	X_laevis_2 Array	Xenopus laevis	23Oct2013	Consensus sequence	GenBank	Xl2.12844.1	gb:BJ091737 /DB_XREF=gi:17590523 /DB_XREF=BJ091737 /CLONE=XL101d21 /TID=Xl.12844.1 /CNT=1 /FEA=EST /TIER=ConsEnd /STK=1 /UG=Xl.12844 /UG_TITLE=Transcribed locus /REP_ORG=X. laevis	BJ091737	Xl.12844	Xl.12844	---	---	---	---	---	est	---	---	---	---	---	---	---	---	---	---	---	---	---	---	---	---	---	---	---	---	This probe set was annotated using the Accession mapped clusters based pipeline to a UniGene identifier using 1 transcripts. // false // Accession mapped clusters // E	BJ091737	BJ091737 // /DB_XREF=BJ091737 /CLONE=XL101d21 // gb // --- // ---	---
Xl2.15138.1.S1_at	247.07	P	120.26	P	-2.05	X_laevis_2 Array	Xenopus laevis	23Oct2013	Consensus sequence	GenBank	Xl2.15138.1	gb:BC079792.1 /DB_XREF=gi:51260943 /GEN=MGC86339 /TID=Xl.15138.1 /CNT=20 /FEA=FLmRNA /TIER=FL+Stack /STK=10 /LL=447266 /UG=Xl.15138 /DEF=Xenopus laevis MGC86339 protein, mRNA (cDNA clone MGC:86339 IMAGE:7009925), complete cds. /PROD=MGC86339 protein /FL=g	BC079792.1	Xl.15138	Xl.15138	---	---	cysteine and glycine-rich protein 2	csrp2-a	---	full length	---	447266	Q68FI9	---	---	NP_001087442	NM_001093973	---	---	---	---	---	---	---	---	0008270 // zinc ion binding // inferred from electronic annotation /// 0046872 // metal ion binding // inferred from electronic annotation	---	---	---	---	This probe set was annotated using the Matching Probes based pipeline to a Entrez Gene identifier using 2 transcripts. // false // Matching Probes // A	BC079792(14),NM_001093973(14)	BC079792 // Xenopus laevis MGC86339 protein, mRNA (cDNA clone MGC:86339 IMAGE:7009925), complete cds. // gb // 14 // --- /// NM_001093973 // Xenopus laevis cysteine and glycine-rich protein 2 (csrp2-a), mRNA. // refseq // 14 // ---	---
Xl2.49560.1.S1_at	685.55	P	334.59	P	-2.05	X_laevis_2 Array	Xenopus laevis	23Oct2013	Consensus sequence	GenBank	Xl2.49560.1	gb:BC084204.1 /DB_XREF=gi:54037969 /TID=Xl.49560.1 /CNT=5 /FEA=mRNA /TIER=ConsEnd /STK=0 /LL=495053 /UG_GENE=LOC495053 /UG=Xl.49560 /UG_TITLE=Hypothetical LOC495053 /DEF=Xenopus laevis hypothetical LOC495053, mRNA (cDNA clone IMAGE:4970927), partial cds.	BC084204.1	Xl.49560	Xl.49560	---	---	periplakin	ppl	---	---	---	495053	Q5XH69	---	---	---	---	---	---	---	---	---	---	---	---	---	---	---	---	---	This probe set was annotated using the Matching Probes based pipeline to a Entrez Gene identifier using 1 transcripts. // false // Matching Probes // A	BC084204(14)	BC084204 // Xenopus laevis hypothetical LOC495053, mRNA (cDNA clone IMAGE:4970927), partial cds. // gb // 14 // ---	---
Xl2.6133.1.S1_a_at	1039.56	P	506.14	P	-2.05	X_laevis_2 Array	Xenopus laevis	23Oct2013	Consensus sequence	GenBank	Xl2.6133.1	gb:BC074154.1 /DB_XREF=gi:49256077 /GEN=LOC397756 /TID=Xl.6133.1 /CNT=509 /FEA=FLmRNA /TIER=FL+Stack /STK=213 /LL=397756 /UG=Xl.6133 /DEF=Xenopus laevis XK70, mRNA (cDNA clone MGC:81900 IMAGE:7009028), complete cds. /PROD=LOC397756 protein /FL=gb:BC074154	BC074154.1	Xl.6133	Xl.6133	---	---	keratin	krt-a	---	full length	---	397756	P08778	---	---	NP_001081288	NM_001087819	---	---	---	---	---	---	---	0005882 // intermediate filament // inferred from electronic annotation	0005198 // structural molecule activity // inferred from electronic annotation	---	---	---	---	This probe set was annotated using the Matching Probes based pipeline to a Entrez Gene identifier using 3 transcripts. // false // Matching Probes // A	BC074154(14),M11032(14),NM_001087819(14)	BC074154 // Xenopus laevis XK70, mRNA (cDNA clone MGC:81900 IMAGE:7009028), complete cds. // gb // 14 // --- /// M11032 // X.laevis cytokeratin (type I intermediate filament subunit (XK70)) mRNA. // gb // 14 // --- /// NM_001087819 // Xenopus laevis kerat	---
Xl2.8774.1.S3_at	1204.81	P	588.95	P	-2.05	X_laevis_2 Array	Xenopus laevis	23Oct2013	Consensus sequence	GenBank	Xl2.8774.1	gb:CX132886 /DB_XREF=gi:56703908 /DB_XREF=AGENCOURT_39734758 /CLONE=IMAGE:7764905 /TID=Xl.8774.1 /CNT=32 /FEA=FLmRNA /TIER=ConsEnd /STK=0 /LL=399028 /UG_GENE=MGC68458 /UG=Xl.8774 /UG_TITLE=Hypothetical protein MGC68458 /FL=gb:BC074179.1 gb:BC061933.1 /REP	CX132886	Xl.8774	Xl.8774	---	---	uncharacterized protein MGC68458	MGC68458	---	full length	---	399028	Q6P701 /// Q6GM94	---	---	NP_001083628	NM_001090159	---	---	---	---	---	---	0009448 // gamma-aminobutyric acid metabolic process // inferred from electronic annotation	---	0003824 // catalytic activity // inferred from electronic annotation /// 0003867 // 4-aminobutyrate transaminase activity // inferred from electronic annotation /// 0008483 // transaminase activity // inferred from electronic annotation /// 0030170 // pyr	---	---	---	---	This probe set was annotated using the Accession mapped clusters based pipeline to a Entrez Gene identifier using 2 transcripts. // false // Accession mapped clusters // E	BC061933,BC074179	BC061933 // /DEF=Xenopus laevis hypothetical protein MGC68458, mRNA (cDNA clone MGC:68458 IMAGE:3397983), complete cds. /GEN=MGC68458 /PROD=MGC68458 protein // gb // --- // --- /// BC074179 // /DEF=Xenopus laevis hypothetical protein MGC68458, mRNA (cDNA	---
Xl2.5450.1.S1_at	995.08	P	487.93	P	-2.04	X_laevis_2 Array	Xenopus laevis	23Oct2013	Consensus sequence	GenBank	Xl2.5450.1	gb:BP712241 /DB_XREF=gi:46060640 /DB_XREF=BP712241 /CLONE=XL417g04ex /TID=Xl.5450.1 /CNT=34 /FEA=FLmRNA /TIER=Stack /STK=7 /UG=Xl.5450 /UG_TITLE=CDNA clone MGC:115496 IMAGE:6868811 /FL=gb:BC099022.1 /REP_ORG=X. laevis	BP712241	Xl.5450	Xl.5450	---	---	uncharacterized protein MGC115496	MGC115496	---	full length	---	735141	Q4KLS4	---	---	NP_001090067	NM_001096598	---	---	---	---	---	---	0055114 // oxidation-reduction process // inferred from electronic annotation	---	0004497 // monooxygenase activity // inferred from electronic annotation /// 0005506 // iron ion binding // inferred from electronic annotation /// 0009055 // electron carrier activity // inferred from electronic annotation /// 0016491 // oxidoreductase a	---	---	---	---	This probe set was annotated using the Matching Probes based pipeline to a Entrez Gene identifier using 1 transcripts. // false // Matching Probes // A	NM_001096598(14)	NM_001096598 // Xenopus laevis uncharacterized protein MGC115496 (MGC115496), mRNA. // refseq // 14 // ---	---
Xl2.8774.1.S2_at	3211.02	P	1571.98	P	-2.04	X_laevis_2 Array	Xenopus laevis	23Oct2013	Consensus sequence	GenBank	Xl2.8774.1	gb:BC074179.1 /DB_XREF=gi:49257587 /GEN=MGC68458 /TID=Xl.8774.1 /CNT=32 /FEA=FLmRNA /TIER=FL /STK=4 /LL=399028 /UG=Xl.8774 /DEF=Xenopus laevis hypothetical protein MGC68458, mRNA (cDNA clone MGC:82011 IMAGE:7010703), complete cds. /PROD=MGC68458 protein /	BC074179.1	Xl.8774	Xl.8774	---	---	uncharacterized protein MGC68458	MGC68458	---	full length	---	399028	Q6GM94 /// Q6P701	---	---	NP_001083628	NM_001090159	---	---	---	---	---	---	0009448 // gamma-aminobutyric acid metabolic process // inferred from electronic annotation	---	0003824 // catalytic activity // inferred from electronic annotation /// 0003867 // 4-aminobutyrate transaminase activity // inferred from electronic annotation /// 0008483 // transaminase activity // inferred from electronic annotation /// 0030170 // pyr	---	---	---	---	This probe set was annotated using the Matching Probes based pipeline to a Entrez Gene identifier using 1 transcripts. // false // Matching Probes // A	NM_001090159(14)	NM_001090159 // Xenopus laevis uncharacterized protein MGC68458 (MGC68458), mRNA. // refseq // 14 // ---	---
Xl2.9253.1.A1_at	136.88	P	67.02	P	-2.04	X_laevis_2 Array	Xenopus laevis	23Oct2013	Consensus sequence	GenBank	Xl2.9253.1	gb:BG438924 /DB_XREF=gi:13348574 /DB_XREF=dab20e11.x1 /CLONE=IMAGE:4174964 /TID=Xl.9253.1 /CNT=1 /FEA=EST /TIER=ConsEnd /STK=1 /UG=Xl.9253 /UG_TITLE=Transcribed locus /REP_ORG=X. laevis	BG438924	Xl.9253	Xl.9253	---	---	---	---	---	est	---	---	---	---	---	---	---	---	---	---	---	---	---	---	---	---	---	---	---	---	This probe set was annotated using the Accession mapped clusters based pipeline to a UniGene identifier using 1 transcripts. // false // Accession mapped clusters // E	BG438924	BG438924 // /DB_XREF=dab20e11.x1 /CLONE=IMAGE:4174964 // gb // --- // ---	---
Xl2.17816.1.S1_at	219.23	P	108.08	P	-2.03	X_laevis_2 Array	Xenopus laevis	23Oct2013	Consensus sequence	GenBank	Xl2.17816.1	gb:BC093567.1 /DB_XREF=gi:62471532 /GEN=MGC84388 /TID=Xl.17816.1 /CNT=10 /FEA=FLmRNA /TIER=FL /STK=3 /LL=444694 /UG=Xl.17816 /DEF=Xenopus laevis MGC84388 protein, mRNA (cDNA clone MGC:115054 IMAGE:6956342), complete cds. /PROD=MGC84388 protein /FL=gb:BC09	BC093567.1	Xl.17816	Xl.17816	---	---	keratin 13	krt13	---	full length	---	444694	Q6GLQ7 /// Q566F9	---	---	NP_001086265	NM_001092796	---	---	---	---	---	---	---	0005882 // intermediate filament // inferred from electronic annotation	0005198 // structural molecule activity // inferred from electronic annotation	---	---	---	---	This probe set was annotated using the Matching Probes based pipeline to a Entrez Gene identifier using 3 transcripts. // false // Matching Probes // A	BC074402(14),BC093567(14),NM_001092796(14)	BC074402 // Xenopus laevis MGC84388 protein, mRNA (cDNA clone MGC:84388 IMAGE:7018515), complete cds. // gb // 14 // --- /// BC093567 // Xenopus laevis MGC84388 protein, mRNA (cDNA clone MGC:115054 IMAGE:6956342), complete cds. // gb // 14 // --- /// NM_0	---
Xl2.2924.1.S1_at	47.53	P	23.43	P	-2.03	X_laevis_2 Array	Xenopus laevis	23Oct2013	Consensus sequence	GenBank	Xl2.2924.1	gb:BC042927.1 /DB_XREF=gi:27552835 /GEN=MGC53311 /TID=Xl.2924.1 /CNT=305 /FEA=FLmRNA /TIER=FL+Stack /STK=91 /LL=379143 /UG=Xl.2924 /DEF=Xenopus laevis hypothetical protein MGC53311, mRNA (cDNA clone MGC:53311 IMAGE:5570535), complete cds. /PROD=MGC53311 p	BC042927.1	Xl.2924	Xl.83247	---	---	uncharacterized protein MGC53311	MGC53311	---	full length	---	379143	Q7ZYN9	---	---	NP_001079456	NM_001085987	---	---	---	---	---	---	---	0005882 // intermediate filament // inferred from electronic annotation	0005198 // structural molecule activity // inferred from electronic annotation	---	---	---	---	This probe set was annotated using the Matching Probes based pipeline to a Entrez Gene identifier using 1 transcripts. // false // Matching Probes // A	NM_001085987(14)	NM_001085987 // Xenopus laevis uncharacterized protein MGC53311 (MGC53311), mRNA. // refseq // 14 // ---	---
Xl2.13358.1.A1_at	118.27	P	58.53	P	-2.02	X_laevis_2 Array	Xenopus laevis	23Oct2013	Consensus sequence	GenBank	Xl2.13358.1	gb:BJ079675 /DB_XREF=gi:17524591 /DB_XREF=BJ079675 /CLONE=XL073b22 /TID=Xl.13358.1 /CNT=2 /FEA=EST /TIER=ConsEnd /STK=1 /UG=Xl.13358 /UG_TITLE=Transcribed locus /REP_ORG=X. laevis	BJ079675	Xl.13358	---	---	---	---	---	---	---	---	---	---	---	---	---	---	---	---	---	---	---	---	---	---	---	---	---	---	---	This probe set was annotated using the Design Representative Id based pipeline to a GenBank identifier using 1 transcripts. // false // Design Representative Id // R	BJ079675	BJ079675 // /DB_XREF=BJ079675 /CLONE=XL073b22 // gb // --- // ---	---
Xl2.20118.1.S1_at	958.87	P	475.66	P	-2.02	X_laevis_2 Array	Xenopus laevis	23Oct2013	Consensus sequence	GenBank	Xl2.20118.1	gb:BG811415 /DB_XREF=gi:14182395 /DB_XREF=daf63a03.x1 /CLONE=IMAGE:4743053 /TID=Xl.20118.1 /CNT=4 /FEA=EST /TIER=ConsEnd /STK=1 /UG=Xl.20118 /UG_TITLE=Transcribed locus /REP_ORG=X. laevis	BG811415	Xl.20118	Xl.20118	---	---	---	---	---	est	---	---	---	---	---	---	---	---	---	---	---	---	---	---	---	---	---	---	---	---	This probe set was annotated using the Accession mapped clusters based pipeline to a UniGene identifier using 4 transcripts. // false // Accession mapped clusters // E	BG811415,BM260420,CB942462,CF548377	BG811415 // /DB_XREF=daf63a03.x1 /CLONE=IMAGE:4743053 // gb // --- // --- /// BM260420 // /DB_XREF=dai20h12.x1 /CLONE=IMAGE:4960007 // gb // --- // --- /// CB942462 // /DB_XREF=AGENCOURT_13852135 /CLONE=IMAGE:6932436 // gb // --- // --- /// CF548377 // /D	---
Xl2.21115.1.S1_at	69.45	P	34.39	P	-2.02	X_laevis_2 Array	Xenopus laevis	23Oct2013	Consensus sequence	GenBank	Xl2.21115.1	gb:BC075160.1 /DB_XREF=gi:49522112 /GEN=MGC82053 /TID=Xl.21115.1 /CNT=18 /FEA=FLmRNA /TIER=FL /STK=2 /LL=444790 /UG=Xl.21115 /DEF=Xenopus laevis MGC82053 protein, mRNA (cDNA clone MGC:82053 IMAGE:7011262), complete cds. /PROD=MGC82053 protein /FL=gb:BC075	BC075160.1	Xl.21115	Xl.21115	---	---	MGC82053 protein	MGC82053	---	full length	---	444790	Q6DJL6	---	---	NP_001086361	NM_001092892	---	---	---	---	---	---	---	---	0008146 // sulfotransferase activity // inferred from electronic annotation	---	---	---	---	This probe set was annotated using the Matching Probes based pipeline to a Entrez Gene identifier using 2 transcripts. // false // Matching Probes // A	BC075160(14),NM_001092892(14)	BC075160 // Xenopus laevis MGC82053 protein, mRNA (cDNA clone MGC:82053 IMAGE:7011262), complete cds. // gb // 14 // --- /// NM_001092892 // Xenopus laevis MGC82053 protein (MGC82053), mRNA. // refseq // 14 // ---	---
Xl2.5553.1.S1_at	194.05	P	96.07	P	-2.02	X_laevis_2 Array	Xenopus laevis	23Oct2013	Consensus sequence	GenBank	Xl2.5553.1	gb:BC060497.1 /DB_XREF=gi:38014690 /GEN=MGC68820 /TID=Xl.5553.1 /CNT=12 /FEA=FLmRNA /TIER=FL /STK=2 /LL=398882 /UG=Xl.5553 /DEF=Xenopus laevis hypothetical protein MGC68820, mRNA (cDNA clone MGC:68820 IMAGE:4633471), complete cds. /PROD=MGC68820 protein /	BC060497.1	Xl.5553	Xl.5553	---	---	retinol dehydrogenase 16 (all-trans)	rdh16	---	full length	---	398882	Q6PA10	---	---	NP_001083356	NM_001089887	---	---	---	---	---	---	0008152 // metabolic process // inferred from electronic annotation /// 0055114 // oxidation-reduction process // inferred from electronic annotation	---	0016491 // oxidoreductase activity // inferred from electronic annotation	---	---	---	---	This probe set was annotated using the Matching Probes based pipeline to a Entrez Gene identifier using 1 transcripts. // false // Matching Probes // A	NM_001089887(14)	NM_001089887 // Xenopus laevis retinol dehydrogenase 16 (all-trans) (rdh16), mRNA. // refseq // 14 // ---	---
Xl2.14371.1.S1_at	199.82	P	99.27	P	-2.01	X_laevis_2 Array	Xenopus laevis	23Oct2013	Consensus sequence	GenBank	Xl2.14371.1	gb:BC056029.1 /DB_XREF=gi:33417107 /GEN=MGC68964 /TID=Xl.14371.1 /CNT=10 /FEA=FLmRNA /TIER=FL /STK=3 /LL=379547 /UG=Xl.14371 /DEF=Xenopus laevis hypothetical protein MGC68964, mRNA (cDNA clone MGC:68964 IMAGE:4959691), complete cds. /PROD=MGC68964 protein	BC056029.1	Xl.14371	Xl.64108	---	---	tektin 3	tekt3	---	full length	---	379547	Q7T0V0	---	---	NP_001079857	NM_001086388	---	---	---	---	---	---	0000226 // microtubule cytoskeleton organization // inferred from electronic annotation	0005874 // microtubule // inferred from electronic annotation	---	---	---	---	---	This probe set was annotated using the Matching Probes based pipeline to a Entrez Gene identifier using 1 transcripts. // false // Matching Probes // A	NM_001086388(14)	NM_001086388 // Xenopus laevis tektin 3 (tekt3), mRNA. // refseq // 14 // ---	---
Xl2.14781.1.A1_at	331.17	P	164.82	P	-2.01	X_laevis_2 Array	Xenopus laevis	23Oct2013	Consensus sequence	GenBank	Xl2.14781.1	gb:BM179394 /DB_XREF=gi:17403465 /DB_XREF=dai43b09.x1 /CLONE=IMAGE:4964320 /TID=Xl.14781.1 /CNT=2 /FEA=EST /TIER=ConsEnd /STK=1 /UG=Xl.14781 /UG_TITLE=Transcribed locus, weakly similar to NP_031625.1 gelsolin-like capping protein (Mus musculus) /REP_ORG=X	BM179394	Xl.14781	Xl.14781	---	---	---	---	---	est	---	---	---	---	---	---	---	---	---	---	---	---	---	---	---	---	---	---	---	---	This probe set was annotated using the Accession mapped clusters based pipeline to a UniGene identifier using 2 transcripts. // false // Accession mapped clusters // E	AW642847,BM179394	AW642847 // /DB_XREF=cm23c05.w1 /CLONE=PBX0122C05 // gb // --- // --- /// BM179394 // /DB_XREF=dai43b09.x1 /CLONE=IMAGE:4964320 // gb // --- // ---	---
Xl2.23255.2.S1_a_at	322.91	P	160.61	P	-2.01	X_laevis_2 Array	Xenopus laevis	23Oct2013	Consensus sequence	GenBank	Xl2.23255.2	gb:AF176665.1 /DB_XREF=gi:6503030 /TID=Xl.23255.2 /CNT=1 /FEA=mRNA /TIER=ConsEnd /STK=0 /LL=398697 /UG_GENE=LOC398697 /UG=Xl.23255 /UG_TITLE=ICIS /DEF=Xenopus laevis F-box protein 27 (Fbx27) mRNA, partial cds. /REP_ORG=X. laevis	AF176665.1	Xl.23255	Xl.23255	---	---	microtubule associated tumor suppressor 1	mtus1	---	full length	---	398697	Q7SZL5	---	---	NP_001082742	NM_001089273	---	---	---	---	---	---	0007049 // cell cycle // inferred from electronic annotation	0005634 // nucleus // inferred from electronic annotation /// 0005694 // chromosome // inferred from electronic annotation /// 0005737 // cytoplasm // inferred from electronic annotation /// 0005856 // cytoskeleton // inferred from electronic annotation /	0019901 // protein kinase binding // inferred from physical interaction	---	---	---	---	This probe set was annotated using the Matching Probes based pipeline to a Entrez Gene identifier using 2 transcripts. // false // Matching Probes // A	AY352638(14),NM_001089273(14)	AY352638 // Xenopus laevis ICIS mRNA, complete cds. // gb // 14 // --- /// NM_001089273 // Xenopus laevis microtubule associated tumor suppressor 1 (mtus1), nuclear gene encoding mitochondrial protein, mRNA. // refseq // 14 // ---	---
Xl2.26479.1.S1_at	2000.12	P	994.31	P	-2.01	X_laevis_2 Array	Xenopus laevis	23Oct2013	Consensus sequence	GenBank	Xl2.26479.1	gb:M27235.1 /DB_XREF=gi:717085 /TID=Xl.26479.1 /CNT=3 /FEA=mRNA /TIER=ConsEnd /STK=0 /LL=398302 /UG_GENE=myHC /UG=Xl.26479 /UG_TITLE=Myosin heavy chain /DEF=Xenopus laevis (clone E19) myosin heavy chain (myHC) mRNA, 3 end. /REP_ORG=X. laevis	M27235.1	Xl.26479	Xl.80374	---	---	myosin heavy chain	myhc	---	---	---	398302	---	---	---	---	---	---	---	---	---	---	---	---	---	---	---	---	---	---	This probe set was annotated using the Accession mapped clusters based pipeline to a Entrez Gene identifier using 1 transcripts. // false // Accession mapped clusters // E	M27235	M27235 // /DEF=Xenopus laevis (clone E19) myosin heavy chain (myHC) mRNA, 3 end. // gb // --- // ---	---
Xl2.42421.1.S1_at	173.44	P	86.16	P	-2.01	X_laevis_2 Array	Xenopus laevis	23Oct2013	Consensus sequence	GenBank	Xl2.42421.1	gb:BP689799 /DB_XREF=gi:46037754 /DB_XREF=BP689799 /CLONE=XL405j10ex /TID=Xl.42421.1 /CNT=1 /FEA=EST /TIER=ConsEnd /STK=1 /UG=Xl.42421 /UG_TITLE=Transcribed locus /REP_ORG=X. laevis	BP689799	Xl.42421	Xl.42421	---	---	---	---	---	est	---	---	---	---	---	---	---	---	---	---	---	---	---	---	---	---	---	---	---	---	This probe set was annotated using the Accession mapped clusters based pipeline to a UniGene identifier using 1 transcripts. // false // Accession mapped clusters // E	BP689799	BP689799 // /DB_XREF=BP689799 /CLONE=XL405j10ex // gb // --- // ---	---
Xl2.49493.1.S1_at	206.89	P	103.4	P	-2	X_laevis_2 Array	Xenopus laevis	23Oct2013	Consensus sequence	GenBank	Xl2.49493.1	gb:BC084979.1 /DB_XREF=gi:54648613 /GEN=LOC495452 /TID=Xl.49493.1 /CNT=2 /FEA=FLmRNA /TIER=FL /STK=1 /LL=495452 /UG=Xl.49493 /DEF=Xenopus laevis hypothetical LOC495452, mRNA (cDNA clone MGC:86456 IMAGE:7012583), complete cds. /PROD=LOC495452 protein /FL=g	BC084979.1	Xl.49493	Xl.49493	---	---	H6 family homeobox 2	hmx2	---	full length	---	495452	Q5U4R7	---	---	NP_001088574	NM_001095105	---	---	---	---	---	---	0006355 // regulation of transcription, DNA-dependent // inferred from electronic annotation	0005634 // nucleus // inferred from electronic annotation	0003677 // DNA binding // inferred from electronic annotation /// 0003700 // sequence-specific DNA binding transcription factor activity // inferred from electronic annotation /// 0043565 // sequence-specific DNA binding // inferred from electronic annota	---	---	---	---	This probe set was annotated using the Matching Probes based pipeline to a Entrez Gene identifier using 1 transcripts. // false // Matching Probes // A	NM_001095105(14)	NM_001095105 // Xenopus laevis H6 family homeobox 2 (hmx2), mRNA. // refseq // 14 // ---	---
Xl2.46118.1.S1_at	62.39	P	124.98	P	2	X_laevis_2 Array	Xenopus laevis	23Oct2013	Consensus sequence	GenBank	Xl2.46118.1	gb:CB756273 /DB_XREF=gi:29835778 /DB_XREF=AGENCOURT_12981158 /CLONE=IMAGE:6873881 /TID=Xl.46118.1 /CNT=37 /FEA=mRNA /TIER=Stack /STK=14 /LL=431861 /UG_GENE=LOC431861 /UG=Xl.46118 /UG_TITLE=Hypothetical protein LOC431861 /REP_ORG=X. laevis	CB756273	Xl.46118	Xl.38040	---	---	6-phosphofructo-2-kinase/fructose-2,6-biphosphatase 3	pfkfb3	---	---	---	431861	Q505M9 /// Q6NRH4	---	---	---	---	---	---	---	---	---	---	---	---	---	---	---	---	---	This probe set was annotated using the Matching Probes based pipeline to a UniGene identifier using 1 transcripts. // false // Matching Probes // A	BC166053(14)	BC166053 // Xenopus laevis cDNA clone IMAGE:5079515. // gb // 14 // ---	---
Xl2.56740.1.S1_at	26.71	M	53.49	P	2	X_laevis_2 Array	Xenopus laevis	23Oct2013	Consensus sequence	GenBank	Xl2.56740.1	gb:BU914865 /DB_XREF=gi:24096779 /DB_XREF=AGENCOURT_10494342 /CLONE=IMAGE:6641442 /TID=Xl.56740.1 /CNT=3 /FEA=EST /TIER=ConsEnd /STK=0 /UG=Xl.56740 /UG_TITLE=Transcribed locus /REP_ORG=X. laevis	BU914865	Xl.56740	---	---	---	---	---	---	---	---	---	---	---	---	---	---	---	---	---	---	---	---	---	---	---	---	---	---	---	This probe set was annotated using the Design Representative Id based pipeline to a GenBank identifier using 1 transcripts. // false // Design Representative Id // R	BU914865	BU914865 // /DB_XREF=AGENCOURT_10494342 /CLONE=IMAGE:6641442 // gb // --- // ---	---
Xl2.5873.2.S1_at	96.45	P	193.35	P	2	X_laevis_2 Array	Xenopus laevis	23Oct2013	Consensus sequence	GenBank	Xl2.5873.2	gb:BJ071914 /DB_XREF=gi:17502103 /DB_XREF=BJ071914 /CLONE=XL095o11 /TID=Xl.5873.2 /CNT=6 /FEA=EST /TIER=ConsEnd /STK=0 /UG=Xl.5873 /UG_TITLE=Transcribed locus, moderately similar to XP_422097.1 PREDICTED: similar to Protein disulfide isomerase A5 precurso	BJ071914	Xl.5873	Xl.5873	---	---	---	---	---	est	---	---	---	---	---	---	---	---	---	---	---	---	---	---	---	---	---	---	---	---	This probe set was annotated using the Accession mapped clusters based pipeline to a UniGene identifier using 5 transcripts. // false // Accession mapped clusters // E	BJ062921,BJ069051,BJ071914,BQ384316,BX842877	BJ062921 // /DB_XREF=BJ062921 /CLONE=XL069i14 // gb // --- // --- /// BJ069051 // /DB_XREF=BJ069051 /CLONE=XL051j17 // gb // --- // --- /// BJ071914 // /DB_XREF=BJ071914 /CLONE=XL095o11 // gb // --- // --- /// BQ384316 // /DB_XREF=NISC_mn06a07.y1 /CLONE=I	---
Xl2.13199.1.A1_at	167.43	P	336.96	P	2.01	X_laevis_2 Array	Xenopus laevis	23Oct2013	Consensus sequence	GenBank	Xl2.13199.1	gb:BJ640217 /DB_XREF=gi:37497689 /DB_XREF=BJ640217 /CLONE=XL205e11 /TID=Xl.13199.1 /CNT=4 /FEA=EST /TIER=ConsEnd /STK=0 /UG=Xl.13199 /UG_TITLE=Transcribed locus /REP_ORG=X. laevis	BJ640217	Xl.13199	Xl.70394	---	---	---	---	---	est	---	---	---	---	---	---	---	---	---	---	---	---	---	---	---	---	---	---	---	---	This probe set was annotated using the Accession mapped clusters based pipeline to a UniGene identifier using 4 transcripts. // false // Accession mapped clusters // E	BG370817,BJ100129,BJ640217,BM929044	BG370817 // /DB_XREF=dac49d09.x1 /CLONE=IMAGE:4433344 // gb // --- // --- /// BJ100129 // /DB_XREF=BJ100129 /CLONE=XL173h19 // gb // --- // --- /// BJ640217 // /DB_XREF=BJ640217 /CLONE=XL205e11 // gb // --- // --- /// BM929044 // /DB_XREF=XLTCJ011 // gb /	---
Xl2.25118.1.S1_at	46.76	P	93.77	P	2.01	X_laevis_2 Array	Xenopus laevis	23Oct2013	Consensus sequence	GenBank	Xl2.25118.1	gb:BC054272.1 /DB_XREF=gi:32450625 /GEN=MGC64509 /TID=Xl.25118.1 /CNT=5 /FEA=FLmRNA /TIER=FL /STK=2 /LL=379491 /UG=Xl.25118 /DEF=Xenopus laevis hypothetical protein MGC64509, mRNA (cDNA clone MGC:64509 IMAGE:6877379), complete cds. /PROD=MGC64509 protein	BC054272.1	Xl.25118	Xl.25118	---	---	matrilin 1, cartilage matrix protein	matn1	---	full length	---	379491	Q7SYT5	---	---	NP_001079801	NM_001086332	---	---	---	---	---	---	---	---	---	---	---	---	---	This probe set was annotated using the Matching Probes based pipeline to a Entrez Gene identifier using 1 transcripts. // false // Matching Probes // A	NM_001086332(14)	NM_001086332 // Xenopus laevis matrilin 1, cartilage matrix protein (matn1), mRNA. // refseq // 14 // ---	---
Xl2.25179.1.S1_at	23.89	A	48.13	P	2.01	X_laevis_2 Array	Xenopus laevis	23Oct2013	Consensus sequence	GenBank	Xl2.25179.1	gb:BC059976.1 /DB_XREF=gi:37747689 /GEN=MGC68635 /TID=Xl.25179.1 /CNT=103 /FEA=FLmRNA /TIER=FL+Stack /STK=11 /LL=398834 /UG=Xl.25179 /DEF=Xenopus laevis hypothetical protein MGC68635, mRNA (cDNA clone MGC:68635 IMAGE:4032342), complete cds. /PROD=MGC68635	BC059976.1	Xl.25179	Xl.25179	---	---	uncharacterized protein MGC68635	MGC68635	---	full length	---	398834	Q6PB08	---	---	NP_001083266	NM_001089797	---	---	---	---	---	---	0006886 // intracellular protein transport // inferred from electronic annotation /// 0006955 // immune response // inferred from electronic annotation /// 0019882 // antigen processing and presentation // inferred from electronic annotation	0016020 // membrane // inferred from electronic annotation	0042289 // MHC class II protein binding // inferred from electronic annotation	---	---	---	---	This probe set was annotated using the Matching Probes based pipeline to a Entrez Gene identifier using 1 transcripts. // false // Matching Probes // A	NM_001089797(14)	NM_001089797 // Xenopus laevis uncharacterized protein MGC68635 (MGC68635), mRNA. // refseq // 14 // ---	---
Xl2.4128.2.A1_x_at	53.72	A	107.74	P	2.01	X_laevis_2 Array	Xenopus laevis	23Oct2013	Consensus sequence	GenBank	Xl2.4128.2	gb:BJ052600 /DB_XREF=gi:17498646 /DB_XREF=BJ052600 /CLONE=XL042a03 /TID=Xl.4128.2 /CNT=1 /FEA=EST /TIER=ConsEnd /STK=1 /UG=Xl.4128 /UG_TITLE=Transcribed locus, weakly similar to XP_526197.1 PREDICTED: similar to testis serine protease2 (Pan troglodytes) /	BJ052600	Xl.4128	Xl.78047	---	---	---	---	---	est	---	---	---	---	---	---	---	---	---	---	---	---	---	---	---	---	---	---	---	---	This probe set was annotated using the Accession mapped clusters based pipeline to a UniGene identifier using 1 transcripts. // false // Accession mapped clusters // E	BJ052600	BJ052600 // /DB_XREF=BJ052600 /CLONE=XL042a03 // gb // --- // ---	NM_001097888 // refseq // 3 // Cross Hyb Matching Probes
Xl2.4144.1.A1_at	131.81	P	266.43	P	2.02	X_laevis_2 Array	Xenopus laevis	23Oct2013	Consensus sequence	GenBank	Xl2.4144.1	gb:BQ399019 /DB_XREF=gi:21086706 /DB_XREF=NISC_mp01c09.x1 /CLONE=IMAGE:4965496 /TID=Xl.4144.1 /CNT=5 /FEA=EST /TIER=ConsEnd /STK=0 /UG=Xl.4144 /UG_TITLE=Transcribed locus /REP_ORG=X. laevis	BQ399019	Xl.4144	Xl.4144	---	---	---	---	---	est	---	---	---	---	---	---	---	---	---	---	---	---	---	---	---	---	---	---	---	---	This probe set was annotated using the Accession mapped clusters based pipeline to a UniGene identifier using 5 transcripts. // false // Accession mapped clusters // E	BF025542,BF025551,BJ086100,BJ087021,BQ399019	BF025542 // /DB_XREF=dg05f03.x1 /CLONE=IMAGE:3747965 // gb // --- // --- /// BF025551 // /DB_XREF=dg05h03.x1 /CLONE=IMAGE:3747989 // gb // --- // --- /// BJ086100 // /DB_XREF=BJ086100 /CLONE=XL052a13 // gb // --- // --- /// BJ087021 // /DB_XREF=BJ087021 /	---
Xl2.51477.1.S1_at	86.71	P	175.43	P	2.02	X_laevis_2 Array	Xenopus laevis	23Oct2013	Consensus sequence	GenBank	Xl2.51477.1	gb:BQ734111 /DB_XREF=gi:21873008 /DB_XREF=AGENCOURT_8148766 /CLONE=IMAGE:5569951 /TID=Xl.51477.1 /CNT=3 /FEA=EST /TIER=ConsEnd /STK=0 /UG=Xl.51477 /UG_TITLE=Transcribed locus /REP_ORG=X. laevis	BQ734111	Xl.51477	Xl.78495	---	---	uncharacterized protein MGC83511	MGC83511	---	full length	---	432177	Q6INC6	---	---	NP_001085106	NM_001091637	---	---	---	---	---	---	---	---	---	---	---	---	---	This probe set was annotated using the Accession mapped clusters based pipeline to a UniGene identifier using 3 transcripts. // false // Accession mapped clusters // E	BI449659,BQ734111,CF284815	BI449659 // /DB_XREF=dae74a05.y1 /CLONE=IMAGE:4679697 // gb // --- // --- /// BQ734111 // /DB_XREF=AGENCOURT_8148766 /CLONE=IMAGE:5569951 // gb // --- // --- /// CF284815 // /DB_XREF=AGENCOURT_15200455 /CLONE=IMAGE:5511104 // gb // --- // ---	---
Xl2.23218.2.S1_at	269.79	P	548.68	P	2.03	X_laevis_2 Array	Xenopus laevis	23Oct2013	Consensus sequence	GenBank	Xl2.23218.2	gb:BP740286 /DB_XREF=gi:46088879 /DB_XREF=BP740286 /CLONE=XL494e21ex /TID=Xl.23218.2 /CNT=41 /FEA=EST /TIER=Stack /STK=8 /LL=380444 /UG_GENE=eif2s1 /UG=Xl.23218 /UG_TITLE=Eukaryotic translation initiation factor 2, subunit 1 (alpha ) /REP_ORG=X. laevis	BP740286	Xl.23218	Xl.23218	---	---	eukaryotic translation initiation factor 2, subunit 1 alpha, 35kDa	eif2s1	---	full length	---	380444	Q7ZTK4	---	---	NP_001080752	NM_001087283	---	---	---	---	---	---	---	---	---	---	---	---	---	This probe set was annotated using the Accession mapped clusters based pipeline to a UniGene identifier using 41 transcripts. // false // Accession mapped clusters // E	AW636650,AW643451,BG017182,BG553122,BG579573,BI315315,BJ055560,BJ066242,BJ083565,BM260367,BP683026,BP683531,BP686202,BP695022,BP701725,BP703450,BP708343,BP719610,BP734700,BP734967,BP740286,BQ384429,BQ384430,BU899749,BX855423,CA981947,CD326744,CF288032,CF2	AW636650 // /DB_XREF=bl49b07.w1 /CLONE=PBX0049B07 // gb // --- // --- /// AW643451 // /DB_XREF=cm29h07.w1 /CLONE=PBX0128H07 // gb // --- // --- /// BG017182 // /DB_XREF=de61h08.y1 /CLONE=IMAGE:3516518 // gb // --- // --- /// BG553122 // /DB_XREF=dab83h07.	---
Xl2.24181.2.S1_at	91.63	P	185.73	P	2.03	X_laevis_2 Array	Xenopus laevis	23Oct2013	Consensus sequence	GenBank	Xl2.24181.2	gb:EB644657 /DB_XREF=gi:93206073 /DB_XREF=AGENCOURT_75548829 /CLONE=IMAGE:8546754 /TID=Xl.24181.2 /CNT=11 /FEA=EST /TIER=ConsEnd /STK=0 /UG=Xl.24181 /UG_TITLE=Transcribed locus, weakly similar to NP_989853.1 anti-apoptotic NR13 (Gallus gallus) /REP_ORG=X.	EB644657	Xl.24181	Xl.24181	---	---	BCL2-like 10 (apoptosis facilitator)	bcl2l10	---	---	---	100381007	---	---	---	---	---	---	---	---	---	---	---	---	---	---	---	---	---	---	This probe set was annotated using the Matching Probes based pipeline to a Entrez Gene identifier using 1 transcripts. // false // Matching Probes // A	BC142549(9)	BC142549 // Xenopus laevis cDNA clone IMAGE:8073641. // gb // 9 // ---	BC123204 // gb // 3 // Cross Hyb Matching Probes
Xl2.52916.1.S1_at	49.48	P	100.55	P	2.03	X_laevis_2 Array	Xenopus laevis	23Oct2013	Consensus sequence	GenBank	Xl2.52916.1	gb:CD253123 /DB_XREF=gi:31013589 /DB_XREF=AGENCOURT_14146539 /CLONE=IMAGE:6946930 /TID=Xl.52916.1 /CNT=2 /FEA=mRNA /TIER=ConsEnd /STK=0 /UG=Xl.52916 /UG_TITLE=CDNA clone IMAGE:6946930 /REP_ORG=X. laevis	CD253123	Xl.52916	Xl.52916	---	---	---	---	---	---	---	---	---	---	---	---	---	---	---	---	---	---	---	---	---	---	---	---	---	---	This probe set was annotated using the Matching Probes based pipeline to a UniGene identifier using 1 transcripts. // false // Matching Probes // A	BC092116(14)	BC092116 // Xenopus laevis cDNA clone IMAGE:6946930. // gb // 14 // ---	---
Xl2.17209.1.S1_at	35.65	P	72.59	P	2.04	X_laevis_2 Array	Xenopus laevis	23Oct2013	Consensus sequence	GenBank	Xl2.17209.1	gb:CD328133 /DB_XREF=gi:31092464 /DB_XREF=AGENCOURT_14182652 /CLONE=IMAGE:6950742 /TID=Xl.17209.1 /CNT=5 /FEA=EST /TIER=ConsEnd /STK=0 /UG=Xl.17209 /UG_TITLE=Transcribed locus, weakly similar to XP_426218.1 PREDICTED: similar to very large inducible GTPas	CD328133	Xl.17209	Xl.17209	---	---	---	---	---	est	---	---	---	---	---	---	---	---	---	---	---	---	---	---	---	---	---	---	---	---	This probe set was annotated using the Accession mapped clusters based pipeline to a UniGene identifier using 5 transcripts. // false // Accession mapped clusters // E	BM261715,BQ400840,CD256820,CD328133,CF283682	BM261715 // /DB_XREF=dai48e05.x1 /CLONE=IMAGE:4964841 // gb // --- // --- /// BQ400840 // /DB_XREF=NISC_mp11f05.x1 /CLONE=IMAGE:4969112 // gb // --- // --- /// CD256820 // /DB_XREF=AGENCOURT_14165834 /CLONE=IMAGE:6953390 // gb // --- // --- /// CD328133 /	---
Xl2.17568.1.A1_at	320.42	P	654.99	P	2.04	X_laevis_2 Array	Xenopus laevis	23Oct2013	Consensus sequence	GenBank	Xl2.17568.1	gb:BG810824 /DB_XREF=gi:14181804 /DB_XREF=daf31g07.x1 /CLONE=IMAGE:4740277 /TID=Xl.17568.1 /CNT=1 /FEA=EST /TIER=ConsEnd /STK=1 /UG=Xl.17568 /UG_TITLE=Transcribed locus /REP_ORG=X. laevis	BG810824	Xl.17568	Xl.17568	---	---	---	---	---	est	---	---	---	---	---	---	---	---	---	---	---	---	---	---	---	---	---	---	---	---	This probe set was annotated using the Accession mapped clusters based pipeline to a UniGene identifier using 1 transcripts. // false // Accession mapped clusters // E	BG810824	BG810824 // /DB_XREF=daf31g07.x1 /CLONE=IMAGE:4740277 // gb // --- // ---	---
Xl2.450.1.S1_at	28.72	P	58.68	P	2.04	X_laevis_2 Array	Xenopus laevis	23Oct2013	Consensus sequence	GenBank	Xl2.450.1	gb:M98272.1 /DB_XREF=gi:295523 /GEN=ASH1 /TID=Xl.450.1 /CNT=1 /FEA=FLmRNA /TIER=FL /STK=1 /LL=378517 /UG=Xl.450 /UG_TITLE=Achaete-scute complex-like 1 /DEF=Xenopus laevis achaete-scute protein homologue (ASH1) mRNA, complete cds. /FL=gb:M98272.1 /REP_ORG=	M98272.1	Xl.450	Xl.450	---	---	achaete-scute complex homolog 1	ascl1	---	full length	---	378517	Q06234 /// B7ZQW0	---	---	NP_001079247	NM_001085778	---	---	---	---	---	---	0006351 // transcription, DNA-dependent // inferred from electronic annotation /// 0006355 // regulation of transcription, DNA-dependent // inferred from electronic annotation /// 0007275 // multicellular organismal development // inferred from electronic	0005634 // nucleus // inferred from electronic annotation	0000989 // transcription factor binding transcription factor activity // inferred from sequence or structural similarity /// 0003677 // DNA binding // inferred from electronic annotation /// 0003677 // DNA binding // inferred from sequence or structural s	---	---	---	---	This probe set was annotated using the Matching Probes based pipeline to a Entrez Gene identifier using 2 transcripts. // false // Matching Probes // A	M98272(14),NM_001085778(14)	M98272 // Xenopus laevis achaete-scute protein homologue (ASH1) mRNA, complete cds. // gb // 14 // --- /// NM_001085778 // Xenopus laevis achaete-scute complex homolog 1 (ascl1), mRNA. // refseq // 14 // ---	---
Xl2.48463.1.S1_at	172.01	P	351.35	P	2.04	X_laevis_2 Array	Xenopus laevis	23Oct2013	Consensus sequence	GenBank	Xl2.48463.1	gb:BC076862.1 /DB_XREF=gi:49903450 /GEN=insig1-prov /TID=Xl.48463.1 /CNT=3 /FEA=FLmRNA /TIER=FL /STK=1 /LL=446436 /UG=Xl.48463 /DEF=Xenopus laevis insulin induced gene 1, mRNA (cDNA clone MGC:84597 IMAGE:6640548), complete cds. /PROD=insig1-prov protein /	BC076862.1	Xl.48463	Xl.48463	---	---	insulin induced gene 1	insig1	---	full length	---	446436	Q6DF80	---	---	NP_001086601	NM_001093132	---	---	---	---	---	---	0006629 // lipid metabolic process // inferred from electronic annotation /// 0008202 // steroid metabolic process // inferred from electronic annotation /// 0008203 // cholesterol metabolic process // inferred from electronic annotation	0005783 // endoplasmic reticulum // inferred from electronic annotation /// 0005789 // endoplasmic reticulum membrane // inferred from electronic annotation /// 0016020 // membrane // inferred from electronic annotation /// 0016021 // integral to membrane	---	---	---	---	---	This probe set was annotated using the Matching Probes based pipeline to a Entrez Gene identifier using 2 transcripts. // false // Matching Probes // A	BC076862(14),NM_001093132(14)	BC076862 // Xenopus laevis insulin induced gene 1, mRNA (cDNA clone MGC:84597 IMAGE:6640548), complete cds. // gb // 14 // --- /// NM_001093132 // Xenopus laevis insulin induced gene 1 (insig1), mRNA. // refseq // 14 // ---	---
Xl2.17280.1.S1_at	83.83	P	171.58	P	2.05	X_laevis_2 Array	Xenopus laevis	23Oct2013	Consensus sequence	GenBank	Xl2.17280.1	gb:BU916269 /DB_XREF=gi:24098183 /DB_XREF=AGENCOURT_10497628 /CLONE=IMAGE:6643147 /TID=Xl.17280.1 /CNT=4 /FEA=EST /TIER=ConsEnd /STK=4 /UG=Xl.17280 /UG_TITLE=Transcribed locus /REP_ORG=X. laevis	BU916269	Xl.17280	Xl.50658	---	---	---	---	---	est	---	---	---	---	---	---	---	---	---	---	---	---	---	---	---	---	---	---	---	---	This probe set was annotated using the Accession mapped clusters based pipeline to a UniGene identifier using 4 transcripts. // false // Accession mapped clusters // E	BM262240,BQ397935,BU916269,BX851916	BM262240 // /DB_XREF=dag42g01.x3 /CLONE=IMAGE:4784065 // gb // --- // --- /// BQ397935 // /DB_XREF=NISC_mo03b06.x1 /CLONE=IMAGE:5162074 // gb // --- // --- /// BU916269 // /DB_XREF=AGENCOURT_10497628 /CLONE=IMAGE:6643147 // gb // --- // --- /// BX851916 /	---
Xl2.8260.1.S1_at	48.67	P	99.9	P	2.05	X_laevis_2 Array	Xenopus laevis	23Oct2013	Consensus sequence	GenBank	Xl2.8260.1	gb:BJ637912 /DB_XREF=gi:37295655 /DB_XREF=BJ637912 /CLONE=XL196f10 /TID=Xl.8260.1 /CNT=58 /FEA=FLmRNA /TIER=Stack /STK=8 /UG=Xl.8260 /UG_TITLE=UDP-glucose dehydrogenase (udpg) /FL=gb:AY762616.1 /REP_ORG=X. laevis	BJ637912	Xl.8260	Xl.8260	---	---	UDP-glucose 6-dehydrogenase	ugdh-a	---	full length	---	734199	Q56R95	EC:1.1.1.22	---	NP_001089162	NM_001095693	---	---	---	---	---	---	0055114 // oxidation-reduction process // inferred from electronic annotation	---	0003979 // UDP-glucose 6-dehydrogenase activity // inferred from electronic annotation /// 0016491 // oxidoreductase activity // inferred from electronic annotation /// 0016616 // oxidoreductase activity, acting on the CH-OH group of donors, NAD or NADP a	---	---	---	---	This probe set was annotated using the Matching Probes based pipeline to a Entrez Gene identifier using 2 transcripts. // false // Matching Probes // A	AY762616(14),NM_001095693(14)	AY762616 // Xenopus laevis UDP-glucose dehydrogenase (udpg) mRNA, complete cds. // gb // 14 // --- /// NM_001095693 // Xenopus laevis UDP-glucose 6-dehydrogenase (ugdh-a), mRNA. // refseq // 14 // ---	BC169348 // gb // 7 // Cross Hyb Matching Probes /// BC169352 // gb // 7 // Cross Hyb Matching Probes
Xl2.1007.1.S2_at	1762.4	P	3639.34	P	2.06	X_laevis_2 Array	Xenopus laevis	23Oct2013	Consensus sequence	GenBank	Xl2.1007.1	gb:BC111509.1 /DB_XREF=gi:84105473 /GEN=Gnat1 /TID=Xl.1007.1 /CNT=35 /FEA=FLmRNA /TIER=FL /STK=1 /LL=399262 /UG=Xl.1007 /DEF=Xenopus laevis transducin alpha subunit, mRNA (cDNA clone MGC:132189 IMAGE:7019014), complete cds. /PROD=Gnat1 protein /FL=gb:BC11	BC111509.1	Xl.1007	Xl.1007	---	---	transducin alpha subunit	gnat	---	full length	---	399262	P38407	---	---	NP_001084030	NM_001090561	---	---	---	---	---	---	0006184 // GTP catabolic process // inferred from electronic annotation /// 0007165 // signal transduction // inferred from electronic annotation /// 0007186 // G-protein coupled receptor signaling pathway // inferred from electronic annotation /// 000718	---	0000166 // nucleotide binding // inferred from electronic annotation /// 0003924 // GTPase activity // inferred from electronic annotation /// 0004871 // signal transducer activity // inferred from electronic annotation /// 0005525 // GTP binding // infer	---	---	---	---	This probe set was annotated using the Matching Probes based pipeline to a Entrez Gene identifier using 2 transcripts. // false // Matching Probes // A	BC111509(14),NM_001090561(14)	BC111509 // Xenopus laevis transducin alpha subunit, mRNA (cDNA clone MGC:132189 IMAGE:7019014), complete cds. // gb // 14 // --- /// NM_001090561 // Xenopus laevis transducin alpha subunit (gnat), mRNA. // refseq // 14 // ---	---
Xl2.19398.1.S1_at	154.61	P	319.25	P	2.06	X_laevis_2 Array	Xenopus laevis	23Oct2013	Consensus sequence	GenBank	Xl2.19398.1	gb:BC072117.1 /DB_XREF=gi:47939931 /GEN=MGC79136 /TID=Xl.19398.1 /CNT=15 /FEA=FLmRNA /TIER=FL /STK=2 /LL=432167 /UG=Xl.19398 /DEF=Xenopus laevis hypothetical protein MGC79136, mRNA (cDNA clone MGC:79136 IMAGE:5073038), complete cds. /PROD=MGC79136 protein	BC072117.1	Xl.19398	Xl.19398	---	---	Rab interacting lysosomal protein-like 2	rilpl2	---	full length	---	432167	Q6IP02	---	---	NP_001085096	NM_001091627	---	---	---	---	---	---	---	0005737 // cytoplasm // inferred from electronic annotation /// 0005829 // cytosol // inferred from electronic annotation	---	---	---	---	---	This probe set was annotated using the Matching Probes based pipeline to a Entrez Gene identifier using 2 transcripts. // false // Matching Probes // A	BC072117(14),NM_001091627(14)	BC072117 // Xenopus laevis RILP-like protein 2, mRNA (cDNA clone MGC:79136 IMAGE:5073038), complete cds. // gb // 14 // --- /// NM_001091627 // Xenopus laevis Rab interacting lysosomal protein-like 2 (rilpl2), mRNA. // refseq // 14 // ---	---
Xl2.25865.1.S2_at	141.08	P	290.88	P	2.06	X_laevis_2 Array	Xenopus laevis	23Oct2013	Consensus sequence	GenBank	Xl2.25865.1	gb:DR723343 /DB_XREF=gi:70897455 /DB_XREF=AGENCOURT_55148223 /CLONE=IMAGE:7974062 /TID=Xl.25865.1 /CNT=25 /FEA=FLmRNA /TIER=ConsEnd /STK=4 /LL=414482 /UG_GENE=MGC81496 /UG=Xl.25865 /UG_TITLE=Hypothetical protein MGC81496 /FL=gb:BC068842.1 /REP_ORG=X. laev	DR723343	Xl.25865	Xl.57330	---	---	nucleobindin 1	nucb1	---	full length	---	414482	Q6NTW2	---	---	NP_001084535	NM_001091066	---	---	---	---	---	---	---	---	0005509 // calcium ion binding // inferred from electronic annotation	---	---	---	---	This probe set was annotated using the Accession mapped clusters based pipeline to a Entrez Gene identifier using 1 transcripts. // false // Accession mapped clusters // E	BC068842	BC068842 // /DEF=Xenopus laevis hypothetical protein MGC81496, mRNA (cDNA clone MGC:81496 IMAGE:6636842), complete cds. /GEN=MGC81496 /PROD=MGC81496 protein // gb // --- // ---	---
Xl2.5144.1.S1_at	305.19	P	628.54	P	2.06	X_laevis_2 Array	Xenopus laevis	23Oct2013	Consensus sequence	GenBank	Xl2.5144.1	gb:BX852268 /DB_XREF=gi:39740204 /DB_XREF=BX852268 /CLONE=IMAGp998M128289 ; IMAGE:3397043 /TID=Xl.5144.1 /CNT=5 /FEA=EST /TIER=ConsEnd /STK=0 /UG=Xl.5144 /UG_TITLE=Transcribed locus, weakly similar to XP_425448.1 PREDICTED: similar to Alpha-2-macroglobuli	BX852268	Xl.5144	Xl.5096	---	---	---	---	---	est	---	---	---	---	---	---	---	---	---	---	---	---	---	---	---	---	---	---	---	---	This probe set was annotated using the Accession mapped clusters based pipeline to a UniGene identifier using 5 transcripts. // false // Accession mapped clusters // E	BE505267,BE507627,BE508060,BE508873,BX852268	BE505267 // /DB_XREF=dc20d11.x1 /CLONE=IMAGE:3397653 // gb // --- // --- /// BE507627 // /DB_XREF=dc20d11.y1 /CLONE=IMAGE:3397653 // gb // --- // --- /// BE508060 // /DB_XREF=dc26a10.y1 /CLONE=IMAGE:3398202 // gb // --- // --- /// BE508873 // /DB_XREF=dc1	---
Xl2.15310.1.S1_at	186.63	P	385.72	P	2.07	X_laevis_2 Array	Xenopus laevis	23Oct2013	Consensus sequence	GenBank	Xl2.15310.1	gb:BJ045220 /DB_XREF=gi:17419973 /DB_XREF=BJ045220 /CLONE=XL003h07 /TID=Xl.15310.1 /CNT=8 /FEA=EST /TIER=ConsEnd /STK=1 /UG=Xl.15310 /UG_TITLE=Transcribed locus, moderately similar to NP_808578.1 GDP-mannose pyrophosphorylase B (Mus musculus) /REP_ORG=X.	BJ045220	Xl.15310	Xl.75262	---	---	GDP-mannose pyrophosphorylase B	gmppb-b	---	full length	---	100037186	A2VD83	EC:2.7.7.13	---	NP_001091347	NM_001097878	---	---	---	---	---	---	0009058 // biosynthetic process // inferred from electronic annotation /// 0009298 // GDP-mannose biosynthetic process // inferred from electronic annotation	---	0000166 // nucleotide binding // inferred from electronic annotation /// 0004475 // mannose-1-phosphate guanylyltransferase activity // inferred from electronic annotation /// 0005525 // GTP binding // inferred from electronic annotation /// 0016740 // tr	---	---	---	---	This probe set was annotated using the Matching Probes based pipeline to a Entrez Gene identifier using 1 transcripts. // false // Matching Probes // A	NM_001097878(14)	NM_001097878 // Xenopus laevis GDP-mannose pyrophosphorylase B (gmppb-b), mRNA. // refseq // 14 // ---	---
Xl2.14740.1.A1_at	130.92	P	272.02	P	2.08	X_laevis_2 Array	Xenopus laevis	23Oct2013	Consensus sequence	GenBank	Xl2.14740.1	gb:BM179216 /DB_XREF=gi:17403287 /DB_XREF=dai16f06.x1 /CLONE=IMAGE:4959515 /TID=Xl.14740.1 /CNT=3 /FEA=EST /TIER=ConsEnd /STK=1 /UG=Xl.14740 /UG_TITLE=Transcribed locus /REP_ORG=X. laevis	BM179216	Xl.14740	Xl.14740	---	---	---	---	---	est	---	---	---	---	---	---	---	---	---	---	---	---	---	---	---	---	---	---	---	---	This probe set was annotated using the Accession mapped clusters based pipeline to a UniGene identifier using 3 transcripts. // false // Accession mapped clusters // E	BM179216,BQ398927,EB471212	BM179216 // /DB_XREF=dai16f06.x1 /CLONE=IMAGE:4959515 // gb // --- // --- /// BQ398927 // /DB_XREF=NISC_mo12e04.x1 /CLONE=IMAGE:5278951 // gb // --- // --- /// EB471212 // /DB_XREF=AGENCOURT_72768796 /CLONE=IMAGE:8464162 // gb // --- // ---	---
Xl2.14818.1.A1_at	284.87	P	593.3	P	2.08	X_laevis_2 Array	Xenopus laevis	23Oct2013	Consensus sequence	GenBank	Xl2.14818.1	gb:BM180194 /DB_XREF=gi:17404265 /DB_XREF=daj86b10.x1 /CLONE=IMAGE:5129802 /TID=Xl.14818.1 /CNT=2 /FEA=EST /TIER=ConsEnd /STK=0 /UG=Xl.14818 /UG_TITLE=Transcribed locus, moderately similar to XP_421883.1 PREDICTED: similar to UDP-glucuronosyltransferase (	BM180194	Xl.14818	Xl.56452	---	---	UDP glucuronosyltransferase 1 family, polypeptide A6	ugt1a6	---	---	---	100037183	A2VD80 /// A5JQI2 /// B1H1M9	---	---	---	---	---	---	---	---	---	---	---	---	---	---	---	---	---	This probe set was annotated using the Accession mapped clusters based pipeline to a UniGene identifier using 2 transcripts. // false // Accession mapped clusters // E	BM180194,CB565064	BM180194 // /DB_XREF=daj86b10.x1 /CLONE=IMAGE:5129802 // gb // --- // --- /// CB565064 // /DB_XREF=AGENCOURT_13327947 /CLONE=IMAGE:6875141 // gb // --- // ---	---
Xl2.23721.1.S1_at	116.5	P	243.47	P	2.09	X_laevis_2 Array	Xenopus laevis	23Oct2013	Consensus sequence	GenBank	Xl2.23721.1	gb:BX844323 /DB_XREF=gi:39743135 /DB_XREF=BX844323 /CLONE=IMAGp998O109324 ; IMAGE:4056417 /TID=Xl.23721.1 /CNT=5 /FEA=EST /TIER=ConsEnd /STK=0 /UG=Xl.23721 /UG_TITLE=Transcribed locus /REP_ORG=X. laevis	BX844323	Xl.23721	Xl.76391	---	---	synapsin II	syn2-b	---	full length	---	734421	Q566H2	---	---	NP_001089371	NM_001095902	---	---	---	---	---	---	---	---	---	---	---	---	---	This probe set was annotated using the Accession mapped clusters based pipeline to a UniGene identifier using 5 transcripts. // false // Accession mapped clusters // E	BG017748,BG513124,BG514341,BX844323,EB465270	BG017748 // /DB_XREF=dab10b02.y1 /CLONE=IMAGE:4174010 // gb // --- // --- /// BG513124 // /DB_XREF=dae05c03.y1 /CLONE=IMAGE:4633324 // gb // --- // --- /// BG514341 // /DB_XREF=dae05c03.x1 /CLONE=IMAGE:4633324 // gb // --- // --- /// BX844323 // /DB_XREF=	---
Xl2.9326.1.A1_at	54.24	P	113.38	P	2.09	X_laevis_2 Array	Xenopus laevis	23Oct2013	Consensus sequence	GenBank	Xl2.9326.1	gb:CF342307 /DB_XREF=gi:33780055 /DB_XREF=AGENCOURT_15207686 /CLONE=IMAGE:5506444 /TID=Xl.9326.1 /CNT=3 /FEA=EST /TIER=ConsEnd /STK=0 /UG=Xl.9326 /UG_TITLE=Transcribed locus /REP_ORG=X. laevis	CF342307	Xl.9326	Xl.76762	---	---	mig30	mig30	---	full length	---	398291	B7ZQT4 /// Q0N3X3 /// Q8QFQ2	---	---	NP_001082206	NM_001088737	---	---	---	---	---	---	---	---	---	---	---	---	---	This probe set was annotated using the Accession mapped clusters based pipeline to a UniGene identifier using 3 transcripts. // false // Accession mapped clusters // E	BG439735,BM172582,CF342307	BG439735 // /DB_XREF=dab26d09.x1 /CLONE=IMAGE:4175656 // gb // --- // --- /// BM172582 // /DB_XREF=imageqc_5_2001sna478bdff41.x1 /CLONE=IMAGE:4969923 // gb // --- // --- /// CF342307 // /DB_XREF=AGENCOURT_15207686 /CLONE=IMAGE:5506444 // gb // --- // ---	---
Xl2.16457.1.S1_at	343.22	P	719.31	P	2.1	X_laevis_2 Array	Xenopus laevis	23Oct2013	Consensus sequence	GenBank	Xl2.16457.1	gb:CB563787 /DB_XREF=gi:29483317 /DB_XREF=AGENCOURT_13321608 /CLONE=IMAGE:6876425 /TID=Xl.16457.1 /CNT=34 /FEA=FLmRNA /TIER=Stack /STK=13 /LL=432129 /UG_GENE=MGC81322 /UG=Xl.16457 /UG_TITLE=Hypothetical protein MGC81322 /FL=gb:BC072216.1 /REP_ORG=X. laevi	CB563787	Xl.16457	Xl.16457	---	---	jun B proto-oncogene	junb	---	full length	---	432129	Q6INQ8	---	---	NP_001085059	NM_001091590	---	---	---	---	---	---	0006355 // regulation of transcription, DNA-dependent // inferred from electronic annotation	0005634 // nucleus // inferred from electronic annotation	0003677 // DNA binding // inferred from electronic annotation /// 0003700 // sequence-specific DNA binding transcription factor activity // inferred from electronic annotation /// 0043565 // sequence-specific DNA binding // inferred from electronic annota	---	---	---	---	This probe set was annotated using the Matching Probes based pipeline to a Entrez Gene identifier using 1 transcripts. // false // Matching Probes // A	NM_001091590(14)	NM_001091590 // Xenopus laevis jun B proto-oncogene (junb), mRNA. // refseq // 14 // ---	BC125985 // gb // 4 // Cross Hyb Matching Probes /// NM_001097035 // refseq // 4 // Cross Hyb Matching Probes
Xl2.45291.2.A1_at	10.5	A	22.02	P	2.1	X_laevis_2 Array	Xenopus laevis	23Oct2013	Consensus sequence	GenBank	Xl2.45291.2	gb:BJ079882 /DB_XREF=gi:17524798 /DB_XREF=BJ079882 /CLONE=XL073m24 /TID=Xl.45291.2 /CNT=1 /FEA=EST /TIER=ConsEnd /STK=1 /UG=Xl.45291 /UG_TITLE=Transcribed locus, moderately similar to XP_418768.1 PREDICTED: similar to CCR4-NOT transcription complex, subun	BJ079882	Xl.45291	---	---	---	---	---	---	---	---	---	---	---	---	---	---	---	---	---	---	---	---	---	---	---	---	---	---	---	This probe set was annotated using the Design Representative Id based pipeline to a GenBank identifier using 1 transcripts. // false // Design Representative Id // R	BJ079882	BJ079882 // /DB_XREF=BJ079882 /CLONE=XL073m24 // gb // --- // ---	---
Xl2.56407.2.A1_at	92.32	P	193.96	P	2.1	X_laevis_2 Array	Xenopus laevis	23Oct2013	Consensus sequence	GenBank	Xl2.56407.2	gb:BP721915 /DB_XREF=gi:46070508 /DB_XREF=BP721915 /CLONE=XL450e03ex /TID=Xl.56407.2 /CNT=1 /FEA=EST /TIER=ConsEnd /STK=1 /UG=Xl.56407 /UG_TITLE=Transcribed locus /REP_ORG=X. laevis	BP721915	Xl.56407	Xl.64455	---	---	---	---	---	est	---	---	---	---	---	---	---	---	---	---	---	---	---	---	---	---	---	---	---	---	This probe set was annotated using the Accession mapped clusters based pipeline to a UniGene identifier using 1 transcripts. // false // Accession mapped clusters // E	BP721915	BP721915 // /DB_XREF=BP721915 /CLONE=XL450e03ex // gb // --- // ---	---
Xl2.8029.1.S1_at	121.54	P	255.24	P	2.1	X_laevis_2 Array	Xenopus laevis	23Oct2013	Consensus sequence	GenBank	Xl2.8029.1	gb:BF072167 /DB_XREF=gi:10848806 /DB_XREF=db52e12.x1 /CLONE=IMAGE:3302158 /TID=Xl.8029.1 /CNT=24 /FEA=EST /TIER=Stack /STK=7 /UG=Xl.8029 /UG_TITLE=Transcribed locus /REP_ORG=X. laevis	BF072167	Xl.8029	Xl.8029	---	---	---	---	---	est	---	---	---	---	---	---	---	---	---	---	---	---	---	---	---	---	---	---	---	---	This probe set was annotated using the Accession mapped clusters based pipeline to a UniGene identifier using 24 transcripts. // false // Accession mapped clusters // E	AW198767,AW199006,AW199610,AW199664,AW634685,AW642198,BF072167,BF072198,BG552896,BG579665,BI442032,BI442085,BI446390,BJ627522,BJ643819,BP711404,BX852099,CA981145,DT059903,DY545236,EB465301,EB731932,EB733175,EB733358	AW198767 // /DB_XREF=da06b07.x1 /CLONE=XENOPUS_SOURCE_ID:xlnoc002e14 // gb // --- // --- /// AW199006 // /DB_XREF=da09g07.x1 /CLONE=XENOPUS_SOURCE_ID:xlnoc003d13 // gb // --- // --- /// AW199610 // /DB_XREF=da06b07.y1 /CLONE=XENOPUS_SOURCE_ID:xlnoc002e14	---
Xl2.18339.1.A1_at	406.35	P	855.52	P	2.11	X_laevis_2 Array	Xenopus laevis	23Oct2013	Consensus sequence	GenBank	Xl2.18339.1	gb:BI314527 /DB_XREF=gi:14988854 /DB_XREF=dae13f04.x1 /CLONE=IMAGE:4674174 /TID=Xl.18339.1 /CNT=1 /FEA=EST /TIER=ConsEnd /STK=1 /UG=Xl.18339 /UG_TITLE=Transcribed locus /REP_ORG=X. laevis	BI314527	Xl.18339	Xl.18339	---	---	---	---	---	est	---	---	---	---	---	---	---	---	---	---	---	---	---	---	---	---	---	---	---	---	This probe set was annotated using the Accession mapped clusters based pipeline to a UniGene identifier using 1 transcripts. // false // Accession mapped clusters // E	BI314527	BI314527 // /DB_XREF=dae13f04.x1 /CLONE=IMAGE:4674174 // gb // --- // ---	---
Xl2.24442.1.S1_at	316.86	P	668.41	P	2.11	X_laevis_2 Array	Xenopus laevis	23Oct2013	Consensus sequence	GenBank	Xl2.24442.1	gb:BC082934.1 /DB_XREF=gi:52430518 /TID=Xl.24442.1 /CNT=18 /FEA=mRNA /TIER=ConsEnd /STK=0 /UG=Xl.24442 /UG_TITLE=CDNA clone IMAGE:6933223 /DEF=Xenopus laevis cDNA clone IMAGE:6933223. /REP_ORG=X. laevis	BC082934.1	Xl.24442	Xl.5444	---	---	cytochrome P450, family 3, subfamily A, polypeptide 4	cyp3a4	---	full length	---	100037189	A2VD87	---	---	NP_001091350	NM_001097881	---	---	---	---	---	---	0055114 // oxidation-reduction process // inferred from electronic annotation	---	0004497 // monooxygenase activity // inferred from electronic annotation /// 0005506 // iron ion binding // inferred from electronic annotation /// 0009055 // electron carrier activity // inferred from electronic annotation /// 0016491 // oxidoreductase a	---	---	---	---	This probe set was annotated using the Matching Probes based pipeline to a Entrez Gene identifier using 1 transcripts. // false // Matching Probes // A	NM_001097881(14)	BC082934 // Xenopus laevis cDNA clone IMAGE:6933223. // gb // 14 // --- /// NM_001097881 // Xenopus laevis cytochrome P450, family 3, subfamily A, polypeptide 4 (cyp3a4), mRNA. // refseq // 14 // ---	---
Xl2.24589.1.S1_at	2420.52	P	5118.54	P	2.11	X_laevis_2 Array	Xenopus laevis	23Oct2013	Consensus sequence	GenBank	Xl2.24589.1	gb:BC054239.1 /DB_XREF=gi:32450208 /GEN=tm4sf4-prov /TID=Xl.24589.1 /CNT=51 /FEA=FLmRNA /TIER=FL /STK=2 /LL=380026 /UG=Xl.24589 /DEF=Xenopus laevis transmembrane 4 superfamily member 4, mRNA (cDNA clone MGC:64439 IMAGE:6880364), complete cds. /PROD=tm4sf4	BC054239.1	Xl.24589	Xl.24589	---	---	transmembrane 4 L six family member 4	tm4sf4	---	full length	---	380026	Q7SYW6	---	---	NP_001080334	NM_001086865	---	---	---	---	---	---	---	0016021 // integral to membrane // inferred from electronic annotation	---	---	---	---	---	This probe set was annotated using the Matching Probes based pipeline to a Entrez Gene identifier using 2 transcripts. // false // Matching Probes // A	BC054239(14),NM_001086865(14)	BC054239 // Xenopus laevis transmembrane 4 superfamily member 4, mRNA (cDNA clone MGC:64439 IMAGE:6880364), complete cds. // gb // 14 // --- /// NM_001086865 // Xenopus laevis transmembrane 4 L six family member 4 (tm4sf4), mRNA. // refseq // 14 // ---	---
Xl2.3618.1.S1_at	379.04	P	801.44	P	2.11	X_laevis_2 Array	Xenopus laevis	23Oct2013	Consensus sequence	GenBank	Xl2.3618.1	gb:BC094082.1 /DB_XREF=gi:62825899 /TID=Xl.3618.1 /CNT=20 /FEA=FLmRNA /TIER=FL /STK=5 /UG=Xl.3618 /DEF=Xenopus laevis cDNA clone MGC:114753 IMAGE:7011082, complete cds. /PROD=Unknown (protein for MGC:114753) /FL=gb:BC094082.1 /REP_ORG=X. laevis	BC094082.1	Xl.3618	Xl.65006	---	---	CCAAT/enhancer binding protein (C/EBP), beta	cebpb-b	---	full length	---	734434	Q52L37	---	---	NP_001089384	NM_001095915	---	---	---	---	---	---	0006355 // regulation of transcription, DNA-dependent // inferred from electronic annotation	---	0003700 // sequence-specific DNA binding transcription factor activity // inferred from electronic annotation /// 0043565 // sequence-specific DNA binding // inferred from electronic annotation	---	---	---	---	This probe set was annotated using the Matching Probes based pipeline to a Entrez Gene identifier using 1 transcripts. // false // Matching Probes // A	NM_001095915(13)	NM_001095915 // Xenopus laevis CCAAT/enhancer binding protein (C/EBP), beta (cebpb-b), mRNA. // refseq // 13 // ---	---
Xl2.6104.1.S1_at	243.09	P	513.89	P	2.11	X_laevis_2 Array	Xenopus laevis	23Oct2013	Consensus sequence	GenBank	Xl2.6104.1	gb:BC082420.1 /DB_XREF=gi:52078447 /GEN=LOC494641 /TID=Xl.6104.1 /CNT=21 /FEA=FLmRNA /TIER=FL /STK=1 /LL=494641 /UG=Xl.6104 /DEF=Xenopus laevis hypothetical LOC494641, mRNA (cDNA clone MGC:83279 IMAGE:6863014), complete cds. /PROD=LOC494641 protein /FL=gb	BC082420.1	Xl.6104	Xl.6104	---	---	RAB27A, member RAS oncogene family	rab27a-b	---	full length	---	494641	Q641B8	---	---	NP_001087958	NM_001094489	---	---	---	---	---	---	0007264 // small GTPase mediated signal transduction // inferred from electronic annotation /// 0015031 // protein transport // inferred from electronic annotation	---	0000166 // nucleotide binding // inferred from electronic annotation /// 0005525 // GTP binding // inferred from electronic annotation	---	---	---	---	This probe set was annotated using the Matching Probes based pipeline to a Entrez Gene identifier using 1 transcripts. // false // Matching Probes // A	NM_001094489(14)	NM_001094489 // Xenopus laevis RAB27A, member RAS oncogene family (rab27a-b), mRNA. // refseq // 14 // ---	---
Xl2.23767.1.S1_at	50.06	P	106.28	P	2.12	X_laevis_2 Array	Xenopus laevis	23Oct2013	Consensus sequence	GenBank	Xl2.23767.1	gb:BC080015.1 /DB_XREF=gi:51258304 /GEN=MGC82115 /TID=Xl.23767.1 /CNT=21 /FEA=FLmRNA /TIER=FL /STK=1 /LL=447323 /UG=Xl.23767 /DEF=Xenopus laevis MGC82115 protein, mRNA (cDNA clone MGC:82115 IMAGE:7011935), complete cds. /PROD=MGC82115 protein /FL=gb:BC080	BC080015.1	Xl.23767	Xl.23767	---	---	aminolevulinate, delta-, synthase 2	alas2	---	full length	---	447323	Q68F30	EC:2.3.1.37	---	NP_001087499	NM_001094030	---	---	---	---	---	---	0006778 // porphyrin-containing compound metabolic process // inferred from electronic annotation /// 0006783 // heme biosynthetic process // inferred from electronic annotation /// 0008152 // metabolic process // inferred from electronic annotation /// 0	0005739 // mitochondrion // inferred from electronic annotation /// 0005759 // mitochondrial matrix // inferred from electronic annotation	0003824 // catalytic activity // inferred from electronic annotation /// 0003870 // 5-aminolevulinate synthase activity // inferred from electronic annotation /// 0016740 // transferase activity // inferred from electronic annotation /// 0016746 // transf	---	---	---	---	This probe set was annotated using the Matching Probes based pipeline to a Entrez Gene identifier using 2 transcripts. // false // Matching Probes // A	BC080015(14),NM_001094030(14)	BC080015 // Xenopus laevis MGC82115 protein, mRNA (cDNA clone MGC:82115 IMAGE:7011935), complete cds. // gb // 14 // --- /// NM_001094030 // Xenopus laevis aminolevulinate, delta-, synthase 2 (alas2), nuclear gene encoding mitochondrial protein, mRNA. //	---
Xl2.53405.1.S1_at	738.9	P	1563.39	P	2.12	X_laevis_2 Array	Xenopus laevis	23Oct2013	Consensus sequence	GenBank	Xl2.53405.1	gb:CD362099 /DB_XREF=gi:31133510 /DB_XREF=AGENCOURT_14236725 /CLONE=IMAGE:6956404 /TID=Xl.53405.1 /CNT=4 /FEA=EST /TIER=ConsEnd /STK=1 /UG=Xl.53405 /UG_TITLE=Transcribed locus /REP_ORG=X. laevis	CD362099	Xl.53405	Xl.73523	---	---	---	---	---	est	---	---	---	---	---	---	---	---	---	---	---	---	---	---	---	---	---	---	---	---	This probe set was annotated using the Accession mapped clusters based pipeline to a UniGene identifier using 4 transcripts. // false // Accession mapped clusters // E	BG812738,CD303373,CD362099,CD362871	BG812738 // /DB_XREF=daf30e10.y1 /CLONE=IMAGE:4740186 // gb // --- // --- /// CD303373 // /DB_XREF=AGENCOURT_14234955 /CLONE=IMAGE:6955652 // gb // --- // --- /// CD362099 // /DB_XREF=AGENCOURT_14236725 /CLONE=IMAGE:6956404 // gb // --- // --- /// CD36287	---
Xl2.9638.2.S1_at	99.22	P	210.54	P	2.12	X_laevis_2 Array	Xenopus laevis	23Oct2013	Consensus sequence	GenBank	Xl2.9638.2	gb:BJ070078 /DB_XREF=gi:17500091 /DB_XREF=BJ070078 /CLONE=XL055h15 /TID=Xl.9638.2 /CNT=2 /FEA=EST /TIER=ConsEnd /STK=0 /UG=Xl.9638 /UG_TITLE=Transcribed locus /REP_ORG=X. laevis	BJ070078	Xl.9638	Xl.9638	---	---	---	---	---	est	---	---	---	---	---	---	---	---	---	---	---	---	---	---	---	---	---	---	---	---	This probe set was annotated using the Accession mapped clusters based pipeline to a UniGene identifier using 2 transcripts. // false // Accession mapped clusters // E	BG553273,BJ070078	BG553273 // /DB_XREF=dac24a11.y1 /CLONE=IMAGE:4407837 // gb // --- // --- /// BJ070078 // /DB_XREF=BJ070078 /CLONE=XL055h15 // gb // --- // ---	---
Xl2.56397.1.S1_at	68.38	P	145.5	P	2.13	X_laevis_2 Array	Xenopus laevis	23Oct2013	Consensus sequence	GenBank	Xl2.56397.1	gb:CX133110 /DB_XREF=gi:56704132 /DB_XREF=AGENCOURT_39763684 /CLONE=IMAGE:7767511 /TID=Xl.56397.1 /CNT=3 /FEA=EST /TIER=ConsEnd /STK=0 /UG=Xl.56397 /UG_TITLE=Transcribed locus, weakly similar to NP_083206.1 Tmc5 protein (Mus musculus) /REP_ORG=X. laevis	CX133110	Xl.56397	Xl.56397	---	---	---	---	---	est	---	---	---	---	---	---	---	---	---	---	---	---	---	---	---	---	---	---	---	---	This probe set was annotated using the Accession mapped clusters based pipeline to a UniGene identifier using 3 transcripts. // false // Accession mapped clusters // E	CX133110,EB478045,EB478632	CX133110 // /DB_XREF=AGENCOURT_39763684 /CLONE=IMAGE:7767511 // gb // --- // --- /// EB478045 // /DB_XREF=AGENCOURT_73660857 /CLONE=IMAGE:8540730 // gb // --- // --- /// EB478632 // /DB_XREF=AGENCOURT_73663062 /CLONE=IMAGE:8529748 // gb // --- // ---	---
Xl2.14625.1.A1_at	32.31	P	69.1	P	2.14	X_laevis_2 Array	Xenopus laevis	23Oct2013	Consensus sequence	GenBank	Xl2.14625.1	gb:BJ056790 /DB_XREF=gi:17479360 /DB_XREF=BJ056790 /CLONE=XL033a12 /TID=Xl.14625.1 /CNT=1 /FEA=EST /TIER=ConsEnd /STK=1 /UG=Xl.14625 /UG_TITLE=Transcribed locus /REP_ORG=X. laevis	BJ056790	Xl.14625	Xl.14625	---	---	---	---	---	est	---	---	---	---	---	---	---	---	---	---	---	---	---	---	---	---	---	---	---	---	This probe set was annotated using the Accession mapped clusters based pipeline to a UniGene identifier using 1 transcripts. // false // Accession mapped clusters // E	BJ056790	BJ056790 // /DB_XREF=BJ056790 /CLONE=XL033a12 // gb // --- // ---	---
Xl2.46771.1.A1_s_at	56.78	P	121.74	P	2.14	X_laevis_2 Array	Xenopus laevis	23Oct2013	Consensus sequence	GenBank	Xl2.46771.1	gb:CA972911 /DB_XREF=gi:27505565 /DB_XREF=AGENCOURT_10769495 /CLONE=IMAGE:6324882 /TID=Xl.46771.1 /CNT=2 /FEA=EST /TIER=ConsEnd /STK=0 /UG=Xl.46771 /UG_TITLE=Transcribed locus /REP_ORG=X. laevis	CA972911	Xl.46771	Xl.46771	---	---	antigen identified by monoclonal antibody Ki-67	mki67	---	full length	---	100189585	Q08BU2	---	---	NP_001128553	NM_001135081	---	---	---	---	---	---	---	---	0003677 // DNA binding // inferred from electronic annotation	---	---	---	---	This probe set was annotated using the Matching Probes based pipeline to a Entrez Gene identifier using 2 transcripts. // false // Matching Probes // A	BC124560(14),NM_001135081(14)	BC124560 // Xenopus laevis cDNA clone MGC:132156 IMAGE:5078539, complete cds. // gb // 14 // --- /// NM_001135081 // Xenopus laevis antigen identified by monoclonal antibody Ki-67 (mki67), mRNA. // refseq // 14 // ---	---
Xl2.24181.1.A1_at	42.25	P	90.69	P	2.15	X_laevis_2 Array	Xenopus laevis	23Oct2013	Consensus sequence	GenBank	Xl2.24181.1	gb:EB471652 /DB_XREF=gi:92068977 /DB_XREF=AGENCOURT_73501378 /CLONE=IMAGE:8460417 /TID=Xl.24181.1 /CNT=4 /FEA=EST /TIER=ConsEnd /STK=0 /UG=Xl.24181 /UG_TITLE=Transcribed locus, weakly similar to NP_989853.1 anti-apoptotic NR13 (Gallus gallus) /REP_ORG=X.	EB471652	Xl.24181	Xl.24181	---	---	BCL2-like 10 (apoptosis facilitator)	bcl2l10	---	---	---	100381007	---	---	---	---	---	---	---	---	---	---	---	---	---	---	---	---	---	---	This probe set was annotated using the Accession mapped clusters based pipeline to a UniGene identifier using 4 transcripts. // false // Accession mapped clusters // E	BJ098452,BJ633098,CB565184,EB471652	BJ098452 // /DB_XREF=BJ098452 /CLONE=XL146k12 // gb // --- // --- /// BJ633098 // /DB_XREF=BJ633098 /CLONE=XL177e06 // gb // --- // --- /// CB565184 // /DB_XREF=AGENCOURT_13325375 /CLONE=IMAGE:6873122 // gb // --- // --- /// EB471652 // /DB_XREF=AGENCOURT	BC142549 // gb // 6 // Cross Hyb Matching Probes
Xl2.29469.1.S1_at	1158.85	P	2495.94	P	2.15	X_laevis_2 Array	Xenopus laevis	23Oct2013	Consensus sequence	GenBank	Xl2.29469.1	gb:CV106473 /DB_XREF=gi:51615317 /DB_XREF=AGENCOURT_31519413 /CLONE=IMAGE:7390061 /TID=Xl.29469.1 /CNT=39 /FEA=FLmRNA /TIER=Stack /STK=12 /LL=446618 /UG_GENE=MGC82252 /UG=Xl.29469 /UG_TITLE=MGC82252 protein /FL=gb:BC077437.1 /REP_ORG=X. laevis	CV106473	Xl.29469	Xl.29469	---	---	inositol-3-phosphate synthase 1	isyna1-b	---	full length	---	446618	Q6DDT1	EC:5.5.1.4	---	NP_001086783	NM_001093314	---	---	---	---	---	---	0006021 // inositol biosynthetic process // inferred from electronic annotation /// 0006629 // lipid metabolic process // inferred from electronic annotation /// 0008654 // phospholipid biosynthetic process // inferred from electronic annotation	0005737 // cytoplasm // inferred from electronic annotation	0004512 // inositol-3-phosphate synthase activity // inferred from electronic annotation /// 0016853 // isomerase activity // inferred from electronic annotation	---	---	---	---	This probe set was annotated using the Matching Probes based pipeline to a Entrez Gene identifier using 2 transcripts. // false // Matching Probes // A	BC077437(14),NM_001093314(14)	BC077437 // Xenopus laevis MGC82252 protein, mRNA (cDNA clone MGC:82252 IMAGE:4031756), complete cds. // gb // 14 // --- /// NM_001093314 // Xenopus laevis inositol-3-phosphate synthase 1 (isyna1-b), mRNA. // refseq // 14 // ---	---
Xl2.10616.2.A1_at	36.77	P	79.36	P	2.16	X_laevis_2 Array	Xenopus laevis	23Oct2013	Consensus sequence	GenBank	Xl2.10616.2	gb:BE491218 /DB_XREF=gi:9610679 /DB_XREF=db43g07.x1 /CLONE=IMAGE:3301308 /TID=Xl.10616.2 /CNT=1 /FEA=EST /TIER=ConsEnd /STK=1 /UG=Xl.10616 /UG_TITLE=Transcribed locus /REP_ORG=X. laevis	BE491218	Xl.10616	Xl.10616	---	---	---	---	---	est	---	---	---	---	---	---	---	---	---	---	---	---	---	---	---	---	---	---	---	---	This probe set was annotated using the Accession mapped clusters based pipeline to a UniGene identifier using 1 transcripts. // false // Accession mapped clusters // E	BE491218	BE491218 // /DB_XREF=db43g07.x1 /CLONE=IMAGE:3301308 // gb // --- // ---	---
Xl2.17580.1.S1_at	962.94	P	2081.2	P	2.16	X_laevis_2 Array	Xenopus laevis	23Oct2013	Consensus sequence	GenBank	Xl2.17580.1	gb:BC046941.1 /DB_XREF=gi:28422223 /GEN=ass-prov /TID=Xl.17580.1 /CNT=24 /FEA=FLmRNA /TIER=FL /STK=2 /LL=380488 /UG=Xl.17580 /DEF=Xenopus laevis arginosuccinate synthetase 1, mRNA (cDNA clone MGC:53519 IMAGE:5572657), complete cds. /PROD=ass-prov protein	BC046941.1	Xl.17580	Xl.17580	---	---	argininosuccinate synthase 1	ass1	---	full length	---	380488	Q7ZWM4	EC:6.3.4.5	---	NP_001080795	NM_001087326	---	---	---	---	---	---	0000050 // urea cycle // inferred from electronic annotation /// 0006526 // arginine biosynthetic process // inferred from electronic annotation /// 0008652 // cellular amino acid biosynthetic process // inferred from electronic annotation	---	0000166 // nucleotide binding // inferred from electronic annotation /// 0004055 // argininosuccinate synthase activity // inferred from electronic annotation /// 0005524 // ATP binding // inferred from electronic annotation /// 0016874 // ligase activity	---	---	---	---	This probe set was annotated using the Matching Probes based pipeline to a Entrez Gene identifier using 2 transcripts. // false // Matching Probes // A	BC046941(13),NM_001087326(13)	BC046941 // Xenopus laevis arginosuccinate synthetase 1, mRNA (cDNA clone MGC:53519 IMAGE:5572657), complete cds. // gb // 13 // --- /// NM_001087326 // Xenopus laevis argininosuccinate synthase 1 (ass1), mRNA. // refseq // 13 // ---	---
Xl2.30916.1.S1_at	25.35	A	54.81	P	2.16	X_laevis_2 Array	Xenopus laevis	23Oct2013	Consensus sequence	GenBank	Xl2.30916.1	gb:BE509329 /DB_XREF=gi:9729104 /DB_XREF=dc09c08.y1 /CLONE=IMAGE:3396590 /TID=Xl.30916.1 /CNT=3 /FEA=mRNA /TIER=ConsEnd /STK=0 /LL=431986 /UG_GENE=LOC431986 /UG=Xl.30916 /UG_TITLE=Hypothetical protein LOC431986 /REP_ORG=X. laevis	BE509329	Xl.30916	Xl.30916	---	---	DNA-damage regulated autophagy modulator 1	dram1	---	---	---	431986	Q6NRS6	---	---	---	---	---	---	---	---	---	---	0006914 // autophagy // inferred from electronic annotation /// 0006915 // apoptotic process // inferred from electronic annotation	0005764 // lysosome // inferred from electronic annotation /// 0005765 // lysosomal membrane // inferred from electronic annotation /// 0016020 // membrane // inferred from electronic annotation /// 0016021 // integral to membrane // inferred from electro	---	---	---	---	---	This probe set was annotated using the Matching Probes based pipeline to a Entrez Gene identifier using 1 transcripts. // false // Matching Probes // A	BC070646(14)	BC070646 // Xenopus laevis Damage-regulated autophagy modulator, mRNA (cDNA clone IMAGE:3396590), partial cds. // gb // 14 // ---	---
Xl2.31053.1.A1_at	83.05	P	179.62	P	2.16	X_laevis_2 Array	Xenopus laevis	23Oct2013	Consensus sequence	GenBank	Xl2.31053.1	gb:BE026474 /DB_XREF=gi:8319835 /DB_XREF=db27a08.x1 /CLONE=XENOPUS_SOURCE_ID: /TID=Xl.31053.1 /CNT=1 /FEA=EST /TIER=ConsEnd /STK=1 /UG=Xl.31053 /UG_TITLE=Transcribed locus /REP_ORG=X. laevis	BE026474	Xl.31053	Xl.31053	---	---	---	---	---	est	---	---	---	---	---	---	---	---	---	---	---	---	---	---	---	---	---	---	---	---	This probe set was annotated using the Accession mapped clusters based pipeline to a UniGene identifier using 1 transcripts. // false // Accession mapped clusters // E	BE026474	BE026474 // /DB_XREF=db27a08.x1 /CLONE=XENOPUS_SOURCE_ID: // gb // --- // ---	---
Xl2.12772.2.A1_at	292.81	P	635.85	P	2.17	X_laevis_2 Array	Xenopus laevis	23Oct2013	Consensus sequence	GenBank	Xl2.12772.2	gb:BJ090655 /DB_XREF=gi:17588951 /DB_XREF=BJ090655 /CLONE=XL109k10 /TID=Xl.12772.2 /CNT=2 /FEA=EST /TIER=ConsEnd /STK=1 /UG=Xl.12772 /UG_TITLE=Transcribed locus /REP_ORG=X. laevis	BJ090655	Xl.12772	Xl.12772	---	---	---	---	---	est	---	---	---	---	---	---	---	---	---	---	---	---	---	---	---	---	---	---	---	---	This probe set was annotated using the Accession mapped clusters based pipeline to a UniGene identifier using 2 transcripts. // false // Accession mapped clusters // E	BJ088218,BJ090655	BJ088218 // /DB_XREF=BJ088218 /CLONE=XL092d18 // gb // --- // --- /// BJ090655 // /DB_XREF=BJ090655 /CLONE=XL109k10 // gb // --- // ---	---
Xl2.10419.1.A1_at	101.61	P	221.33	P	2.18	X_laevis_2 Array	Xenopus laevis	23Oct2013	Consensus sequence	GenBank	Xl2.10419.1	gb:CA972119 /DB_XREF=gi:27504773 /DB_XREF=AGENCOURT_10802387 /CLONE=IMAGE:6323744 /TID=Xl.10419.1 /CNT=2 /FEA=EST /TIER=ConsEnd /STK=0 /UG=Xl.10419 /UG_TITLE=Transcribed locus, moderately similar to XP_420996.1 PREDICTED: similar to cytochrome P450, famil	CA972119	Xl.10419	Xl.10419	---	---	---	---	---	est	---	---	---	---	---	---	---	---	---	---	---	---	---	---	---	---	---	---	---	---	This probe set was annotated using the Accession mapped clusters based pipeline to a UniGene identifier using 2 transcripts. // false // Accession mapped clusters // E	BF024911,CA972119	BF024911 // /DB_XREF=dc80h09.x1 /CLONE=IMAGE:3403457 // gb // --- // --- /// CA972119 // /DB_XREF=AGENCOURT_10802387 /CLONE=IMAGE:6323744 // gb // --- // ---	---
Xl2.12459.1.S1_at	1829.87	P	3986.42	P	2.18	X_laevis_2 Array	Xenopus laevis	23Oct2013	Consensus sequence	GenBank	Xl2.12459.1	gb:CB561508 /DB_XREF=gi:29481038 /DB_XREF=AGENCOURT_13329793 /CLONE=IMAGE:6878798 /TID=Xl.12459.1 /CNT=38 /FEA=FLmRNA /TIER=Stack /STK=7 /LL=379844 /UG_GENE=pck1 /UG=Xl.12459 /UG_TITLE=Phosphoenolpyruvate carboxykinase 1, cytosolic /FL=gb:BC048227.1 /REP_	CB561508	Xl.12459	Xl.12459	---	---	phosphoenolpyruvate carboxykinase 1, cytosolic	pck1	---	full length	---	379844	Q7ZWK0	EC:4.1.1.32	---	NP_001080152	NM_001086683	---	---	---	---	---	---	0006094 // gluconeogenesis // inferred from electronic annotation	---	0004611 // phosphoenolpyruvate carboxykinase activity // inferred from electronic annotation /// 0004613 // phosphoenolpyruvate carboxykinase (GTP) activity // inferred from electronic annotation /// 0005525 // GTP binding // inferred from electronic anno	---	---	---	---	This probe set was annotated using the Matching Probes based pipeline to a Entrez Gene identifier using 2 transcripts. // false // Matching Probes // A	BC048227(14),NM_001086683(14)	BC048227 // Xenopus laevis phosphoenolpyruvate carboxykinase 1, cytosolic, mRNA (cDNA clone MGC:53447 IMAGE:5571977), complete cds. // gb // 14 // --- /// NM_001086683 // Xenopus laevis phosphoenolpyruvate carboxykinase 1, cytosolic (pck1), mRNA. // refse	---
Xl2.17362.1.A1_at	87.84	P	191.45	P	2.18	X_laevis_2 Array	Xenopus laevis	23Oct2013	Consensus sequence	GenBank	Xl2.17362.1	gb:DT076767 /DB_XREF=gi:72376016 /DB_XREF=AGENCOURT_55787658 /CLONE=IMAGE:8074794 /TID=Xl.17362.1 /CNT=3 /FEA=EST /TIER=ConsEnd /STK=0 /UG=Xl.17362 /UG_TITLE=Transcribed locus, weakly similar to NP_060874.1 centaurin-alpha 2 protein (Homo sapiens) /REP_OR	DT076767	Xl.17362	Xl.17362	---	---	---	---	---	est	---	---	---	---	---	---	---	---	---	---	---	---	---	---	---	---	---	---	---	---	This probe set was annotated using the Accession mapped clusters based pipeline to a UniGene identifier using 3 transcripts. // false // Accession mapped clusters // E	BJ081138,DT076707,DT076767	BJ081138 // /DB_XREF=BJ081138 /CLONE=XL070k03 // gb // --- // --- /// DT076707 // /DB_XREF=AGENCOURT_55789578 /CLONE=IMAGE:8074794 // gb // --- // --- /// DT076767 // /DB_XREF=AGENCOURT_55787658 /CLONE=IMAGE:8074794 // gb // --- // ---	---
Xl2.19901.1.A1_at	57.41	P	125.41	P	2.18	X_laevis_2 Array	Xenopus laevis	23Oct2013	Consensus sequence	GenBank	Xl2.19901.1	gb:BQ400341 /DB_XREF=gi:21088028 /DB_XREF=NISC_mp08g05.x1 /CLONE=IMAGE:4968777 /TID=Xl.19901.1 /CNT=1 /FEA=EST /TIER=ConsEnd /STK=0 /UG=Xl.19901 /UG_TITLE=Transcribed locus, weakly similar to XP_525838.1 PREDICTED: similar to solute carrier family 9 (sodi	BQ400341	Xl.19901	Xl.19901	---	---	---	---	---	est	---	---	---	---	---	---	---	---	---	---	---	---	---	---	---	---	---	---	---	---	This probe set was annotated using the Accession mapped clusters based pipeline to a UniGene identifier using 1 transcripts. // false // Accession mapped clusters // E	BQ400341	BQ400341 // /DB_XREF=NISC_mp08g05.x1 /CLONE=IMAGE:4968777 // gb // --- // ---	---
Xl2.23401.1.S1_at	63.81	P	139.01	P	2.18	X_laevis_2 Array	Xenopus laevis	23Oct2013	Consensus sequence	GenBank	Xl2.23401.1	gb:BC077788.1 /DB_XREF=gi:50414852 /GEN=MGC80358 /TID=Xl.23401.1 /CNT=30 /FEA=FLmRNA /TIER=FL /STK=1 /LL=446766 /UG=Xl.23401 /DEF=Xenopus laevis MGC80358 protein, mRNA (cDNA clone MGC:80358 IMAGE:5074436), complete cds. /PROD=MGC80358 protein /FL=gb:BC077	BC077788.1	Xl.23401	Xl.23401	---	---	MGC80358 protein	MGC80358	---	full length	---	446766	Q6DD41	---	---	NP_001086931	NM_001093462	---	---	---	---	---	---	---	0016020 // membrane // inferred from electronic annotation	---	---	---	---	---	This probe set was annotated using the Matching Probes based pipeline to a Entrez Gene identifier using 2 transcripts. // false // Matching Probes // A	BC077788(14),NM_001093462(14)	BC077788 // Xenopus laevis MGC80358 protein, mRNA (cDNA clone MGC:80358 IMAGE:5074436), complete cds. // gb // 14 // --- /// NM_001093462 // Xenopus laevis MGC80358 protein (MGC80358), mRNA. // refseq // 14 // ---	---
Xl2.3229.1.S1_at	525.31	P	1146.99	P	2.18	X_laevis_2 Array	Xenopus laevis	23Oct2013	Consensus sequence	GenBank	Xl2.3229.1	gb:CO384220 /DB_XREF=gi:49490043 /DB_XREF=AGENCOURT_26185433 /CLONE=IMAGE:7296016 /TID=Xl.3229.1 /CNT=25 /FEA=mRNA /TIER=ConsEnd /STK=0 /UG=Xl.3229 /UG_TITLE=CDNA clone IMAGE:3396399 /REP_ORG=X. laevis	CO384220	Xl.3229	Xl.57651	---	---	---	---	---	---	---	---	---	---	---	---	---	---	---	---	---	---	---	---	---	---	---	---	---	---	This probe set was annotated using the Matching Probes based pipeline to a UniGene identifier using 1 transcripts. // false // Matching Probes // A	BC080170(13)	BC080170 // Xenopus laevis cDNA clone IMAGE:3396399. // gb // 13 // ---	---
Xl2.55331.1.A1_at	46.5	P	101.27	P	2.18	X_laevis_2 Array	Xenopus laevis	23Oct2013	Consensus sequence	GenBank	Xl2.55331.1	gb:BG021624 /DB_XREF=gi:12477712 /DB_XREF=dg33f03.x1 /CLONE=IMAGE:3750676 /TID=Xl.55331.1 /CNT=2 /FEA=EST /TIER=ConsEnd /STK=1 /UG=Xl.55331 /UG_TITLE=Transcribed locus /REP_ORG=X. laevis	BG021624	Xl.55331	Xl.55331	---	---	---	---	---	est	---	---	---	---	---	---	---	---	---	---	---	---	---	---	---	---	---	---	---	---	This probe set was annotated using the Accession mapped clusters based pipeline to a UniGene identifier using 2 transcripts. // false // Accession mapped clusters // E	BG021624,BG038205	BG021624 // /DB_XREF=dg33f03.x1 /CLONE=IMAGE:3750676 // gb // --- // --- /// BG038205 // /DB_XREF=dg33f03.y1 /CLONE=IMAGE:3750676 // gb // --- // ---	---
Xl2.628.2.S1_a_at	53.33	P	117.07	P	2.2	X_laevis_2 Array	Xenopus laevis	23Oct2013	Consensus sequence	GenBank	Xl2.628.2	gb:M84163.1 /DB_XREF=gi:214667 /GEN=PPARg /TID=Xl.628.2 /CNT=5 /FEA=FLmRNA /TIER=FL /STK=1 /LL=397769 /UG=Xl.628 /DEF=Xenopus laevis peroxisome proliferator activated receptor gamma (PPARg) mRNA, complete cds. /PROD=peroxisome proliferator activated recep	M84163.1	Xl.628	Xl.628	---	---	peroxisome proliferator-activated receptor gamma	pparg	---	full length	---	397769	P37234 /// Q6PA31 /// Q98SF8	---	---	NP_001081312	NM_001087843	---	---	---	---	---	---	0006351 // transcription, DNA-dependent // inferred from electronic annotation /// 0006355 // regulation of transcription, DNA-dependent // inferred from electronic annotation /// 0030522 // intracellular receptor signaling pathway // inferred from electr	0005634 // nucleus // inferred from electronic annotation	0003677 // DNA binding // inferred from electronic annotation /// 0003700 // sequence-specific DNA binding transcription factor activity // inferred from electronic annotation /// 0003707 // steroid hormone receptor activity // inferred from electronic an	---	---	---	---	This probe set was annotated using the Matching Probes based pipeline to a Entrez Gene identifier using 3 transcripts. // false // Matching Probes // A	BC060474(14),M84163(14),NM_001087843(14)	BC060474 // Xenopus laevis peroxisome proliferator activated receptor gamma, mRNA (cDNA clone MGC:68675 IMAGE:4032975), complete cds. // gb // 14 // --- /// M84163 // Xenopus laevis peroxisome proliferator activated receptor gamma (PPARg) mRNA, complete c	---
Xl2.9500.1.A1_at	343.31	P	754.13	P	2.2	X_laevis_2 Array	Xenopus laevis	23Oct2013	Consensus sequence	GenBank	Xl2.9500.1	gb:BJ086453 /DB_XREF=gi:17582863 /DB_XREF=BJ086453 /CLONE=XL053c01 /TID=Xl.9500.1 /CNT=5 /FEA=EST /TIER=ConsEnd /STK=3 /UG=Xl.9500 /UG_TITLE=Transcribed locus, moderately similar to XP_510411.1 PREDICTED: myosin VC (Pan troglodytes) /REP_ORG=X. laevis	BJ086453	Xl.9500	Xl.9500	---	---	---	---	---	est	---	---	---	---	---	---	---	---	---	---	---	---	---	---	---	---	---	---	---	---	This probe set was annotated using the Accession mapped clusters based pipeline to a UniGene identifier using 5 transcripts. // false // Accession mapped clusters // E	BG264787,BJ086453,BJ087143,BP717171,CX131486	BG264787 // /DB_XREF=daa32f07.x1 /CLONE=IMAGE:4057885 // gb // --- // --- /// BJ086453 // /DB_XREF=BJ086453 /CLONE=XL053c01 // gb // --- // --- /// BJ087143 // /DB_XREF=BJ087143 /CLONE=XL055j01 // gb // --- // --- /// BP717171 // /DB_XREF=BP717171 /CLONE=	---
Xl2.16229.1.S1_at	323.85	P	714.41	P	2.21	X_laevis_2 Array	Xenopus laevis	23Oct2013	Consensus sequence	GenBank	Xl2.16229.1	gb:BC097583.1 /DB_XREF=gi:67677958 /TID=Xl.16229.1 /CNT=23 /FEA=mRNA /TIER=ConsEnd /STK=0 /LL=494771 /UG_GENE=LOC494771 /UG=Xl.16229 /UG_TITLE=Hypothetical LOC494771 /DEF=Xenopus laevis cDNA clone IMAGE:4032335, containing frame-shift errors. /REP_ORG=X.	BC097583.1	Xl.16229	Xl.16229	---	---	UDP-N-acteylglucosamine pyrophosphorylase 1-like 1	uap1l1	---	---	---	494771	Q63ZN3	---	---	---	---	---	---	---	---	---	---	---	---	---	---	---	---	---	This probe set was annotated using the Matching Probes based pipeline to a UniGene identifier using 1 transcripts. // false // Matching Probes // A	BC097583(14)	BC097583 // Xenopus laevis cDNA clone IMAGE:4032335, containing frame-shift errors. // gb // 14 // ---	---
Xl2.28963.1.S1_at	149.06	P	329.62	P	2.21	X_laevis_2 Array	Xenopus laevis	23Oct2013	Consensus sequence	GenBank	Xl2.28963.1	gb:CD519898 /DB_XREF=gi:31451652 /DB_XREF=AGENCOURT_14391200 /CLONE=IMAGE:6948522 /TID=Xl.28963.1 /CNT=5 /FEA=EST /TIER=ConsEnd /STK=1 /UG=Xl.28963 /UG_TITLE=Transcribed locus /REP_ORG=X. laevis	CD519898	Xl.28963	Xl.71868	---	---	---	---	---	est	---	---	---	---	---	---	---	---	---	---	---	---	---	---	---	---	---	---	---	---	This probe set was annotated using the Accession mapped clusters based pipeline to a UniGene identifier using 5 transcripts. // false // Accession mapped clusters // E	AW200015,BJ074683,BJ081264,CD325554,CD519898	AW200015 // /DB_XREF=da10e08.y1 /CLONE=XENOPUS_SOURCE_ID:xlnoc003g15 // gb // --- // --- /// BJ074683 // /DB_XREF=BJ074683 /CLONE=XL071b21 // gb // --- // --- /// BJ081264 // /DB_XREF=BJ081264 /CLONE=XL071b21 // gb // --- // --- /// CD325554 // /DB_XREF=A	---
Xl2.6143.1.S1_at	24.83	A	54.89	P	2.21	X_laevis_2 Array	Xenopus laevis	23Oct2013	Consensus sequence	GenBank	Xl2.6143.1	gb:AF015303.1 /DB_XREF=gi:2582136 /TID=Xl.6143.1 /CNT=150 /FEA=FLmRNA /TIER=FL+Stack /STK=8 /LL=379454 /UG_GENE=MGC64314 /UG=Xl.6143 /DEF=Xenopus laevis small GTPase Ran binding protein 1 mRNA, complete cds. /PROD=small GTPase Ran binding protein 1 /FL=gb	AF015303.1	Xl.6143	Xl.6143	---	---	RAN binding protein 1	ranbp1	---	full length	---	379454	O42193	---	---	NP_001079764	NM_001086295	---	---	---	---	---	---	0046907 // intracellular transport // inferred from electronic annotation	---	---	---	---	---	---	This probe set was annotated using the Matching Probes based pipeline to a Entrez Gene identifier using 1 transcripts. // false // Matching Probes // A	NM_001086295(14)	NM_001086295 // Xenopus laevis RAN binding protein 1 (ranbp1), mRNA. // refseq // 14 // ---	---
Xl2.6253.1.A1_at	39.79	A	87.95	P	2.21	X_laevis_2 Array	Xenopus laevis	23Oct2013	Consensus sequence	GenBank	Xl2.6253.1	gb:AW782953 /DB_XREF=gi:7797559 /DB_XREF=db25g12.x1 /CLONE=XENOPUS_SOURCE_ID: /TID=Xl.6253.1 /CNT=1 /FEA=EST /TIER=ConsEnd /STK=1 /UG=Xl.6253 /UG_TITLE=Transcribed locus /REP_ORG=X. laevis	AW782953	Xl.6253	Xl.6253	---	---	---	---	---	est	---	---	---	---	---	---	---	---	---	---	---	---	---	---	---	---	---	---	---	---	This probe set was annotated using the Accession mapped clusters based pipeline to a UniGene identifier using 1 transcripts. // false // Accession mapped clusters // E	AW782953	AW782953 // /DB_XREF=db25g12.x1 /CLONE=XENOPUS_SOURCE_ID: // gb // --- // ---	---
Xl2.6615.1.S1_at	330.67	P	729.71	P	2.21	X_laevis_2 Array	Xenopus laevis	23Oct2013	Consensus sequence	GenBank	Xl2.6615.1	gb:BC054246.1 /DB_XREF=gi:32450613 /GEN=MGC64453 /TID=Xl.6615.1 /CNT=90 /FEA=FLmRNA /TIER=FL+Stack /STK=25 /LL=379481 /UG=Xl.6615 /DEF=Xenopus laevis hypothetical protein MGC64453, mRNA (cDNA clone MGC:64453 IMAGE:6880630), complete cds. /PROD=MGC64453 pr	BC054246.1	Xl.6615	Xl.6615	---	---	DNA-damage-inducible transcript 4	ddit4	---	full length	---	379481	Q7SYV9	---	---	NP_001079791	NM_001086322	---	---	---	---	---	---	0006915 // apoptotic process // inferred from electronic annotation /// 0009968 // negative regulation of signal transduction // inferred from electronic annotation	0005737 // cytoplasm // inferred from electronic annotation /// 0005737 // cytoplasm // inferred from sequence or structural similarity /// 0005739 // mitochondrion // inferred from electronic annotation	---	---	---	---	---	This probe set was annotated using the Matching Probes based pipeline to a Entrez Gene identifier using 1 transcripts. // false // Matching Probes // A	NM_001086322(13)	DQ096864 // Xenopus laevis enpr02 mRNA, complete sequence. // gb // 14 // --- /// NM_001086322 // Xenopus laevis DNA-damage-inducible transcript 4 (ddit4), mRNA. // refseq // 13 // ---	---
Xl2.26365.1.A1_at	655.37	P	1453.73	P	2.22	X_laevis_2 Array	Xenopus laevis	23Oct2013	Consensus sequence	GenBank	Xl2.26365.1	gb:CD361796 /DB_XREF=gi:31133207 /DB_XREF=AGENCOURT_14239028 /CLONE=IMAGE:6956947 /TID=Xl.26365.1 /CNT=2 /FEA=EST /TIER=ConsEnd /STK=1 /UG=Xl.26365 /UG_TITLE=Transcribed locus /REP_ORG=X. laevis	CD361796	Xl.26365	Xl.74176	---	---	---	---	---	est	---	---	---	---	---	---	---	---	---	---	---	---	---	---	---	---	---	---	---	---	This probe set was annotated using the Accession mapped clusters based pipeline to a UniGene identifier using 2 transcripts. // false // Accession mapped clusters // E	CD328999,CD361796	CD328999 // /DB_XREF=AGENCOURT_14144127 /CLONE=IMAGE:6950527 // gb // --- // --- /// CD361796 // /DB_XREF=AGENCOURT_14239028 /CLONE=IMAGE:6956947 // gb // --- // ---	---
Xl2.47328.1.S1_at	1564.81	P	3481.02	P	2.22	X_laevis_2 Array	Xenopus laevis	23Oct2013	Consensus sequence	GenBank	Xl2.47328.1	gb:BC075229.1 /DB_XREF=gi:49523122 /GEN=MGC84417 /TID=Xl.47328.1 /CNT=23 /FEA=FLmRNA /TIER=FL /STK=1 /LL=444825 /UG=Xl.47328 /DEF=Xenopus laevis MGC84417 protein, mRNA (cDNA clone MGC:84417 IMAGE:7019294), complete cds. /PROD=MGC84417 protein /FL=gb:BC075	BC075229.1	Xl.47328	Xl.67352	---	---	guanine nucleotide binding protein (G protein), alpha transducing activity polypeptide 1	gnat1	---	full length	---	444825	Q6DJF0	---	---	NP_001086396	NM_001092927	---	---	---	---	---	---	0006184 // GTP catabolic process // inferred from electronic annotation /// 0007165 // signal transduction // inferred from electronic annotation /// 0007186 // G-protein coupled receptor signaling pathway // inferred from electronic annotation /// 000718	---	0000166 // nucleotide binding // inferred from electronic annotation /// 0003924 // GTPase activity // inferred from electronic annotation /// 0004871 // signal transducer activity // inferred from electronic annotation /// 0005525 // GTP binding // infer	---	---	---	---	This probe set was annotated using the Matching Probes based pipeline to a Entrez Gene identifier using 2 transcripts. // false // Matching Probes // A	BC075229(14),NM_001092927(14)	BC075229 // Xenopus laevis MGC84417 protein, mRNA (cDNA clone MGC:84417 IMAGE:7019294), complete cds. // gb // 14 // --- /// NM_001092927 // Xenopus laevis guanine nucleotide binding protein (G protein), alpha transducing activity polypeptide 1 (gnat1), m	BC111509 // gb // 1 // Cross Hyb Matching Probes /// NM_001090561 // refseq // 1 // Cross Hyb Matching Probes
Xl2.6748.1.S1_at	939.99	P	2085	P	2.22	X_laevis_2 Array	Xenopus laevis	23Oct2013	Consensus sequence	GenBank	Xl2.6748.1	gb:BJ641970 /DB_XREF=gi:37506502 /DB_XREF=BJ641970 /CLONE=XL211o12 /TID=Xl.6748.1 /CNT=91 /FEA=FLmRNA /TIER=Stack /STK=9 /LL=380175 /UG_GENE=gfpt1 /UG=Xl.6748 /UG_TITLE=Glutamine fructose-6-phosphate transaminase 1 /FL=gb:BC043809.1 /REP_ORG=X. laevis	BJ641970	Xl.6748	Xl.6748	---	---	glutamine-fructose-6-phosphate transaminase 2	gfpt2	---	full length	---	380175	Q7ZYF4	EC:2.6.1.16	---	NP_001080483	NM_001087014	---	---	---	---	---	---	0005975 // carbohydrate metabolic process // inferred from electronic annotation /// 0008152 // metabolic process // inferred from electronic annotation /// 0016051 // carbohydrate biosynthetic process // inferred from electronic annotation	---	0004360 // glutamine-fructose-6-phosphate transaminase (isomerizing) activity // inferred from electronic annotation /// 0030246 // carbohydrate binding // inferred from electronic annotation	---	---	---	---	This probe set was annotated using the Matching Probes based pipeline to a Entrez Gene identifier using 2 transcripts. // false // Matching Probes // A	BC043809(12),NM_001087014(12)	BC043809 // Xenopus laevis glutamine fructose-6-phosphate transaminase 1, mRNA (cDNA clone MGC:53126 IMAGE:5542503), complete cds. // gb // 12 // --- /// NM_001087014 // Xenopus laevis glutamine-fructose-6-phosphate transaminase 2 (gfpt2), mRNA. // refseq	---
Xl2.34034.1.S1_at	184.74	P	412.04	P	2.23	X_laevis_2 Array	Xenopus laevis	23Oct2013	Consensus sequence	GenBank	Xl2.34034.1	gb:BC073402.1 /DB_XREF=gi:49115488 /GEN=MGC80860 /TID=Xl.34034.1 /CNT=10 /FEA=FLmRNA /TIER=FL /STK=2 /LL=444258 /UG=Xl.34034 /DEF=Xenopus laevis MGC80860 protein, mRNA (cDNA clone MGC:80860 IMAGE:5514710), complete cds. /PROD=MGC80860 protein /FL=gb:BC073	BC073402.1	Xl.34034	Xl.70688	---	---	MICAL-like 2	micall2	---	full length	---	444258	Q6GNU9	---	---	NP_001085831	NM_001092362	---	---	---	---	---	---	---	---	0008270 // zinc ion binding // inferred from electronic annotation /// 0046872 // metal ion binding // inferred from electronic annotation	---	---	---	---	This probe set was annotated using the Matching Probes based pipeline to a Entrez Gene identifier using 2 transcripts. // false // Matching Probes // A	BC073402(14),NM_001092362(14)	BC073402 // Xenopus laevis MGC80860 protein, mRNA (cDNA clone MGC:80860 IMAGE:5514710), complete cds. // gb // 14 // --- /// NM_001092362 // Xenopus laevis MICAL-like 2 (micall2), mRNA. // refseq // 14 // ---	---
Xl2.14091.1.A1_at	43.79	P	98.26	P	2.24	X_laevis_2 Array	Xenopus laevis	23Oct2013	Consensus sequence	GenBank	Xl2.14091.1	gb:BJ082188 /DB_XREF=gi:17576694 /DB_XREF=BJ082188 /CLONE=XL079e21 /TID=Xl.14091.1 /CNT=2 /FEA=EST /TIER=ConsEnd /STK=2 /UG=Xl.14091 /UG_TITLE=Transcribed locus /REP_ORG=X. laevis	BJ082188	Xl.14091	Xl.14091	---	---	---	---	---	est	---	---	---	---	---	---	---	---	---	---	---	---	---	---	---	---	---	---	---	---	This probe set was annotated using the Accession mapped clusters based pipeline to a UniGene identifier using 2 transcripts. // false // Accession mapped clusters // E	BJ079208,BJ082188	BJ079208 // /DB_XREF=BJ079208 /CLONE=XL067k19 // gb // --- // --- /// BJ082188 // /DB_XREF=BJ082188 /CLONE=XL079e21 // gb // --- // ---	---
Xl2.14854.1.S1_at	96.93	P	217.52	P	2.24	X_laevis_2 Array	Xenopus laevis	23Oct2013	Consensus sequence	GenBank	Xl2.14854.1	gb:BC072918.1 /DB_XREF=gi:49117983 /GEN=MGC80389 /TID=Xl.14854.1 /CNT=4 /FEA=FLmRNA /TIER=FL /STK=2 /LL=443976 /UG=Xl.14854 /DEF=Xenopus laevis MGC80389 protein, mRNA (cDNA clone MGC:80389 IMAGE:5129763), complete cds. /PROD=MGC80389 protein /FL=gb:BC0729	BC072918.1	Xl.14854	Xl.14854	---	---	carbonic anhydrase 6	ca6	---	full length	---	443976	Q6GQ30	EC:4.2.1.1	---	NP_001085550	NM_001092081	---	---	---	---	---	---	0006730 // one-carbon metabolic process // inferred from electronic annotation	---	0004089 // carbonate dehydratase activity // inferred from electronic annotation /// 0008270 // zinc ion binding // inferred from electronic annotation /// 0046872 // metal ion binding // inferred from electronic annotation	---	---	---	---	This probe set was annotated using the Matching Probes based pipeline to a Entrez Gene identifier using 2 transcripts. // false // Matching Probes // A	BC072918(14),NM_001092081(14)	BC072918 // Xenopus laevis MGC80389 protein, mRNA (cDNA clone MGC:80389 IMAGE:5129763), complete cds. // gb // 14 // --- /// NM_001092081 // Xenopus laevis carbonic anhydrase 6 (ca6), mRNA. // refseq // 14 // ---	---
Xl2.5377.1.S2_at	405.66	P	910.47	P	2.24	X_laevis_2 Array	Xenopus laevis	23Oct2013	Consensus sequence	GenBank	Xl2.5377.1	gb:DY574012 /DB_XREF=gi:88897919 /DB_XREF=AGENCOURT_69618762 /CLONE=IMAGE:8332063 /TID=Xl.5377.1 /CNT=193 /FEA=FLmRNA /TIER=ConsEnd /STK=0 /LL=399248 /UG_GENE=P4hb /UG=Xl.5377 /UG_TITLE=Similar to procollagen-proline, 2-oxoglutarate 4-dioxygenase (proline	DY574012	Xl.5377	Xl.5377	---	---	prolyl 4-hydroxylase, beta polypeptide	p4hb	---	full length	---	399248	Q7ZTJ5 /// Q6DD55	EC:5.3.4.1	---	NP_001084005	NM_001090536	---	---	---	---	---	---	0006662 // glycerol ether metabolic process // inferred from electronic annotation /// 0045454 // cell redox homeostasis // inferred from electronic annotation	0005783 // endoplasmic reticulum // inferred from electronic annotation	0009055 // electron carrier activity // inferred from electronic annotation /// 0015035 // protein disulfide oxidoreductase activity // inferred from electronic annotation /// 0016853 // isomerase activity // inferred from electronic annotation	---	---	---	---	This probe set was annotated using the Matching Probes based pipeline to a Entrez Gene identifier using 1 transcripts. // false // Matching Probes // A	BC046736(12)	BC046736 // Xenopus laevis similar to procollagen-proline, 2-oxoglutarate 4-dioxygenase (proline 4-hydroxylase), beta polypeptide (protein disulfide isomerase; thyroid hormone binding protein p55), mRNA (cDNA clone IMAGE:5542045), partial cds. // gb // 12	---
Xl2.54370.1.S1_at	34.12	P	76.45	P	2.24	X_laevis_2 Array	Xenopus laevis	23Oct2013	Consensus sequence	GenBank	Xl2.54370.1	gb:DT057890 /DB_XREF=gi:72357139 /DB_XREF=AGENCOURT_55789536 /CLONE=IMAGE:8074911 /TID=Xl.54370.1 /CNT=4 /FEA=EST /TIER=ConsEnd /STK=1 /UG=Xl.54370 /UG_TITLE=Transcribed locus /REP_ORG=X. laevis	DT057890	Xl.54370	Xl.54370	---	---	---	---	---	est	---	---	---	---	---	---	---	---	---	---	---	---	---	---	---	---	---	---	---	---	This probe set was annotated using the Accession mapped clusters based pipeline to a UniGene identifier using 4 transcripts. // false // Accession mapped clusters // E	DT057890,DT058034,EB736410,EB738987	DT057890 // /DB_XREF=AGENCOURT_55789536 /CLONE=IMAGE:8074911 // gb // --- // --- /// DT058034 // /DB_XREF=AGENCOURT_55787616 /CLONE=IMAGE:8074911 // gb // --- // --- /// EB736410 // /DB_XREF=AGENCOURT_77726257 /CLONE=IMAGE:8642328 // gb // --- // --- ///	---
Xl2.24628.1.A1_at	67.64	P	152.1	P	2.25	X_laevis_2 Array	Xenopus laevis	23Oct2013	Consensus sequence	GenBank	Xl2.24628.1	gb:CB561358 /DB_XREF=gi:29480888 /DB_XREF=AGENCOURT_13322974 /CLONE=IMAGE:6877690 /TID=Xl.24628.1 /CNT=1 /FEA=EST /TIER=ConsEnd /STK=1 /UG=Xl.24628 /UG_TITLE=Transcribed locus, weakly similar to NP_067328.1 solute carrier family 26, member 3 (Mus musculus	CB561358	Xl.24628	Xl.24628	---	---	---	---	---	est	---	---	---	---	---	---	---	---	---	---	---	---	---	---	---	---	---	---	---	---	This probe set was annotated using the Accession mapped clusters based pipeline to a UniGene identifier using 1 transcripts. // false // Accession mapped clusters // E	CB561358	CB561358 // /DB_XREF=AGENCOURT_13322974 /CLONE=IMAGE:6877690 // gb // --- // ---	---
Xl2.5111.1.A1_at	180.57	P	405.64	P	2.25	X_laevis_2 Array	Xenopus laevis	23Oct2013	Consensus sequence	GenBank	Xl2.5111.1	gb:BG020538 /DB_XREF=gi:12476617 /DB_XREF=dc51e08.x1 /CLONE=IMAGE:3400790 /TID=Xl.5111.1 /CNT=14 /FEA=EST /TIER=ConsEnd /STK=1 /UG=Xl.5111 /UG_TITLE=Transcribed locus, weakly similar to XP_420083.1 PREDICTED: similar to chromosome 17 open reading frame 27	BG020538	Xl.5111	Xl.54234	---	---	---	---	---	est	---	---	---	---	---	---	---	---	---	---	---	---	---	---	---	---	---	---	---	---	This probe set was annotated using the Accession mapped clusters based pipeline to a UniGene identifier using 14 transcripts. // false // Accession mapped clusters // E	BE505865,BE508549,BF071789,BG020538,BG884991,BJ081739,BQ386338,DT057548,EB464829,EB466220,EB477276,EB479495,EB482553,EB644202	BE505865 // /DB_XREF=dc38d12.x1 /CLONE=IMAGE:3399383 // gb // --- // --- /// BE508549 // /DB_XREF=dc17f12.x1 /CLONE=IMAGE:3397391 // gb // --- // --- /// BF071789 // /DB_XREF=db46b09.x1 /CLONE=IMAGE:3301529 // gb // --- // --- /// BG020538 // /DB_XREF=dc5	---
Xl2.19820.1.A1_at	142.03	P	320.29	P	2.26	X_laevis_2 Array	Xenopus laevis	23Oct2013	Consensus sequence	GenBank	Xl2.19820.1	gb:BQ399495 /DB_XREF=gi:21087182 /DB_XREF=NISC_mp03h05.x1 /CLONE=IMAGE:4965752 /TID=Xl.19820.1 /CNT=2 /FEA=EST /TIER=ConsEnd /STK=1 /UG=Xl.19820 /UG_TITLE=Transcribed locus /REP_ORG=X. laevis	BQ399495	Xl.19820	Xl.19820	---	---	---	---	---	est	---	---	---	---	---	---	---	---	---	---	---	---	---	---	---	---	---	---	---	---	This probe set was annotated using the Accession mapped clusters based pipeline to a UniGene identifier using 2 transcripts. // false // Accession mapped clusters // E	BI313840,BQ399495	BI313840 // /DB_XREF=dai35f12.x1 /CLONE=IMAGE:4963750 // gb // --- // --- /// BQ399495 // /DB_XREF=NISC_mp03h05.x1 /CLONE=IMAGE:4965752 // gb // --- // ---	---
Xl2.23621.1.A1_x_at	69.92	P	158.39	P	2.27	X_laevis_2 Array	Xenopus laevis	23Oct2013	Consensus sequence	GenBank	Xl2.23621.1	gb:M22984.1 /DB_XREF=gi:214645 /TID=Xl.23621.1 /CNT=1 /FEA=mRNA /TIER=ConsEnd /STK=0 /UG=Xl.23621 /UG_TITLE=Oocyte poly-A RNA that hybridizes to a cloned interspersed repeat /DEF=X.laevis oocyte poly-A RNA that hybridizes to a cloned interspersed repeat.	M22984.1	Xl.23621	---	---	---	---	---	---	---	---	---	---	---	---	---	---	---	---	---	---	---	---	---	---	---	---	---	---	---	This probe set was annotated using the Design Representative Id based pipeline to a GenBank identifier using 1 transcripts. // false // Design Representative Id // R	M22984.1	M22984.1 // /DEF=X.laevis oocyte poly-A RNA that hybridizes to a cloned interspersed repeat. // gb // --- // ---	BC073114 // gb // 5 // Cross Hyb Matching Probes /// NM_001092196 // refseq // 5 // Cross Hyb Matching Probes /// M22984 // gb // 14 // Negative Strand Matching Probes
Xl2.4290.1.S1_at	32.08	P	72.81	P	2.27	X_laevis_2 Array	Xenopus laevis	23Oct2013	Consensus sequence	GenBank	Xl2.4290.1	gb:BC046657.1 /DB_XREF=gi:28302170 /GEN=MGC52896 /TID=Xl.4290.1 /CNT=26 /FEA=FLmRNA /TIER=FL /STK=5 /LL=379327 /UG=Xl.4290 /DEF=Xenopus laevis hypothetical protein MGC52896, mRNA (cDNA clone MGC:52896 IMAGE:4889230), complete cds. /PROD=MGC52896 protein /	BC046657.1	Xl.4290	Xl.4290	---	---	platelet-activating factor receptor	ptafr	---	full length	---	379327	Q7ZWY0	---	---	NP_001079640	NM_001086171	---	---	---	---	---	---	0006935 // chemotaxis // inferred from electronic annotation /// 0007165 // signal transduction // inferred from electronic annotation /// 0007186 // G-protein coupled receptor signaling pathway // inferred from electronic annotation	0016021 // integral to membrane // inferred from electronic annotation	0004871 // signal transducer activity // inferred from electronic annotation /// 0004930 // G-protein coupled receptor activity // inferred from electronic annotation /// 0004992 // platelet activating factor receptor activity // inferred from electronic	---	---	---	---	This probe set was annotated using the Matching Probes based pipeline to a Entrez Gene identifier using 2 transcripts. // false // Matching Probes // A	BC128926(14),NM_001086171(14)	BC128926 // Xenopus laevis hypothetical protein MGC52896, mRNA (cDNA clone MGC:160177 IMAGE:8529999), complete cds. // gb // 14 // --- /// NM_001086171 // Xenopus laevis platelet-activating factor receptor (ptafr), mRNA. // refseq // 14 // ---	---
Xl2.23897.1.S1_at	1464.42	P	3352.99	P	2.29	X_laevis_2 Array	Xenopus laevis	23Oct2013	Consensus sequence	GenBank	Xl2.23897.1	gb:BC068675.1 /DB_XREF=gi:46249485 /GEN=MGC81073 /TID=Xl.23897.1 /CNT=63 /FEA=FLmRNA /TIER=FL+Stack /STK=18 /LL=414661 /UG=Xl.23897 /DEF=Xenopus laevis hypothetical protein MGC81073, mRNA (cDNA clone MGC:81073 IMAGE:6316571), complete cds. /PROD=MGC81073	BC068675.1	Xl.23897	Xl.23897	---	---	cornifelin, gene 1	cnfn.1-a	---	full length	---	414661	Q6NUC1	---	---	NP_001084700	NM_001091231	---	---	---	---	---	---	---	---	---	---	---	---	---	This probe set was annotated using the Matching Probes based pipeline to a Entrez Gene identifier using 1 transcripts. // false // Matching Probes // A	NM_001091231(13)	NM_001091231 // Xenopus laevis cornifelin, gene 1 (cnfn.1-a), mRNA. // refseq // 13 // ---	---
Xl2.16119.1.S1_at	708.08	P	1628	P	2.3	X_laevis_2 Array	Xenopus laevis	23Oct2013	Consensus sequence	GenBank	Xl2.16119.1	gb:BC078019.1 /DB_XREF=gi:50415317 /GEN=PKC-delta1 /TID=Xl.16119.1 /CNT=19 /FEA=FLmRNA /TIER=FL /STK=3 /LL=404226 /UG=Xl.16119 /DEF=Xenopus laevis protein kinase delta1, mRNA (cDNA clone MGC:82569 IMAGE:4969220), complete cds. /PROD=PKC-delta1 protein /FL	BC078019.1	Xl.16119	Xl.16119	---	---	protein kinase C, delta	prkcd-a	---	full length	---	404226	Q6DCJ8 /// Q7SZH8	EC:2.7.11.13	---	NP_001084460	NM_001090991	---	---	---	---	---	---	0006468 // protein phosphorylation // inferred from electronic annotation /// 0006915 // apoptotic process // inferred from electronic annotation /// 0007049 // cell cycle // inferred from electronic annotation /// 0016310 // phosphorylation // inferred f	0005634 // nucleus // inferred from electronic annotation /// 0005737 // cytoplasm // inferred from electronic annotation /// 0005739 // mitochondrion // inferred from electronic annotation /// 0005783 // endoplasmic reticulum // inferred from electronic	0000166 // nucleotide binding // inferred from electronic annotation /// 0004672 // protein kinase activity // inferred from electronic annotation /// 0004674 // protein serine/threonine kinase activity // inferred from electronic annotation /// 0004697 /	---	---	---	---	This probe set was annotated using the Matching Probes based pipeline to a Entrez Gene identifier using 2 transcripts. // false // Matching Probes // A	BC078019(14),NM_001090991(14)	BC078019 // Xenopus laevis protein kinase delta1, mRNA (cDNA clone MGC:82569 IMAGE:4969220), complete cds. // gb // 14 // --- /// NM_001090991 // Xenopus laevis protein kinase C, delta (prkcd-a), mRNA. // refseq // 14 // ---	---
Xl2.24767.3.S1_at	126.61	P	290.65	P	2.3	X_laevis_2 Array	Xenopus laevis	23Oct2013	Consensus sequence	GenBank	Xl2.24767.3	gb:DT074806 /DB_XREF=gi:72374055 /DB_XREF=AGENCOURT_55791066 /CLONE=IMAGE:8070939 /TID=Xl.24767.3 /CNT=6 /FEA=EST /TIER=ConsEnd /STK=0 /UG=Xl.24767 /UG_TITLE=Transcribed locus, weakly similar to XP_222271.3 PREDICTED: similar to hypothetical protein A5300	DT074806	Xl.24767	Xl.66121	---	---	---	---	---	est	---	---	---	---	---	---	---	---	---	---	---	---	---	---	---	---	---	---	---	---	This probe set was annotated using the Accession mapped clusters based pipeline to a UniGene identifier using 6 transcripts. // false // Accession mapped clusters // E	BJ057061,BJ073685,BM191339,BU909523,BX844204,DT074806	BJ057061 // /DB_XREF=BJ057061 /CLONE=XL033o10 // gb // --- // --- /// BJ073685 // /DB_XREF=BJ073685 /CLONE=XL097l15 // gb // --- // --- /// BM191339 // /DB_XREF=dae17h05.x3 /CLONE=IMAGE:4674656 // gb // --- // --- /// BU909523 // /DB_XREF=AGENCOURT_104815	---
Xl2.34763.1.S1_at	103.41	P	237.52	P	2.3	X_laevis_2 Array	Xenopus laevis	23Oct2013	Consensus sequence	GenBank	Xl2.34763.1	gb:CF284776 /DB_XREF=gi:33644555 /DB_XREF=AGENCOURT_15200666 /CLONE=IMAGE:5511189 /TID=Xl.34763.1 /CNT=6 /FEA=EST /TIER=ConsEnd /STK=0 /UG=Xl.34763 /UG_TITLE=Transcribed locus /REP_ORG=X. laevis	CF284776	Xl.34763	Xl.34763	---	---	---	---	---	est	---	---	---	---	---	---	---	---	---	---	---	---	---	---	---	---	---	---	---	---	This probe set was annotated using the Accession mapped clusters based pipeline to a UniGene identifier using 6 transcripts. // false // Accession mapped clusters // E	AW148280,AW148290,AW198717,AW198725,BE131947,CF284776	AW148280 // /DB_XREF=da14g11.x1 /CLONE=XENOPUS_SOURCE_ID:xlnga001h21 // gb // --- // --- /// AW148290 // /DB_XREF=da14h11.x1 /CLONE=XENOPUS_SOURCE_ID:xlnga001h22 // gb // --- // --- /// AW198717 // /DB_XREF=da14g11.y1 /CLONE=XENOPUS_SOURCE_ID:xlnga001h21	---
Xl2.44891.1.S1_at	835.96	P	1924.7	P	2.3	X_laevis_2 Array	Xenopus laevis	23Oct2013	Consensus sequence	GenBank	Xl2.44891.1	gb:CB562491 /DB_XREF=gi:29482021 /DB_XREF=AGENCOURT_13324867 /CLONE=IMAGE:6879279 /TID=Xl.44891.1 /CNT=141 /FEA=FLmRNA /TIER=Stack /STK=14 /LL=398666 /UG_GENE=LOC398666 /UG=Xl.44891 /UG_TITLE=Hypothetical protein LOC398666 /FL=gb:BC108834.1 /REP_ORG=X. la	CB562491	Xl.44891	Xl.55075	---	---	complement component 3	c3	---	full length	---	398666	Q32N52 /// P23667 /// Q5I040 /// Q7SYP1	EC:3.4.21.43	---	NP_001082701	NM_001089232	---	---	---	---	---	---	---	0005576 // extracellular region // inferred from electronic annotation /// 0005615 // extracellular space // inferred from electronic annotation	---	---	---	---	---	This probe set was annotated using the Matching Probes based pipeline to a Entrez Gene identifier using 2 transcripts. // false // Matching Probes // A	BC108834(14),NM_001089232(14)	BC108834 // Xenopus laevis complement component 3, mRNA (cDNA clone MGC:132248 IMAGE:3397386), complete cds. // gb // 14 // --- /// NM_001089232 // Xenopus laevis complement component 3 (c3), mRNA. // refseq // 14 // ---	U19253 // gb // 7 // Cross Hyb Matching Probes
Xl2.56991.1.S1_at	105.26	P	241.96	P	2.3	X_laevis_2 Array	Xenopus laevis	23Oct2013	Consensus sequence	GenBank	Xl2.56991.1	gb:CD329256 /DB_XREF=gi:31093587 /DB_XREF=AGENCOURT_14291693 /CLONE=IMAGE:6950378 /TID=Xl.56991.1 /CNT=3 /FEA=EST /TIER=ConsEnd /STK=1 /UG=Xl.56991 /UG_TITLE=Transcribed locus /REP_ORG=X. laevis	CD329256	Xl.56991	Xl.56991	---	---	---	---	---	est	---	---	---	---	---	---	---	---	---	---	---	---	---	---	---	---	---	---	---	---	This probe set was annotated using the Accession mapped clusters based pipeline to a UniGene identifier using 3 transcripts. // false // Accession mapped clusters // E	CD329256,CF548597,EB738157	CD329256 // /DB_XREF=AGENCOURT_14291693 /CLONE=IMAGE:6950378 // gb // --- // --- /// CF548597 // /DB_XREF=AGENCOURT_15594193 /CLONE=IMAGE:7018710 // gb // --- // --- /// EB738157 // /DB_XREF=AGENCOURT_77745215 /CLONE=IMAGE:8644309 // gb // --- // ---	---
Xl2.9336.1.S1_at	27.75	P	63.96	P	2.3	X_laevis_2 Array	Xenopus laevis	23Oct2013	Consensus sequence	GenBank	Xl2.9336.1	gb:BC085042.1 /DB_XREF=gi:54648662 /GEN=LOC495470 /TID=Xl.9336.1 /CNT=12 /FEA=FLmRNA /TIER=FL /STK=3 /LL=495470 /UG=Xl.9336 /DEF=Xenopus laevis hypothetical LOC495470, mRNA (cDNA clone MGC:98976 IMAGE:5506545), complete cds. /PROD=LOC495470 protein /FL=gb	BC085042.1	Xl.9336	Xl.9336	---	---	uncharacterized LOC495470	LOC495470	---	full length	---	495470	Q5U4L9	---	---	NP_001088587	NM_001095118	---	---	---	---	---	---	---	---	---	---	---	---	---	This probe set was annotated using the Matching Probes based pipeline to a Entrez Gene identifier using 1 transcripts. // false // Matching Probes // A	NM_001095118(14)	NM_001095118 // Xenopus laevis uncharacterized LOC495470 (LOC495470), mRNA. // refseq // 14 // ---	---
Xl2.54788.1.A1_x_at	110.37	P	256.37	P	2.32	X_laevis_2 Array	Xenopus laevis	23Oct2013	Consensus sequence	GenBank	Xl2.54788.1	gb:BJ635144 /DB_XREF=gi:37290157 /DB_XREF=BJ635144 /CLONE=XL185k03 /TID=Xl.54788.1 /CNT=2 /FEA=EST /TIER=ConsEnd /STK=1 /UG=Xl.54788 /UG_TITLE=Transcribed locus /REP_ORG=X. laevis	BJ635144	Xl.54788	Xl.54788	---	---	kinesin family member 20A	kif20a	---	full length	---	446474	Q6DEA8	---	---	NP_001086639	NM_001093170	---	---	---	---	---	---	---	---	---	---	---	---	---	This probe set was annotated using the Accession mapped clusters based pipeline to a UniGene identifier using 2 transcripts. // false // Accession mapped clusters // E	BJ635144,CN328281	BJ635144 // /DB_XREF=BJ635144 /CLONE=XL185k03 // gb // --- // --- /// CN328281 // /DB_XREF=AGENCOURT_22000474 /CLONE=IMAGE:7207178 // gb // --- // ---	BC077224 // gb // 8 // Cross Hyb Matching Probes /// NM_001093170 // refseq // 8 // Cross Hyb Matching Probes
Xl2.25998.1.S1_at	26.09	P	60.92	P	2.33	X_laevis_2 Array	Xenopus laevis	23Oct2013	Consensus sequence	GenBank	Xl2.25998.1	gb:CB756604 /DB_XREF=gi:29836111 /DB_XREF=AGENCOURT_12979014 /CLONE=IMAGE:6877070 /TID=Xl.25998.1 /CNT=27 /FEA=mRNA /TIER=ConsEnd /STK=0 /LL=443699 /UG_GENE=LOC443699 /UG=Xl.25998 /UG_TITLE=Hypothetical protein LOC443699 /REP_ORG=X. laevis	CB756604	Xl.25998	Xl.25998	---	---	uncharacterized LOC443699	LOC443699	---	---	---	443699	---	---	---	---	---	---	---	---	---	---	---	---	---	---	---	---	---	---	This probe set was annotated using the Matching Probes based pipeline to a Entrez Gene identifier using 1 transcripts. // false // Matching Probes // A	BC160683(14)	BC160683 // Xenopus laevis hypothetical LOC443699, mRNA (cDNA clone IMAGE:5570338). // gb // 14 // ---	BC106677 // gb // 3 // Cross Hyb Matching Probes
Xl2.27399.1.S1_at	662.97	P	1547.21	P	2.33	X_laevis_2 Array	Xenopus laevis	23Oct2013	Consensus sequence	GenBank	Xl2.27399.1	gb:BC081220.1 /DB_XREF=gi:51703594 /GEN=MGC85250 /TID=Xl.27399.1 /CNT=12 /FEA=FLmRNA /TIER=FL /STK=1 /LL=447608 /UG=Xl.27399 /DEF=Xenopus laevis MGC85250 protein, mRNA (cDNA clone MGC:85250 IMAGE:6873325), complete cds. /PROD=MGC85250 protein /FL=gb:BC081	BC081220.1	Xl.27399	Xl.27399	---	---	phosphomannomutase 1	pmm1	---	full length	---	447608	Q66IS4	EC:5.4.2.8	---	NP_001087784	NM_001094315	---	---	---	---	---	---	0008152 // metabolic process // inferred from electronic annotation /// 0019307 // mannose biosynthetic process // inferred from electronic annotation	0005737 // cytoplasm // inferred from electronic annotation	0003824 // catalytic activity // inferred from electronic annotation /// 0004615 // phosphomannomutase activity // inferred from electronic annotation	---	---	---	---	This probe set was annotated using the Matching Probes based pipeline to a Entrez Gene identifier using 2 transcripts. // false // Matching Probes // A	BC081220(14),NM_001094315(14)	BC081220 // Xenopus laevis MGC85250 protein, mRNA (cDNA clone MGC:85250 IMAGE:6873325), complete cds. // gb // 14 // --- /// NM_001094315 // Xenopus laevis phosphomannomutase 1 (pmm1), mRNA. // refseq // 14 // ---	---
Xl2.29526.1.S1_at	552.93	P	1287.79	P	2.33	X_laevis_2 Array	Xenopus laevis	23Oct2013	Consensus sequence	GenBank	Xl2.29526.1	gb:CF284957 /DB_XREF=gi:33644736 /DB_XREF=AGENCOURT_15200941 /CLONE=IMAGE:4965254 /TID=Xl.29526.1 /CNT=5 /FEA=EST /TIER=ConsEnd /STK=0 /UG=Xl.29526 /UG_TITLE=Transcribed locus /REP_ORG=X. laevis	CF284957	Xl.29526	Xl.52675	---	---	---	---	---	est	---	---	---	---	---	---	---	---	---	---	---	---	---	---	---	---	---	---	---	---	This probe set was annotated using the Accession mapped clusters based pipeline to a UniGene identifier using 5 transcripts. // false // Accession mapped clusters // E	BJ051931,BU909062,CF284957,DR718370,DY561522	BJ051931 // /DB_XREF=BJ051931 /CLONE=XL039d06 // gb // --- // --- /// BU909062 // /DB_XREF=AGENCOURT_10486559 /CLONE=IMAGE:6634640 // gb // --- // --- /// CF284957 // /DB_XREF=AGENCOURT_15200941 /CLONE=IMAGE:4965254 // gb // --- // --- /// DR718370 // /DB	---
Xl2.51465.2.A1_at	17.32	P	40.39	P	2.33	X_laevis_2 Array	Xenopus laevis	23Oct2013	Consensus sequence	GenBank	Xl2.51465.2	gb:BI312706 /DB_XREF=gi:14987033 /DB_XREF=dai25h01.x1 /CLONE=IMAGE:4963032 /TID=Xl.51465.2 /CNT=1 /FEA=EST /TIER=ConsEnd /STK=1 /UG=Xl.51465 /UG_TITLE=Transcribed locus /REP_ORG=X. laevis	BI312706	Xl.51465	Xl.85263	---	---	---	---	---	est	---	---	---	---	---	---	---	---	---	---	---	---	---	---	---	---	---	---	---	---	This probe set was annotated using the Accession mapped clusters based pipeline to a UniGene identifier using 1 transcripts. // false // Accession mapped clusters // E	BI312706	BI312706 // /DB_XREF=dai25h01.x1 /CLONE=IMAGE:4963032 // gb // --- // ---	AB458410 // gb // 1 // Cross Hyb Matching Probes /// AB458411 // gb // 1 // Cross Hyb Matching Probes
Xl2.51681.1.S1_at	184.12	P	429.04	P	2.33	X_laevis_2 Array	Xenopus laevis	23Oct2013	Consensus sequence	GenBank	Xl2.51681.1	gb:CD099443 /DB_XREF=gi:30752546 /DB_XREF=AGENCOURT_14006096 /CLONE=IMAGE:6937109 /TID=Xl.51681.1 /CNT=3 /FEA=EST /TIER=ConsEnd /STK=0 /UG=Xl.51681 /UG_TITLE=Transcribed locus, weakly similar to NP_060876.2 mucin 4 isoform a (Homo sapiens) /REP_ORG=X. lae	CD099443	Xl.51681	---	---	---	---	---	---	---	---	---	---	---	---	---	---	---	---	---	---	---	---	---	---	---	---	---	---	---	This probe set was annotated using the Design Representative Id based pipeline to a GenBank identifier using 1 transcripts. // false // Design Representative Id // R	CD099443	CD099443 // /DB_XREF=AGENCOURT_14006096 /CLONE=IMAGE:6937109 // gb // --- // ---	---
[truncated: 178 more rows]
