# Supplementary material for: Bioelectric regulation of innate immune system function in regenerating and intact Xenopus laevis
Source: NPJ Regen Med. 2017 May 26;2:15. doi: 10.1038/s41536-017-0019-y (PMC5677984; doi:10.1038/s41536-017-0019-y)
Supplement: Supplementary file 8 — Appendix 2 [file 41536_2017_19_MOESM8_ESM.xlsx]

## Sheet: Xenopus
Appendix: Differentially expressed transcripts in Xenopus (P<0.05).
Target.Description of Untitled 9	Gene.Title of Untitled 9	Gene.Symbol of Untitled 9	Gene.Symbol2		Entrez.Gene	Clone	X2.ctrl.S1_.X_laevis_2..Signal	X2.ctrl.S1_.X_laevis_2..Signal.Call	X3.glyriva.s1_.X_laevis_2..Signal	X3.glyriva.s1_.X_laevis_2..Signal.Call	fold.change	Target.Description.1	Gene.Title.1	Gene.Symbol.1	Entrez.Gene.1	Clone.1	X2.ctrl.S1_.X_laevis_2..Signal.1	X2.ctrl.S1_.X_laevis_2..Signal.Call.1	X5.666.s1_.X_laevis_2..Signal	X5.666.s1_.X_laevis_2..Signal.Call	fold.change.1	fold.change.1 2
Xl2.24751.1.S1_at	gb:BC078492.1 /DB_XREF=gi:51593532 /GEN=MGC85264 /TID=Xl.24751.1 /CNT=36 /FEA=FLmRNA /TIER=FL+Stack /STK=7 /LL=447093 /UG=Xl.24751 /DEF=Xenopus laevis MGC85264 protein, mRNA (cDNA clone MGC:85264 IMAGE:6873879), complete cds. /PROD=MGC85264 protein /FL=gb:BC078492.1 /REP_ORG=X. laevis	protease, serine, 3	prss3		prss3	447093	DEF=Xenopus laevis MGC85264 protein, mRNA (cDNA clone MGC:85264 IMAGE:6873879), complete cds.	2033.04	P	3.13	A	-648.64	gb:BC078492.1 /DB_XREF=gi:51593532 /GEN=MGC85264 /TID=Xl.24751.1 /CNT=36 /FEA=FLmRNA /TIER=FL+Stack /STK=7 /LL=447093 /UG=Xl.24751 /DEF=Xenopus laevis MGC85264 protein, mRNA (cDNA clone MGC:85264 IMAGE:6873879), complete cds. /PROD=MGC85264 protein /FL=gb:BC078492.1 /REP_ORG=X. laevis	protease, serine, 3	prss3	447093	DEF=Xenopus laevis MGC85264 protein, mRNA (cDNA clone MGC:85264 IMAGE:6873879), complete cds.	2033.04	P	2.82	A	-719.73
Xl2.942.1.S1_x_at	gb:BM179321 /DB_XREF=gi:17403392 /DB_XREF=dai42b07.x1 /CLONE=IMAGE:4964293 /TID=Xl.942.1 /CNT=50 /FEA=FLmRNA /TIER=Stack /STK=12 /LL=398624 /UG_GENE=LOC398624 /UG=Xl.942 /UG_TITLE=Hypothetical protein LOC398624 /FL=gb:D13684.1 /REP_ORG=X. laevis	hypothetical protein LOC100189567	HLA-DMB		LOC100189567	100189567	CLONE=IMAGE:4964293	3012.96	P	13.25	A	-227.44	gb:BM179321 /DB_XREF=gi:17403392 /DB_XREF=dai42b07.x1 /CLONE=IMAGE:4964293 /TID=Xl.942.1 /CNT=50 /FEA=FLmRNA /TIER=Stack /STK=12 /LL=398624 /UG_GENE=LOC398624 /UG=Xl.942 /UG_TITLE=Hypothetical protein LOC398624 /FL=gb:D13684.1 /REP_ORG=X. laevis	hypothetical protein LOC100189567	LOC100189567	100189567	CLONE=IMAGE:4964293	3012.96	P	22.45	P	-134.19
Xl2.3972.1.S1_at	gb:BC082379.1 /DB_XREF=gi:51949999 /GEN=MGC81728 /TID=Xl.3972.1 /CNT=29 /FEA=FLmRNA /TIER=FL /STK=1 /LL=447714 /UG=Xl.3972 /DEF=Xenopus laevis MGC81728 protein, mRNA (cDNA clone MGC:81728 IMAGE:6865347), complete cds. /PROD=MGC81728 protein /FL=gb:BC082379.1 /REP_ORG=X. laevis	tRNA-yW synthesizing protein 3 homolog	tyw3		tyw3	447714	DEF=Xenopus laevis MGC81728 protein, mRNA (cDNA clone MGC:81728 IMAGE:6865347), complete cds.	465.77	P	16.76	A	-27.78	gb:BC082379.1 /DB_XREF=gi:51949999 /GEN=MGC81728 /TID=Xl.3972.1 /CNT=29 /FEA=FLmRNA /TIER=FL /STK=1 /LL=447714 /UG=Xl.3972 /DEF=Xenopus laevis MGC81728 protein, mRNA (cDNA clone MGC:81728 IMAGE:6865347), complete cds. /PROD=MGC81728 protein /FL=gb:BC082379.1 /REP_ORG=X. laevis	tRNA-yW synthesizing protein 3 homolog	tyw3	447714	DEF=Xenopus laevis MGC81728 protein, mRNA (cDNA clone MGC:81728 IMAGE:6865347), complete cds.	465.77	P	3.48	A	-133.81
Xl2.56809.1.S1_x_at	gb:CB561795 /DB_XREF=gi:29481325 /DB_XREF=AGENCOURT_13351670 /CLONE=IMAGE:6878430 /TID=Xl.56809.1 /CNT=3 /FEA=EST /TIER=ConsEnd /STK=1 /UG=Xl.56809 /UG_TITLE=Transcribed locus /REP_ORG=X. laevis	ref|XM_004919230.1| PREDICTED: Xenopus (Silurana) tropicalis uncharacterized LOC100496185 (LOC100496185), mRNA	cd48		Hit#3: ref|XM_002941657.2| PREDICTED: Xenopus (Silurana) tropicalis CD48 antigen-like (LOC100495711), mRNA	---	CLONE=IMAGE:6878430	381.37	P	169.25	P	-2.25	gb:CB561795 /DB_XREF=gi:29481325 /DB_XREF=AGENCOURT_13351670 /CLONE=IMAGE:6878430 /TID=Xl.56809.1 /CNT=3 /FEA=EST /TIER=ConsEnd /STK=1 /UG=Xl.56809 /UG_TITLE=Transcribed locus /REP_ORG=X. laevis	---	---	---	CLONE=IMAGE:6878430	381.37	P	3.84	A	-99.33
Xl2.19954.1.A1_at	gb:BQ401047 /DB_XREF=gi:21088734 /DB_XREF=NISC_mp12g08.x1 /CLONE=IMAGE:4969167 /TID=Xl.19954.1 /CNT=1 /FEA=EST /TIER=ConsEnd /STK=0 /UG=Xl.19954 /UG_TITLE=Transcribed locus /REP_ORG=X. laevis	ref|XM_002932994.2| PREDICTED: Xenopus (Silurana) tropicalis uncharacterized LOC100492428 (LOC100492428), mRNA	rmdn1		Hit#3: ref|NM_001086327.1| Xenopus laevis regulator of microtubule dynamics 1 (rmdn1), mRNA gb|BC054253.1| Xenopus laevis microtubule-associated protein, mRNA (cDNA clone MGC:64464 IMAGE:6880991), complete cds tpd|BR000696.1| TPA_inf: Xenopus laevis xRMD-1 mRNA for microtubule-associated protein, complete cds	---	CLONE=IMAGE:4969167	760.69	P	1.13	A	-671.08	gb:BQ401047 /DB_XREF=gi:21088734 /DB_XREF=NISC_mp12g08.x1 /CLONE=IMAGE:4969167 /TID=Xl.19954.1 /CNT=1 /FEA=EST /TIER=ConsEnd /STK=0 /UG=Xl.19954 /UG_TITLE=Transcribed locus /REP_ORG=X. laevis	---	---	---	CLONE=IMAGE:4969167	760.69	P	13.15	A	-57.87
Xl2.48161.1.S1_at	gb:BP673242 /DB_XREF=gi:54625410 /DB_XREF=BP673242 /CLONE=XL413d06ex /TID=Xl.48161.1 /CNT=4 /FEA=EST /TIER=ConsEnd /STK=1 /UG=Xl.48161 /UG_TITLE=Transcribed locus /REP_ORG=X. laevis	ref|XM_002940622.2| PREDICTED: Xenopus (Silurana) tropicalis calcium channel, voltage-dependent, P/Q type, alpha 1A subunit (cacna1a), transcript variant X1, mRNA	cacna1a		Hit#1: ref|XM_002940622.2| PREDICTED: Xenopus (Silurana) tropicalis calcium channel, voltage-dependent, P/Q type, alpha 1A subunit (cacna1a), transcript variant X1, mRNA	---	CLONE=XL413d06ex	1079.51	P	16.5	A	-65.44	gb:BP673242 /DB_XREF=gi:54625410 /DB_XREF=BP673242 /CLONE=XL413d06ex /TID=Xl.48161.1 /CNT=4 /FEA=EST /TIER=ConsEnd /STK=1 /UG=Xl.48161 /UG_TITLE=Transcribed locus /REP_ORG=X. laevis	---	---	---	CLONE=XL413d06ex	1079.51	P	22.23	A	-48.56
Xl2.48396.1.S1_at	gb:BC077614.1 /DB_XREF=gi:50417578 /GEN=slc5a5-prov /TID=Xl.48396.1 /CNT=5 /FEA=FLmRNA /TIER=FL /STK=1 /LL=446726 /UG=Xl.48396 /DEF=Xenopus laevis solute carrier family 5 (sodium iodide symporter), member 5, mRNA (cDNA clone MGC:84602 IMAGE:6640841), complete cds. /PROD=slc5a5-prov protein /FL=gb:BC077614.1 /REP_ORG=X. laevis	solute carrier family 5 (sodium iodide symporter), member 5	slc5a5		slc5a5	446726	DEF=Xenopus laevis solute carrier family 5 (sodium iodide symporter), member 5, mRNA (cDNA clone MGC:84602 IMAGE:6640841), complete cds.	65.59	P	1.82	A	-36.13	gb:BC077614.1 /DB_XREF=gi:50417578 /GEN=slc5a5-prov /TID=Xl.48396.1 /CNT=5 /FEA=FLmRNA /TIER=FL /STK=1 /LL=446726 /UG=Xl.48396 /DEF=Xenopus laevis solute carrier family 5 (sodium iodide symporter), member 5, mRNA (cDNA clone MGC:84602 IMAGE:6640841), complete cds. /PROD=slc5a5-prov protein /FL=gb:BC077614.1 /REP_ORG=X. laevis	solute carrier family 5 (sodium iodide symporter), member 5	slc5a5	446726	DEF=Xenopus laevis solute carrier family 5 (sodium iodide symporter), member 5, mRNA (cDNA clone MGC:84602 IMAGE:6640841), complete cds.	65.59	P	1.45	A	-45.23
Xl2.5979.1.S1_at	gb:BC060331.1 /DB_XREF=gi:37994738 /GEN=MGC68464 /TID=Xl.5979.1 /CNT=13 /FEA=FLmRNA /TIER=FL /STK=5 /LL=398854 /UG=Xl.5979 /DEF=Xenopus laevis hypothetical protein MGC68464, mRNA (cDNA clone MGC:68464 IMAGE:3398118), complete cds. /PROD=MGC68464 protein /FL=gb:BC060331.1 /REP_ORG=X. laevis	hypothetical protein MGC68464	g6pc		MGC68464	398854	DEF=Xenopus laevis hypothetical protein MGC68464, mRNA (cDNA clone MGC:68464 IMAGE:3398118), complete cds.	106.7	P	8.06	A	-13.24	gb:BC060331.1 /DB_XREF=gi:37994738 /GEN=MGC68464 /TID=Xl.5979.1 /CNT=13 /FEA=FLmRNA /TIER=FL /STK=5 /LL=398854 /UG=Xl.5979 /DEF=Xenopus laevis hypothetical protein MGC68464, mRNA (cDNA clone MGC:68464 IMAGE:3398118), complete cds. /PROD=MGC68464 protein /FL=gb:BC060331.1 /REP_ORG=X. laevis	hypothetical protein MGC68464	MGC68464	398854	DEF=Xenopus laevis hypothetical protein MGC68464, mRNA (cDNA clone MGC:68464 IMAGE:3398118), complete cds.	106.7	P	2.55	A	-41.9
Xl2.32706.1.A1_at	gb:BJ639351 /DB_XREF=gi:37298523 /DB_XREF=BJ639351 /CLONE=XL201o06 /TID=Xl.32706.1 /CNT=8 /FEA=EST /TIER=ConsEnd /STK=2 /UG=Xl.32706 /UG_TITLE=Transcribed locus, moderately similar to NP_848597.1 deltex 3 homolog (Homo sapiens) /REP_ORG=X. laevis	Hypothetical protein LOC100127334	dtx3		LOC100127334	100127334	CLONE=XL201o06	122.58	P	39.21	P	-3.13	gb:BJ639351 /DB_XREF=gi:37298523 /DB_XREF=BJ639351 /CLONE=XL201o06 /TID=Xl.32706.1 /CNT=8 /FEA=EST /TIER=ConsEnd /STK=2 /UG=Xl.32706 /UG_TITLE=Transcribed locus, moderately similar to NP_848597.1 deltex 3 homolog (Homo sapiens) /REP_ORG=X. laevis	Hypothetical protein LOC100127334	LOC100127334	100127334	CLONE=XL201o06	122.58	P	3.88	A	-31.59
Xl2.7720.1.A1_at	gb:BJ635275 /DB_XREF=gi:37290419 /DB_XREF=BJ635275 /CLONE=XL186c13 /TID=Xl.7720.1 /CNT=18 /FEA=mRNA /TIER=Stack /STK=6 /UG=Xl.7720 /UG_TITLE=Meso05 mRNA, complete sequence /REP_ORG=X. laevis	gb|DQ096855.1| Xenopus laevis meso05 mRNA, complete sequence	meso05		Hit#1: gb|DQ096855.1| Xenopus laevis meso05 mRNA, complete sequence	---	CLONE=XL186c13	2106.39	P	102.49	P	-20.55	gb:BJ635275 /DB_XREF=gi:37290419 /DB_XREF=BJ635275 /CLONE=XL186c13 /TID=Xl.7720.1 /CNT=18 /FEA=mRNA /TIER=Stack /STK=6 /UG=Xl.7720 /UG_TITLE=Meso05 mRNA, complete sequence /REP_ORG=X. laevis	---	---	---	CLONE=XL186c13	2106.39	P	67.05	M	-31.41
Xl2.51250.1.S1_at	gb:BJ628580 /DB_XREF=gi:37276275 /DB_XREF=BJ628580 /CLONE=XL157i03 /TID=Xl.51250.1 /CNT=2 /FEA=EST /TIER=ConsEnd /STK=1 /UG=Xl.51250 /UG_TITLE=Transcribed locus, weakly similar to XP_422799.1 PREDICTED: similar to G protein-coupled receptor 160; putative G protein-coupled receptor (Gallus gallus) /REP_ORG=X. laevis	Hypothetical protein LOC100137678	gpr160		LOC100137678	100137678	CLONE=XL157i03	155.56	P	1.64	A	-95.07	gb:BJ628580 /DB_XREF=gi:37276275 /DB_XREF=BJ628580 /CLONE=XL157i03 /TID=Xl.51250.1 /CNT=2 /FEA=EST /TIER=ConsEnd /STK=1 /UG=Xl.51250 /UG_TITLE=Transcribed locus, weakly similar to XP_422799.1 PREDICTED: similar to G protein-coupled receptor 160; putative G protein-coupled receptor (Gallus gallus) /REP_ORG=X. laevis	Hypothetical protein LOC100137678	LOC100137678	100137678	CLONE=XL157i03	155.56	P	5.54	A	-28.09
Xl2.942.1.S1_s_at	gb:BM179321 /DB_XREF=gi:17403392 /DB_XREF=dai42b07.x1 /CLONE=IMAGE:4964293 /TID=Xl.942.1 /CNT=50 /FEA=FLmRNA /TIER=Stack /STK=12 /LL=398624 /UG_GENE=LOC398624 /UG=Xl.942 /UG_TITLE=Hypothetical protein LOC398624 /FL=gb:D13684.1 /REP_ORG=X. laevis	hypothetical protein LOC100137661 /// hypothetical protein LOC100189562 /// hypothetical protein LOC100189567 /// MHC class II beta-chain	HLA-DMB		LOC100137661 /// LOC100189562 /// LOC100189567 /// mhc2b-A	100137661 /// 100189562 /// 100189567 /// 378658	CLONE=IMAGE:4964293	1275.9	P	9.43	A	-135.34	gb:BM179321 /DB_XREF=gi:17403392 /DB_XREF=dai42b07.x1 /CLONE=IMAGE:4964293 /TID=Xl.942.1 /CNT=50 /FEA=FLmRNA /TIER=Stack /STK=12 /LL=398624 /UG_GENE=LOC398624 /UG=Xl.942 /UG_TITLE=Hypothetical protein LOC398624 /FL=gb:D13684.1 /REP_ORG=X. laevis	hypothetical protein LOC100137661 /// hypothetical protein LOC100189562 /// hypothetical protein LOC100189567 /// MHC class II beta-chain	LOC100137661 /// LOC100189562 /// LOC100189567 /// mhc2b-A	100137661 /// 100189562 /// 100189567 /// 378658	CLONE=IMAGE:4964293	1275.9	P	45.43	P	-28.09
Xl2.23700.3.S1_at	gb:AW767996 /DB_XREF=gi:7700010 /DB_XREF=da84f03.x1 /CLONE=IMAGE:3201629 /TID=Xl.23700.3 /CNT=13 /FEA=EST /TIER=Stack /STK=6 /LL=446309 /UG_GENE=MGC82151 /UG=Xl.23700 /UG_TITLE=MGC82151 protein /REP_ORG=X. laevis	MGC82151 protein	unknown		MGC82151	446309	CLONE=IMAGE:3201629	46.17	P	128.13	P	2.77	gb:AW767996 /DB_XREF=gi:7700010 /DB_XREF=da84f03.x1 /CLONE=IMAGE:3201629 /TID=Xl.23700.3 /CNT=13 /FEA=EST /TIER=Stack /STK=6 /LL=446309 /UG_GENE=MGC82151 /UG=Xl.23700 /UG_TITLE=MGC82151 protein /REP_ORG=X. laevis	MGC82151 protein	MGC82151	446309	CLONE=IMAGE:3201629	46.17	P	1.99	A	-23.23
Xl2.12949.2.A1_at	gb:CD327732 /DB_XREF=gi:31092063 /DB_XREF=AGENCOURT_14139919 /CLONE=IMAGE:6951100 /TID=Xl.12949.2 /CNT=3 /FEA=EST /TIER=ConsEnd /STK=1 /UG=Xl.12949 /UG_TITLE=Transcribed locus, weakly similar to XP_421117.1 PREDICTED: similar to hypothetical protein FLJ32675 (Gallus gallus) /REP_ORG=X. laevis	ref|NM_001086605.1| Xenopus laevis endosulfine alpha a (ensa), mRNA gb|BC044986.1| Xenopus laevis endosulfine alpha, mRNA (cDNA clone MGC:52999 IMAGE:5536925), complete cds	ensa		Hit#1: ref|NM_001086605.1| Xenopus laevis endosulfine alpha a (ensa), mRNA gb|BC044986.1| Xenopus laevis endosulfine alpha, mRNA (cDNA clone MGC:52999 IMAGE:5536925), complete cds	---	CLONE=IMAGE:6951100	108.38	P	44.88	A	-2.41	gb:CD327732 /DB_XREF=gi:31092063 /DB_XREF=AGENCOURT_14139919 /CLONE=IMAGE:6951100 /TID=Xl.12949.2 /CNT=3 /FEA=EST /TIER=ConsEnd /STK=1 /UG=Xl.12949 /UG_TITLE=Transcribed locus, weakly similar to XP_421117.1 PREDICTED: similar to hypothetical protein FLJ32675 (Gallus gallus) /REP_ORG=X. laevis	---	---	---	CLONE=IMAGE:6951100	108.38	P	5.21	A	-20.78
Xl2.16658.2.A1_at	gb:BP725412 /DB_XREF=gi:46074005 /DB_XREF=BP725412 /CLONE=XL462o16ex /TID=Xl.16658.2 /CNT=10 /FEA=EST /TIER=Stack /STK=6 /UG=Xl.16658 /UG_TITLE=Epid18 mRNA, complete sequence /REP_ORG=X. laevis	gb|AC236440.1| Xenopus laevis clone CH219-142P16, complete sequence	slc26a4		Hit#3: ref|NM_001095539.1| Xenopus laevis solute carrier family 26, member 4 (slc26a4), mRNA gb|AY174063.1| Xenopus laevis anion exchanger SLC26A4 mRNA, complete cds	---	CLONE=XL462o16ex	3096.38	P	566.52	P	-5.47	gb:BP725412 /DB_XREF=gi:46074005 /DB_XREF=BP725412 /CLONE=XL462o16ex /TID=Xl.16658.2 /CNT=10 /FEA=EST /TIER=Stack /STK=6 /UG=Xl.16658 /UG_TITLE=Epid18 mRNA, complete sequence /REP_ORG=X. laevis	---	---	---	CLONE=XL462o16ex	3096.38	P	153.69	P	-20.15
Xl2.15089.1.A1_at	gb:BJ056659 /DB_XREF=gi:17469682 /DB_XREF=BJ056659 /CLONE=XL032j05 /TID=Xl.15089.1 /CNT=5 /FEA=EST /TIER=ConsEnd /STK=4 /UG=Xl.15089 /UG_TITLE=Transcribed locus /REP_ORG=X. laevis	gb|JN975639.1| Xenopus laevis galectin IX mRNA, partial cds	LOC100492494		Hit#1: gb|JN975639.1| Xenopus laevis galectin IX mRNA, partial cds	---	CLONE=XL032j05	633.94	P	1356.63	P	2.14	gb:BJ056659 /DB_XREF=gi:17469682 /DB_XREF=BJ056659 /CLONE=XL032j05 /TID=Xl.15089.1 /CNT=5 /FEA=EST /TIER=ConsEnd /STK=4 /UG=Xl.15089 /UG_TITLE=Transcribed locus /REP_ORG=X. laevis	---	---	---	CLONE=XL032j05	633.94	P	33.88	A	-18.71
Xl2.48814.1.S1_at	gb:BC078615.1 /DB_XREF=gi:51593222 /GEN=MGC85575 /TID=Xl.48814.1 /CNT=4 /FEA=FLmRNA /TIER=FL /STK=1 /LL=447182 /UG=Xl.48814 /DEF=Xenopus laevis MGC85575 protein, mRNA (cDNA clone MGC:85575 IMAGE:6932890), complete cds. /PROD=MGC85575 protein /FL=gb:BC078615.1 /REP_ORG=X. laevis	four and a half LIM domains 1	fhl1		fhl1	447182	DEF=Xenopus laevis MGC85575 protein, mRNA (cDNA clone MGC:85575 IMAGE:6932890), complete cds.	40.42	P	0.9	A	-44.81	gb:BC078615.1 /DB_XREF=gi:51593222 /GEN=MGC85575 /TID=Xl.48814.1 /CNT=4 /FEA=FLmRNA /TIER=FL /STK=1 /LL=447182 /UG=Xl.48814 /DEF=Xenopus laevis MGC85575 protein, mRNA (cDNA clone MGC:85575 IMAGE:6932890), complete cds. /PROD=MGC85575 protein /FL=gb:BC078615.1 /REP_ORG=X. laevis	four and a half LIM domains 1	fhl1	447182	DEF=Xenopus laevis MGC85575 protein, mRNA (cDNA clone MGC:85575 IMAGE:6932890), complete cds.	40.42	P	2.73	A	-14.82
Xl2.8362.1.A1_at	gb:BJ641467 /DB_XREF=gi:37505552 /DB_XREF=BJ641467 /CLONE=XL210c02 /TID=Xl.8362.1 /CNT=5 /FEA=EST /TIER=ConsEnd /STK=4 /UG=Xl.8362 /UG_TITLE=Transcribed locus, moderately similar to NP_997474.1 glioma tumor suppressor candidate region gene 2 (Rattus norvegicus) /REP_ORG=X. laevis	ref|NM_001096553.1| Xenopus laevis glioma tumor suppressor candidate region gene 2 (gltscr2), mRNA gb|BC094192.1| Xenopus laevis hypothetical protein MGC115044, mRNA (cDNA clone MGC:115044 IMAGE:6950724), complete cds	gltscr2		Hit#2: ref|XM_004917101.1| PREDICTED: Xenopus (Silurana) tropicalis glioma tumor suppressor candidate region gene 2 (gltscr2), transcript variant X2, mRNA	---	CLONE=XL210c02	2845.53	P	287.69	P	-9.89	gb:BJ641467 /DB_XREF=gi:37505552 /DB_XREF=BJ641467 /CLONE=XL210c02 /TID=Xl.8362.1 /CNT=5 /FEA=EST /TIER=ConsEnd /STK=4 /UG=Xl.8362 /UG_TITLE=Transcribed locus, moderately similar to NP_997474.1 glioma tumor suppressor candidate region gene 2 (Rattus norvegicus) /REP_ORG=X. laevis	---	---	---	CLONE=XL210c02	2845.53	P	245.67	P	-11.58
Xl2.17606.1.A1_at	gb:BG810957 /DB_XREF=gi:14181925 /DB_XREF=daf33e12.x1 /CLONE=IMAGE:4740215 /TID=Xl.17606.1 /CNT=1 /FEA=EST /TIER=ConsEnd /STK=1 /UG=Xl.17606 /UG_TITLE=Transcribed locus /REP_ORG=X. laevis	gb|AC149164.2| Xenopus (Silurana) tropicalis clone ISB-3O21, complete sequence	unknown		Hit#14: gb|U43393.1|XLU43393 Xenopus laevis CTX (g1) gene, exons Vb, Ca, Cb, TM-Cyt1 and Cyt2, partial cds	---	CLONE=IMAGE:4740215	345.19	P	21.75	P	-15.87	gb:BG810957 /DB_XREF=gi:14181925 /DB_XREF=daf33e12.x1 /CLONE=IMAGE:4740215 /TID=Xl.17606.1 /CNT=1 /FEA=EST /TIER=ConsEnd /STK=1 /UG=Xl.17606 /UG_TITLE=Transcribed locus /REP_ORG=X. laevis	---	---	---	CLONE=IMAGE:4740215	345.19	P	32.28	P	-10.69
Xl2.8362.1.A1_x_at	gb:BJ641467 /DB_XREF=gi:37505552 /DB_XREF=BJ641467 /CLONE=XL210c02 /TID=Xl.8362.1 /CNT=5 /FEA=EST /TIER=ConsEnd /STK=4 /UG=Xl.8362 /UG_TITLE=Transcribed locus, moderately similar to NP_997474.1 glioma tumor suppressor candidate region gene 2 (Rattus norvegicus) /REP_ORG=X. laevis	ref|NM_001096553.1| Xenopus laevis glioma tumor suppressor candidate region gene 2 (gltscr2), mRNA gb|BC094192.1| Xenopus laevis hypothetical protein MGC115044, mRNA (cDNA clone MGC:115044 IMAGE:6950724), complete cds	gltscr2		Hit#2: ref|XM_004917101.1| PREDICTED: Xenopus (Silurana) tropicalis glioma tumor suppressor candidate region gene 2 (gltscr2), transcript variant X2, mRNA	---	CLONE=XL210c02	2467.32	P	282.02	P	-8.75	gb:BJ641467 /DB_XREF=gi:37505552 /DB_XREF=BJ641467 /CLONE=XL210c02 /TID=Xl.8362.1 /CNT=5 /FEA=EST /TIER=ConsEnd /STK=4 /UG=Xl.8362 /UG_TITLE=Transcribed locus, moderately similar to NP_997474.1 glioma tumor suppressor candidate region gene 2 (Rattus norvegicus) /REP_ORG=X. laevis	---	---	---	CLONE=XL210c02	2467.32	P	245.38	P	-10.06
Xl2.978.1.S1_at	gb:AB038170.1 /DB_XREF=gi:7619903 /GEN=xCaspase-7 /TID=Xl.978.1 /CNT=32 /FEA=FLmRNA /TIER=FL+Stack /STK=10 /LL=397819 /UG=Xl.978 /DEF=Xenopus laevis mRNA for caspase-7, complete cds. /PROD=caspase-7 /FL=gb:BC078049.1 gb:AB038170.1 /REP_ORG=X. laevis	caspase-7	casp7		xCaspase-7	397819		1344.83	P	3975.56	P	2.96	gb:AB038170.1 /DB_XREF=gi:7619903 /GEN=xCaspase-7 /TID=Xl.978.1 /CNT=32 /FEA=FLmRNA /TIER=FL+Stack /STK=10 /LL=397819 /UG=Xl.978 /DEF=Xenopus laevis mRNA for caspase-7, complete cds. /PROD=caspase-7 /FL=gb:BC078049.1 gb:AB038170.1 /REP_ORG=X. laevis	caspase-7	xCaspase-7	397819		1344.83	P	136.51	P	-9.85
Xl2.6483.1.S1_at	gb:BC077999.1 /DB_XREF=gi:50417755 /GEN=MGC82412 /TID=Xl.6483.1 /CNT=6 /FEA=FLmRNA /TIER=FL /STK=2 /LL=447000 /UG=Xl.6483 /DEF=Xenopus laevis MGC82412 protein, mRNA (cDNA clone MGC:82412 IMAGE:4633695), complete cds. /PROD=MGC82412 protein /FL=gb:BC077999.1 /REP_ORG=X. laevis	3'(2'), 5'-bisphosphate nucleotidase 1	bpnt1		bpnt1	447000	DEF=Xenopus laevis MGC82412 protein, mRNA (cDNA clone MGC:82412 IMAGE:4633695), complete cds.	243.65	P	29.38	A	-8.29	gb:BC077999.1 /DB_XREF=gi:50417755 /GEN=MGC82412 /TID=Xl.6483.1 /CNT=6 /FEA=FLmRNA /TIER=FL /STK=2 /LL=447000 /UG=Xl.6483 /DEF=Xenopus laevis MGC82412 protein, mRNA (cDNA clone MGC:82412 IMAGE:4633695), complete cds. /PROD=MGC82412 protein /FL=gb:BC077999.1 /REP_ORG=X. laevis	3'(2'), 5'-bisphosphate nucleotidase 1	bpnt1	447000	DEF=Xenopus laevis MGC82412 protein, mRNA (cDNA clone MGC:82412 IMAGE:4633695), complete cds.	243.65	P	28.28	P	-8.62
Xl2.19317.1.S1_at	gb:BC072750.1 /DB_XREF=gi:49119085 /GEN=MGC79115 /TID=Xl.19317.1 /CNT=5 /FEA=FLmRNA /TIER=FL /STK=2 /LL=443866 /UG=Xl.19317 /DEF=Xenopus laevis MGC79115 protein, mRNA (cDNA clone MGC:79115 IMAGE:5049282), complete cds. /PROD=MGC79115 protein /FL=gb:BC072750.1 /REP_ORG=X. laevis	PHD finger protein 17	phf17		phf17	443866	DEF=Xenopus laevis MGC79115 protein, mRNA (cDNA clone MGC:79115 IMAGE:5049282), complete cds.	50.98	P	20.55	M	-2.48	gb:BC072750.1 /DB_XREF=gi:49119085 /GEN=MGC79115 /TID=Xl.19317.1 /CNT=5 /FEA=FLmRNA /TIER=FL /STK=2 /LL=443866 /UG=Xl.19317 /DEF=Xenopus laevis MGC79115 protein, mRNA (cDNA clone MGC:79115 IMAGE:5049282), complete cds. /PROD=MGC79115 protein /FL=gb:BC072750.1 /REP_ORG=X. laevis	PHD finger protein 17	phf17	443866	DEF=Xenopus laevis MGC79115 protein, mRNA (cDNA clone MGC:79115 IMAGE:5049282), complete cds.	50.98	P	5.92	A	-8.62
Xl2.162.1.S1_at	gb:D44540.1 /DB_XREF=gi:971306 /TID=Xl.162.1 /CNT=22 /FEA=FLmRNA /TIER=FL /STK=2 /LL=399439 /UG_GENE=PSMB8 /UG=Xl.162 /DEF=Xenopus laevis mRNA for low molecular mass protein-7 (LMP-7) homolog, complete cds. /PROD=low molecular mass protein-7 (LMP-7) homolog /FL=gb:BC060388.1 gb:D44540.1 /REP_ORG=X. laevis	proteasome (prosome, macropain) subunit, beta type, 8 (large multifunctional peptidase 7)	psmb8		psmb8	399439		276.98	P	33.02	P	-8.39	gb:D44540.1 /DB_XREF=gi:971306 /TID=Xl.162.1 /CNT=22 /FEA=FLmRNA /TIER=FL /STK=2 /LL=399439 /UG_GENE=PSMB8 /UG=Xl.162 /DEF=Xenopus laevis mRNA for low molecular mass protein-7 (LMP-7) homolog, complete cds. /PROD=low molecular mass protein-7 (LMP-7) homolog /FL=gb:BC060388.1 gb:D44540.1 /REP_ORG=X. laevis	proteasome (prosome, macropain) subunit, beta type, 8 (large multifunctional peptidase 7)	psmb8	399439		276.98	P	32.22	P	-8.6
Xl2.12949.1.A1_at	gb:BG513648 /DB_XREF=gi:13484305 /DB_XREF=dac16h05.x2 /CLONE=IMAGE:4407393 /TID=Xl.12949.1 /CNT=6 /FEA=EST /TIER=ConsEnd /STK=1 /UG=Xl.12949 /UG_TITLE=Transcribed locus, weakly similar to XP_421117.1 PREDICTED: similar to hypothetical protein FLJ32675 (Gallus gallus) /REP_ORG=X. laevis	ref|XM_002936452.2| PREDICTED: Xenopus (Silurana) tropicalis putative nuclease HARBI1 (harbi1), transcript variant X1, mRNA	harbi1		Hit#1: ref|XM_002936452.2| PREDICTED: Xenopus (Silurana) tropicalis putative nuclease HARBI1 (harbi1), transcript variant X1, mRNA	---	CLONE=IMAGE:4407393	237.86	P	105.26	P	-2.26	gb:BG513648 /DB_XREF=gi:13484305 /DB_XREF=dac16h05.x2 /CLONE=IMAGE:4407393 /TID=Xl.12949.1 /CNT=6 /FEA=EST /TIER=ConsEnd /STK=1 /UG=Xl.12949 /UG_TITLE=Transcribed locus, weakly similar to XP_421117.1 PREDICTED: similar to hypothetical protein FLJ32675 (Gallus gallus) /REP_ORG=X. laevis	---	---	---	CLONE=IMAGE:4407393	237.86	P	31.07	A	-7.66
Xl2.22571.1.S1_at	gb:BC079705.1 /DB_XREF=gi:50924779 /GEN=MGC81930 /TID=Xl.22571.1 /CNT=25 /FEA=FLmRNA /TIER=FL+Stack /STK=7 /LL=447211 /UG=Xl.22571 /DEF=Xenopus laevis MGC81930 protein, mRNA (cDNA clone MGC:81930 IMAGE:7009587), complete cds. /PROD=MGC81930 protein /FL=gb:BC079705.1 /REP_ORG=X. laevis	MGC81930 protein	FMO5		MGC81930	447211	DEF=Xenopus laevis MGC81930 protein, mRNA (cDNA clone MGC:81930 IMAGE:7009587), complete cds.	2994.97	P	953.56	P	-3.14	gb:BC079705.1 /DB_XREF=gi:50924779 /GEN=MGC81930 /TID=Xl.22571.1 /CNT=25 /FEA=FLmRNA /TIER=FL+Stack /STK=7 /LL=447211 /UG=Xl.22571 /DEF=Xenopus laevis MGC81930 protein, mRNA (cDNA clone MGC:81930 IMAGE:7009587), complete cds. /PROD=MGC81930 protein /FL=gb:BC079705.1 /REP_ORG=X. laevis	MGC81930 protein	MGC81930	447211	DEF=Xenopus laevis MGC81930 protein, mRNA (cDNA clone MGC:81930 IMAGE:7009587), complete cds.	2994.97	P	392.13	P	-7.64
Xl2.34380.1.A1_at	gb:BQ397887 /DB_XREF=gi:21085574 /DB_XREF=NISC_mo02h02.x1 /CLONE=IMAGE:5162331 /TID=Xl.34380.1 /CNT=2 /FEA=EST /TIER=ConsEnd /STK=1 /UG=Xl.34380 /UG_TITLE=Transcribed locus /REP_ORG=X. laevis	gb|AC236447.1| Xenopus laevis clone CH219-262C12, complete sequence	CRYBB1		Hit#7: dbj|AB075047.1| Xenopus laevis gene for betaB1 crystallin, promoter region and partial cds	---	CLONE=IMAGE:5162331	205.95	P	15.11	A	-13.63	gb:BQ397887 /DB_XREF=gi:21085574 /DB_XREF=NISC_mo02h02.x1 /CLONE=IMAGE:5162331 /TID=Xl.34380.1 /CNT=2 /FEA=EST /TIER=ConsEnd /STK=1 /UG=Xl.34380 /UG_TITLE=Transcribed locus /REP_ORG=X. laevis	---	---	---	CLONE=IMAGE:5162331	205.95	P	27.64	P	-7.45
Xl2.53693.1.S1_at	gb:BC106420.1 /DB_XREF=gi:76779552 /TID=Xl.53693.1 /CNT=5 /FEA=FLmRNA /TIER=FL /STK=3 /UG=Xl.53693 /DEF=Xenopus laevis cDNA clone MGC:131091 IMAGE:7982061, complete cds. /PROD=Unknown (protein for MGC:131091) /FL=gb:BC106420.1 /REP_ORG=X. laevis	solute carrier family 35 (UDP-N-acetylglucosamine (UDP-GlcNAc) transporter), member A3, gene 1	slc35a3		slc35a3.1	734793	DEF=Xenopus laevis cDNA clone MGC:131091 IMAGE:7982061, complete cds.	90.78	P	22.91	M	-3.96	gb:BC106420.1 /DB_XREF=gi:76779552 /TID=Xl.53693.1 /CNT=5 /FEA=FLmRNA /TIER=FL /STK=3 /UG=Xl.53693 /DEF=Xenopus laevis cDNA clone MGC:131091 IMAGE:7982061, complete cds. /PROD=Unknown (protein for MGC:131091) /FL=gb:BC106420.1 /REP_ORG=X. laevis	solute carrier family 35 (UDP-N-acetylglucosamine (UDP-GlcNAc) transporter), member A3, gene 1	slc35a3.1	734793	DEF=Xenopus laevis cDNA clone MGC:131091 IMAGE:7982061, complete cds.	90.78	P	12.67	A	-7.16
Xl2.42157.1.S1_at	gb:BP691912 /DB_XREF=gi:46039867 /DB_XREF=BP691912 /CLONE=XL466m22ex /TID=Xl.42157.1 /CNT=2 /FEA=EST /TIER=ConsEnd /STK=1 /UG=Xl.42157 /UG_TITLE=Transcribed locus, weakly similar to XP_420708.1 PREDICTED: similar to hypothetical protein (Gallus gallus) /REP_ORG=X. laevis	ref|XM_002371856.1| Toxoplasma gondii ME49 SWIM zinc finger domain-containing protein, mRNA	zswim6		Hit#1: ref|XM_002371856.1| Toxoplasma gondii ME49 SWIM zinc finger domain-containing protein, mRNA	---	CLONE=XL466m22ex	470.93	P	117	P	-4.03	gb:BP691912 /DB_XREF=gi:46039867 /DB_XREF=BP691912 /CLONE=XL466m22ex /TID=Xl.42157.1 /CNT=2 /FEA=EST /TIER=ConsEnd /STK=1 /UG=Xl.42157 /UG_TITLE=Transcribed locus, weakly similar to XP_420708.1 PREDICTED: similar to hypothetical protein (Gallus gallus) /REP_ORG=X. laevis	---	---	---	CLONE=XL466m22ex	470.93	P	68.27	P	-6.9
Xl2.52493.1.S1_a_at	gb:CA981957 /DB_XREF=gi:27514611 /DB_XREF=AGENCOURT_11280824 /CLONE=IMAGE:6870519 /TID=Xl.52493.1 /CNT=9 /FEA=EST /TIER=ConsEnd /STK=0 /UG=Xl.52493 /UG_TITLE=Transcribed locus, weakly similar to NP_954577.1 zinc finger protein 585A (Homo sapiens) /REP_ORG=X. laevis	ref|NM_001114226.1| Xenopus (Silurana) tropicalis zinc finger protein 470 (znf470), mRNA gb|BC158416.1| Xenopus tropicalis hypothetical protein LOC779587, mRNA (cDNA clone MGC:186136 IMAGE:5308468), complete cds	znf665		Hit#3: ref|NM_001171537.1| Xenopus (Silurana) tropicalis zinc finger protein 665 (znf665), mRNA gb|BC167575.1| Xenopus tropicalis cDNA clone MGC:184697 IMAGE:7702782, complete cds	---	CLONE=IMAGE:6870519	101.94	P	47.17	P	-2.16	gb:CA981957 /DB_XREF=gi:27514611 /DB_XREF=AGENCOURT_11280824 /CLONE=IMAGE:6870519 /TID=Xl.52493.1 /CNT=9 /FEA=EST /TIER=ConsEnd /STK=0 /UG=Xl.52493 /UG_TITLE=Transcribed locus, weakly similar to NP_954577.1 zinc finger protein 585A (Homo sapiens) /REP_ORG=X. laevis	---	---	---	CLONE=IMAGE:6870519	101.94	P	15.31	A	-6.66
Xl2.753.1.S2_at	gb:BC072769.1 /DB_XREF=gi:49114874 /GEN=rgs4-A /TID=Xl.753.1 /CNT=16 /FEA=FLmRNA /TIER=FL /STK=3 /LL=394324 /UG=Xl.753 /DEF=Xenopus laevis regulator of G-protein signalling 4, mRNA (cDNA clone MGC:79886 IMAGE:5074193), complete cds. /PROD=rgs4-A protein /FL=gb:BC072769.1 gb:AF263451.1 /REP_ORG=X. laevis	regulator of G-protein signaling 4	rgs4		rgs4	394324	DEF=Xenopus laevis regulator of G-protein signalling 4, mRNA (cDNA clone MGC:79886 IMAGE:5074193), complete cds.	122.51	P	32.9	P	-3.72	gb:BC072769.1 /DB_XREF=gi:49114874 /GEN=rgs4-A /TID=Xl.753.1 /CNT=16 /FEA=FLmRNA /TIER=FL /STK=3 /LL=394324 /UG=Xl.753 /DEF=Xenopus laevis regulator of G-protein signalling 4, mRNA (cDNA clone MGC:79886 IMAGE:5074193), complete cds. /PROD=rgs4-A protein /FL=gb:BC072769.1 gb:AF263451.1 /REP_ORG=X. laevis	regulator of G-protein signaling 4	rgs4	394324	DEF=Xenopus laevis regulator of G-protein signalling 4, mRNA (cDNA clone MGC:79886 IMAGE:5074193), complete cds.	122.51	P	21.31	P	-5.75
Xl2.51698.1.S1_at	gb:CB941728 /DB_XREF=gi:30187219 /DB_XREF=AGENCOURT_13746900 /CLONE=IMAGE:6932034 /TID=Xl.51698.1 /CNT=5 /FEA=EST /TIER=ConsEnd /STK=0 /UG=Xl.51698 /UG_TITLE=Transcribed locus /REP_ORG=X. laevis	ref|XM_002931500.2| PREDICTED: Xenopus (Silurana) tropicalis collagen, type V, alpha 2 (col5a2), mRNA	col5a2		Hit#1: ref|XM_002931500.2| PREDICTED: Xenopus (Silurana) tropicalis collagen, type V, alpha 2 (col5a2), mRNA	---	CLONE=IMAGE:6932034	226.19	P	53.53	P	-4.23	gb:CB941728 /DB_XREF=gi:30187219 /DB_XREF=AGENCOURT_13746900 /CLONE=IMAGE:6932034 /TID=Xl.51698.1 /CNT=5 /FEA=EST /TIER=ConsEnd /STK=0 /UG=Xl.51698 /UG_TITLE=Transcribed locus /REP_ORG=X. laevis	---	---	---	CLONE=IMAGE:6932034	226.19	P	39.38	P	-5.74
Xl2.49850.1.S1_at	gb:BC087550.1 /DB_XREF=gi:56270429 /TID=Xl.49850.1 /CNT=3 /FEA=mRNA /TIER=ConsEnd /STK=0 /UG=Xl.49850 /UG_TITLE=CDNA clone IMAGE:5506254 /DEF=Xenopus laevis cDNA clone IMAGE:5506254. /REP_ORG=X. laevis	gb|BC087550.1| Xenopus laevis cDNA clone IMAGE:5506254	hccs		Hit#2: ref|NM_001093680.1| Xenopus laevis holocytochrome c synthase (hccs-b), mRNA gb|BC078076.1| Xenopus laevis holocytochrome c synthase (cytochrome c heme-lyase), mRNA (cDNA clone MGC:82976 IMAGE:5515656), complete cds	---	UG_TITLE=CDNA clone IMAGE:5506254	77.34	P	9.26	A	-8.35	gb:BC087550.1 /DB_XREF=gi:56270429 /TID=Xl.49850.1 /CNT=3 /FEA=mRNA /TIER=ConsEnd /STK=0 /UG=Xl.49850 /UG_TITLE=CDNA clone IMAGE:5506254 /DEF=Xenopus laevis cDNA clone IMAGE:5506254. /REP_ORG=X. laevis	---	---	---	UG_TITLE=CDNA clone IMAGE:5506254	77.34	P	13.58	A	-5.69
Xl2.2027.1.A1_at	gb:BG485948 /DB_XREF=gi:13433525 /DB_XREF=dab29c02.x1 /CLONE=IMAGE:4175619 /TID=Xl.2027.1 /CNT=2 /FEA=EST /TIER=ConsEnd /STK=0 /UG=Xl.2027 /UG_TITLE=Transcribed locus /REP_ORG=X. laevis	ref|NM_001256260.1| Xenopus laevis follicle stimulating hormone receptor (fshr), mRNA	fshr		Hit#1: ref|NM_001256260.1| Xenopus laevis follicle stimulating hormone receptor (fshr), mRNA	---	CLONE=IMAGE:4175619	46.64	P	17.26	A	-2.7	gb:BG485948 /DB_XREF=gi:13433525 /DB_XREF=dab29c02.x1 /CLONE=IMAGE:4175619 /TID=Xl.2027.1 /CNT=2 /FEA=EST /TIER=ConsEnd /STK=0 /UG=Xl.2027 /UG_TITLE=Transcribed locus /REP_ORG=X. laevis	---	---	---	CLONE=IMAGE:4175619	46.64	P	8.72	A	-5.35
Xl2.4399.1.A1_at	gb:CO389992 /DB_XREF=gi:49497583 /DB_XREF=AGENCOURT_26179381 /CLONE=IMAGE:7299740 /TID=Xl.4399.1 /CNT=4 /FEA=EST /TIER=ConsEnd /STK=1 /UG=Xl.4399 /UG_TITLE=Transcribed locus /REP_ORG=X. laevis	ref|NM_001095457.1| Xenopus laevis motile sperm domain containing 2 (mospd2), mRNA gb|BC110926.1| Xenopus laevis hypothetical LOC496299, mRNA (cDNA clone MGC:132050 IMAGE:6946400), complete cds	mospd2		Hit#2: ref|NM_001008141.2| Xenopus (Silurana) tropicalis motile sperm domain containing 2 (mospd2), mRNA	---	CLONE=IMAGE:7299740	322.6	P	101.66	P	-3.17	gb:CO389992 /DB_XREF=gi:49497583 /DB_XREF=AGENCOURT_26179381 /CLONE=IMAGE:7299740 /TID=Xl.4399.1 /CNT=4 /FEA=EST /TIER=ConsEnd /STK=1 /UG=Xl.4399 /UG_TITLE=Transcribed locus /REP_ORG=X. laevis	---	---	---	CLONE=IMAGE:7299740	322.6	P	65.35	P	-4.94
Xl2.24335.1.S1_at	gb:BJ030500 /DB_XREF=gi:17375417 /DB_XREF=BJ030500 /CLONE=XL004f11 /TID=Xl.24335.1 /CNT=5 /FEA=mRNA /TIER=ConsEnd /STK=0 /LL=398672 /UG_GENE=LOC398672 /UG=Xl.24335 /UG_TITLE=Hypothetical protein LOC398672 /REP_ORG=X. laevis	synaptotagmin-like 5	sytl5		sytl5	398672	CLONE=XL004f11	102.81	P	30.71	M	-3.35	gb:BJ030500 /DB_XREF=gi:17375417 /DB_XREF=BJ030500 /CLONE=XL004f11 /TID=Xl.24335.1 /CNT=5 /FEA=mRNA /TIER=ConsEnd /STK=0 /LL=398672 /UG_GENE=LOC398672 /UG=Xl.24335 /UG_TITLE=Hypothetical protein LOC398672 /REP_ORG=X. laevis	synaptotagmin-like 5	sytl5	398672	CLONE=XL004f11	102.81	P	20.85	A	-4.93
Xl2.33564.2.S1_a_at	gb:BP713488 /DB_XREF=gi:46061887 /DB_XREF=BP713488 /CLONE=XL421b09ex /TID=Xl.33564.2 /CNT=2 /FEA=EST /TIER=ConsEnd /STK=1 /UG=Xl.33564 /UG_TITLE=Transcribed locus, moderately similar to XP_214369.3 PREDICTED: similar to Ash2l protein (Rattus norvegicus) /REP_ORG=X. laevis	ash2 (absent, small, or homeotic)-like	ash2l		ash2l	100127317	CLONE=XL421b09ex	62.17	P	19.87	A	-3.13	gb:BP713488 /DB_XREF=gi:46061887 /DB_XREF=BP713488 /CLONE=XL421b09ex /TID=Xl.33564.2 /CNT=2 /FEA=EST /TIER=ConsEnd /STK=1 /UG=Xl.33564 /UG_TITLE=Transcribed locus, moderately similar to XP_214369.3 PREDICTED: similar to Ash2l protein (Rattus norvegicus) /REP_ORG=X. laevis	ash2 (absent, small, or homeotic)-like	ash2l	100127317	CLONE=XL421b09ex	62.17	P	12.65	A	-4.92
Xl2.23933.1.S1_at	gb:CB563950 /DB_XREF=gi:29483480 /DB_XREF=AGENCOURT_13321689 /CLONE=IMAGE:6872540 /TID=Xl.23933.1 /CNT=9 /FEA=EST /TIER=ConsEnd /STK=1 /UG=Xl.23933 /UG_TITLE=Transcribed locus, weakly similar to XP_421645.1 PREDICTED: similar to beta-microseminoprotein (Gallus gallus) /REP_ORG=X. laevis	ref|XM_002935960.2| PREDICTED: Xenopus (Silurana) tropicalis microseminoprotein, beta-, gene 3 (msmb.3), mRNA	msmb		Hit#1: ref|XM_002935960.2| PREDICTED: Xenopus (Silurana) tropicalis microseminoprotein, beta-, gene 3 (msmb.3), mRNA	---	CLONE=IMAGE:6872540	83.1	P	20.38	A	-4.08	gb:CB563950 /DB_XREF=gi:29483480 /DB_XREF=AGENCOURT_13321689 /CLONE=IMAGE:6872540 /TID=Xl.23933.1 /CNT=9 /FEA=EST /TIER=ConsEnd /STK=1 /UG=Xl.23933 /UG_TITLE=Transcribed locus, weakly similar to XP_421645.1 PREDICTED: similar to beta-microseminoprotein (Gallus gallus) /REP_ORG=X. laevis	---	---	---	CLONE=IMAGE:6872540	83.1	P	17.15	A	-4.85
Xl2.11237.1.S1_at	gb:BC077528.1 /DB_XREF=gi:50603966 /GEN=pik3c3-prov /TID=Xl.11237.1 /CNT=13 /FEA=FLmRNA /TIER=FL /STK=1 /LL=446671 /UG=Xl.11237 /DEF=Xenopus laevis phosphoinositide-3-kinase, class 3, mRNA (cDNA clone MGC:83282 IMAGE:6863104), complete cds. /PROD=pik3c3-prov protein /FL=gb:BC077528.1 /REP_ORG=X. laevis	phosphoinositide-3-kinase, class 3	pik3c3		pik3c3	446671	DEF=Xenopus laevis phosphoinositide-3-kinase, class 3, mRNA (cDNA clone MGC:83282 IMAGE:6863104), complete cds.	142.8	P	33.83	A	-4.22	gb:BC077528.1 /DB_XREF=gi:50603966 /GEN=pik3c3-prov /TID=Xl.11237.1 /CNT=13 /FEA=FLmRNA /TIER=FL /STK=1 /LL=446671 /UG=Xl.11237 /DEF=Xenopus laevis phosphoinositide-3-kinase, class 3, mRNA (cDNA clone MGC:83282 IMAGE:6863104), complete cds. /PROD=pik3c3-prov protein /FL=gb:BC077528.1 /REP_ORG=X. laevis	phosphoinositide-3-kinase, class 3	pik3c3	446671	DEF=Xenopus laevis phosphoinositide-3-kinase, class 3, mRNA (cDNA clone MGC:83282 IMAGE:6863104), complete cds.	142.8	P	30.45	P	-4.69
Xl2.52930.1.S1_at	gb:BC091640.1 /DB_XREF=gi:60550988 /TID=Xl.52930.1 /CNT=6 /FEA=mRNA /TIER=ConsEnd /STK=0 /UG=Xl.52930 /UG_TITLE=CDNA clone IMAGE:7205897 /DEF=Xenopus laevis cDNA clone IMAGE:7205897, partial cds. /REP_ORG=X. laevis	hypothetical protein LOC733172	unknown		LOC733172	733172	UG_TITLE=CDNA clone IMAGE:7205897	151.08	P	653.2	P	4.32	gb:BC091640.1 /DB_XREF=gi:60550988 /TID=Xl.52930.1 /CNT=6 /FEA=mRNA /TIER=ConsEnd /STK=0 /UG=Xl.52930 /UG_TITLE=CDNA clone IMAGE:7205897 /DEF=Xenopus laevis cDNA clone IMAGE:7205897, partial cds. /REP_ORG=X. laevis	hypothetical protein LOC733172	LOC733172	733172	UG_TITLE=CDNA clone IMAGE:7205897	151.08	P	32.29	P	-4.68
Xl2.48254.1.S1_at	gb:BC076788.1 /DB_XREF=gi:49899763 /GEN=MGC83705 /TID=Xl.48254.1 /CNT=6 /FEA=FLmRNA /TIER=FL /STK=1 /LL=446383 /UG=Xl.48254 /DEF=Xenopus laevis MGC83705 protein, mRNA (cDNA clone MGC:83705 IMAGE:6638532), complete cds. /PROD=MGC83705 protein /FL=gb:BC076788.1 /REP_ORG=X. laevis	MGC83705 protein	mgat2		MGC83705	446383	DEF=Xenopus laevis MGC83705 protein, mRNA (cDNA clone MGC:83705 IMAGE:6638532), complete cds.	67.53	P	22.77	A	-2.97	gb:BC076788.1 /DB_XREF=gi:49899763 /GEN=MGC83705 /TID=Xl.48254.1 /CNT=6 /FEA=FLmRNA /TIER=FL /STK=1 /LL=446383 /UG=Xl.48254 /DEF=Xenopus laevis MGC83705 protein, mRNA (cDNA clone MGC:83705 IMAGE:6638532), complete cds. /PROD=MGC83705 protein /FL=gb:BC076788.1 /REP_ORG=X. laevis	MGC83705 protein	MGC83705	446383	DEF=Xenopus laevis MGC83705 protein, mRNA (cDNA clone MGC:83705 IMAGE:6638532), complete cds.	67.53	P	15.18	A	-4.45
Xl2.18227.1.S1_at	gb:BC076798.1 /DB_XREF=gi:49904074 /GEN=tirap-prov /TID=Xl.18227.1 /CNT=4 /FEA=FLmRNA /TIER=FL /STK=2 /LL=446390 /UG=Xl.18227 /DEF=Xenopus laevis toll-interleukin 1 receptor (TIR) domain containing adaptor protein, mRNA (cDNA clone MGC:83732 IMAGE:6639791), complete cds. /PROD=tirap-prov protein /FL=gb:BC076798.1 /REP_ORG=X. laevis	toll-interleukin 1 receptor (TIR) domain containing adaptor protein	tirap		tirap	446390	DEF=Xenopus laevis toll-interleukin 1 receptor (TIR) domain containing adaptor protein, mRNA (cDNA clone MGC:83732 IMAGE:6639791), complete cds.	190.05	P	46.25	P	-4.11	gb:BC076798.1 /DB_XREF=gi:49904074 /GEN=tirap-prov /TID=Xl.18227.1 /CNT=4 /FEA=FLmRNA /TIER=FL /STK=2 /LL=446390 /UG=Xl.18227 /DEF=Xenopus laevis toll-interleukin 1 receptor (TIR) domain containing adaptor protein, mRNA (cDNA clone MGC:83732 IMAGE:6639791), complete cds. /PROD=tirap-prov protein /FL=gb:BC076798.1 /REP_ORG=X. laevis	toll-interleukin 1 receptor (TIR) domain containing adaptor protein	tirap	446390	DEF=Xenopus laevis toll-interleukin 1 receptor (TIR) domain containing adaptor protein, mRNA (cDNA clone MGC:83732 IMAGE:6639791), complete cds.	190.05	P	44.86	P	-4.24
Xl2.14285.2.S1_a_at	gb:EB732033 /DB_XREF=gi:95012749 /DB_XREF=AGENCOURT_77786440 /CLONE=IMAGE:8639665 /TID=Xl.14285.2 /CNT=4 /FEA=EST /TIER=ConsEnd /STK=0 /UG=Xl.14285 /UG_TITLE=Transcribed locus, moderately similar to XP_193940.1 PREDICTED: biogenesis of lysosome-related organelles complex-1, subunit 2 isoform 1 (Mus musculus) /REP_ORG=X. laevis	biogenesis of lysosomal organelles complex-1, subunit 2	bloc1s2		bloc1s2	100036972	CLONE=IMAGE:8639665	884.4	P	250.09	P	-3.54	gb:EB732033 /DB_XREF=gi:95012749 /DB_XREF=AGENCOURT_77786440 /CLONE=IMAGE:8639665 /TID=Xl.14285.2 /CNT=4 /FEA=EST /TIER=ConsEnd /STK=0 /UG=Xl.14285 /UG_TITLE=Transcribed locus, moderately similar to XP_193940.1 PREDICTED: biogenesis of lysosome-related organelles complex-1, subunit 2 isoform 1 (Mus musculus) /REP_ORG=X. laevis	biogenesis of lysosomal organelles complex-1, subunit 2	bloc1s2	100036972	CLONE=IMAGE:8639665	884.4	P	217.33	P	-4.07
Xl2.13593.1.S1_at	gb:AY372267.1 /DB_XREF=gi:34541967 /GEN=som /TID=Xl.13593.1 /CNT=4 /FEA=FLmRNA /TIER=FL /STK=1 /LL=399212 /UG=Xl.13593 /DEF=Xenopus laevis somatostatin precursor (som) mRNA, complete cds. /PROD=somatostatin precursor /FL=gb:AY319522.1 gb:AY372267.1 /REP_ORG=X. laevis	somatostatin	sst		sst.2	399212		76.82	P	156.48	P	2.04	gb:AY372267.1 /DB_XREF=gi:34541967 /GEN=som /TID=Xl.13593.1 /CNT=4 /FEA=FLmRNA /TIER=FL /STK=1 /LL=399212 /UG=Xl.13593 /DEF=Xenopus laevis somatostatin precursor (som) mRNA, complete cds. /PROD=somatostatin precursor /FL=gb:AY319522.1 gb:AY372267.1 /REP_ORG=X. laevis	somatostatin	sst.2	399212		76.82	P	19.18	A	-4
Xl2.27006.2.A1_x_at	gb:DT076333 /DB_XREF=gi:72375582 /DB_XREF=AGENCOURT_55789571 /CLONE=IMAGE:8074961 /TID=Xl.27006.2 /CNT=4 /FEA=EST /TIER=ConsEnd /STK=1 /UG=Xl.27006 /UG_TITLE=Transcribed locus, moderately similar to NP_000384.1 alpha 2 type V collagen preproprotein (Homo sapiens) /REP_ORG=X. laevis	ref|XM_002931500.2| PREDICTED: Xenopus (Silurana) tropicalis collagen, type V, alpha 2 (col5a2), mRNA	col5a2		Hit#1: ref|XM_002931500.2| PREDICTED: Xenopus (Silurana) tropicalis collagen, type V, alpha 2 (col5a2), mRNA	---	CLONE=IMAGE:8074961	696.93	P	167.65	P	-4.16	gb:DT076333 /DB_XREF=gi:72375582 /DB_XREF=AGENCOURT_55789571 /CLONE=IMAGE:8074961 /TID=Xl.27006.2 /CNT=4 /FEA=EST /TIER=ConsEnd /STK=1 /UG=Xl.27006 /UG_TITLE=Transcribed locus, moderately similar to NP_000384.1 alpha 2 type V collagen preproprotein (Homo sapiens) /REP_ORG=X. laevis	---	---	---	CLONE=IMAGE:8074961	696.93	P	178.81	P	-3.9
Xl2.15722.2.S1_at	gb:EB645400 /DB_XREF=gi:93206816 /DB_XREF=AGENCOURT_75533623 /CLONE=IMAGE:8547027 /TID=Xl.15722.2 /CNT=5 /FEA=EST /TIER=ConsEnd /STK=0 /UG=Xl.15722 /UG_TITLE=Transcribed locus, moderately similar to XP_417605.1 PREDICTED: similar to UFD2D4COLE1E fusion protein (Gallus gallus) /REP_ORG=X. laevis	nicotinamide nucleotide adenylyltransferase 1	nmnat1		nmnat1	100036953	CLONE=IMAGE:8547027	51.18	P	21.62	A	-2.37	gb:EB645400 /DB_XREF=gi:93206816 /DB_XREF=AGENCOURT_75533623 /CLONE=IMAGE:8547027 /TID=Xl.15722.2 /CNT=5 /FEA=EST /TIER=ConsEnd /STK=0 /UG=Xl.15722 /UG_TITLE=Transcribed locus, moderately similar to XP_417605.1 PREDICTED: similar to UFD2D4COLE1E fusion protein (Gallus gallus) /REP_ORG=X. laevis	nicotinamide nucleotide adenylyltransferase 1	nmnat1	100036953	CLONE=IMAGE:8547027	51.18	P	13.31	A	-3.85
Xl2.50317.1.A1_at	gb:CX135598 /DB_XREF=gi:56706620 /DB_XREF=AGENCOURT_39734612 /CLONE=IMAGE:7764824 /TID=Xl.50317.1 /CNT=1 /FEA=EST /TIER=ConsEnd /STK=0 /UG=Xl.50317 /UG_TITLE=Transcribed locus /REP_ORG=X. laevis	emb|X70681.1| X.laevis XFO 9-3 mRNA for zinc finger protein	znf214		Hit#1: emb|X70681.1| X.laevis XFO 9-3 mRNA for zinc finger protein	---	CLONE=IMAGE:7764824	361.17	P	156.34	P	-2.31	gb:CX135598 /DB_XREF=gi:56706620 /DB_XREF=AGENCOURT_39734612 /CLONE=IMAGE:7764824 /TID=Xl.50317.1 /CNT=1 /FEA=EST /TIER=ConsEnd /STK=0 /UG=Xl.50317 /UG_TITLE=Transcribed locus /REP_ORG=X. laevis	---	---	---	CLONE=IMAGE:7764824	361.17	P	95.51	P	-3.78
Xl2.19230.2.S1_at	gb:BQ383450 /DB_XREF=gi:21071137 /DB_XREF=NISC_mn01c01.x1 /CLONE=IMAGE:5048808 /TID=Xl.19230.2 /CNT=1 /FEA=EST /TIER=ConsEnd /STK=0 /UG=Xl.19230 /UG_TITLE=Transcribed locus, strongly similar to XP_421689.1 PREDICTED: similar to TBP-associated factor 172 (TAF-172) (TAF(II)170) (Gallus gallus) /REP_ORG=X. laevis	ref|XM_002939093.2| PREDICTED: Xenopus (Silurana) tropicalis BTAF1 RNA polymerase II, B-TFIID transcription factor-associated, 170kDa (btaf1), mRNA	btaf1		Hit#1: ref|XM_002939093.2| PREDICTED: Xenopus (Silurana) tropicalis BTAF1 RNA polymerase II, B-TFIID transcription factor-associated, 170kDa (btaf1), mRNA	---	CLONE=IMAGE:5048808	50.46	P	24.76	A	-2.04	gb:BQ383450 /DB_XREF=gi:21071137 /DB_XREF=NISC_mn01c01.x1 /CLONE=IMAGE:5048808 /TID=Xl.19230.2 /CNT=1 /FEA=EST /TIER=ConsEnd /STK=0 /UG=Xl.19230 /UG_TITLE=Transcribed locus, strongly similar to XP_421689.1 PREDICTED: similar to TBP-associated factor 172 (TAF-172) (TAF(II)170) (Gallus gallus) /REP_ORG=X. laevis	---	---	---	CLONE=IMAGE:5048808	50.46	P	13.4	A	-3.77
Xl2.32350.1.A1_at	gb:BJ631700 /DB_XREF=gi:37282149 /DB_XREF=BJ631700 /CLONE=XL170f10 /TID=Xl.32350.1 /CNT=2 /FEA=EST /TIER=ConsEnd /STK=2 /UG=Xl.32350 /UG_TITLE=Transcribed locus, weakly similar to NP_057538.1 hypothetical protein LOC51234 (Homo sapiens) /REP_ORG=X. laevis	ref|NM_001099863.1| Xenopus laevis ER membrane protein complex subunit 4 (emc4), mRNA gb|BC071090.1| Xenopus laevis hypothetical protein LOC100101270, mRNA (cDNA clone MGC:81045 IMAGE:6316156), complete cds	emc4		Hit#4: ref|XM_004010417.1| PREDICTED: Ovis aries ER membrane protein complex subunit 4 (EMC4), mRNA	---	CLONE=XL170f10	41.54	P	17.47	P	-2.38	gb:BJ631700 /DB_XREF=gi:37282149 /DB_XREF=BJ631700 /CLONE=XL170f10 /TID=Xl.32350.1 /CNT=2 /FEA=EST /TIER=ConsEnd /STK=2 /UG=Xl.32350 /UG_TITLE=Transcribed locus, weakly similar to NP_057538.1 hypothetical protein LOC51234 (Homo sapiens) /REP_ORG=X. laevis	---	---	---	CLONE=XL170f10	41.54	P	11.11	A	-3.74
Xl2.12445.2.A1_x_at	gb:BJ086556 /DB_XREF=gi:17583012 /DB_XREF=BJ086556 /CLONE=XL053g18 /TID=Xl.12445.2 /CNT=1 /FEA=EST /TIER=ConsEnd /STK=1 /UG=Xl.12445 /UG_TITLE=Transcribed locus, moderately similar to NP_001006961.1 mitochondrial protein, 18 kDa (Rattus norvegicus) /REP_ORG=X. laevis	Hypothetical protein LOC100158358	mtfp1		LOC100158358	100158358	CLONE=XL053g18	866.23	P	248.82	P	-3.48	gb:BJ086556 /DB_XREF=gi:17583012 /DB_XREF=BJ086556 /CLONE=XL053g18 /TID=Xl.12445.2 /CNT=1 /FEA=EST /TIER=ConsEnd /STK=1 /UG=Xl.12445 /UG_TITLE=Transcribed locus, moderately similar to NP_001006961.1 mitochondrial protein, 18 kDa (Rattus norvegicus) /REP_ORG=X. laevis	Hypothetical protein LOC100158358	LOC100158358	100158358	CLONE=XL053g18	866.23	P	232.4	P	-3.73
Xl2.55852.1.A1_at	gb:DY544925 /DB_XREF=gi:88868832 /DB_XREF=AGENCOURT_71266063 /CLONE=IMAGE:8329533 /TID=Xl.55852.1 /CNT=1 /FEA=EST /TIER=ConsEnd /STK=0 /UG=Xl.55852 /UG_TITLE=Transcribed locus /REP_ORG=X. laevis	ref|NM_001095940.1| Xenopus laevis uncharacterized protein MGC115036 (MGC115036), mRNA gb|BC094171.1| Xenopus laevis hypothetical protein MGC115036, mRNA (cDNA clone MGC:115036 IMAGE:6948427), complete cds	fbxo3		Hit#2: ref|NM_001093708.1| Xenopus laevis F-box protein 3 (fbxo3), mRNA gb|BC078124.1| Xenopus laevis F-box protein 3, mRNA (cDNA clone MGC:83649 IMAGE:5085206), complete cds	---	CLONE=IMAGE:8329533	176.63	P	66.95	P	-2.64	gb:DY544925 /DB_XREF=gi:88868832 /DB_XREF=AGENCOURT_71266063 /CLONE=IMAGE:8329533 /TID=Xl.55852.1 /CNT=1 /FEA=EST /TIER=ConsEnd /STK=0 /UG=Xl.55852 /UG_TITLE=Transcribed locus /REP_ORG=X. laevis	---	---	---	CLONE=IMAGE:8329533	176.63	P	48.45	P	-3.65
Xl2.48400.1.S1_at	gb:BC077835.1 /DB_XREF=gi:50417691 /GEN=MGC80518 /TID=Xl.48400.1 /CNT=3 /FEA=FLmRNA /TIER=FL /STK=1 /LL=446802 /UG=Xl.48400 /DEF=Xenopus laevis MGC80518 protein, mRNA (cDNA clone MGC:80518 IMAGE:5157175), complete cds. /PROD=MGC80518 protein /FL=gb:BC077835.1 /REP_ORG=X. laevis	formin-binding protein 1-like	fnbp1l		fnbp1l	446802	DEF=Xenopus laevis MGC80518 protein, mRNA (cDNA clone MGC:80518 IMAGE:5157175), complete cds.	462.64	P	99.14	P	-4.67	gb:BC077835.1 /DB_XREF=gi:50417691 /GEN=MGC80518 /TID=Xl.48400.1 /CNT=3 /FEA=FLmRNA /TIER=FL /STK=1 /LL=446802 /UG=Xl.48400 /DEF=Xenopus laevis MGC80518 protein, mRNA (cDNA clone MGC:80518 IMAGE:5157175), complete cds. /PROD=MGC80518 protein /FL=gb:BC077835.1 /REP_ORG=X. laevis	formin-binding protein 1-like	fnbp1l	446802	DEF=Xenopus laevis MGC80518 protein, mRNA (cDNA clone MGC:80518 IMAGE:5157175), complete cds.	462.64	P	128.27	P	-3.61
Xl2.23825.1.A1_x_at	gb:BJ044059 /DB_XREF=gi:17392935 /DB_XREF=BJ044059 /CLONE=XL012b19 /TID=Xl.23825.1 /CNT=6 /FEA=EST /TIER=ConsEnd /STK=2 /UG=Xl.23825 /UG_TITLE=Transcribed locus /REP_ORG=X. laevis	gb|EF091677.1| Oplegnathus fasciatus isolate OFTS5 transposon Tc1-like transposon, complete sequence	unknown		Hit#11: gb|BC045254.1| Xenopus laevis, clone IMAGE:4683763, mRNA	---	CLONE=XL012b19	36.4	P	75.28	P	2.07	gb:BJ044059 /DB_XREF=gi:17392935 /DB_XREF=BJ044059 /CLONE=XL012b19 /TID=Xl.23825.1 /CNT=6 /FEA=EST /TIER=ConsEnd /STK=2 /UG=Xl.23825 /UG_TITLE=Transcribed locus /REP_ORG=X. laevis	---	---	---	CLONE=XL012b19	36.4	P	10.23	A	-3.56
Xl2.4068.1.A1_at	gb:BF024949 /DB_XREF=gi:10755368 /DB_XREF=dc81g05.x1 /CLONE=IMAGE:3403544 /TID=Xl.4068.1 /CNT=2 /FEA=EST /TIER=ConsEnd /STK=2 /UG=Xl.4068 /UG_TITLE=Transcribed locus /REP_ORG=X. laevis	gb|BC025534.1| Mus musculus cDNA clone IMAGE:5250232	Gls		Hit#4: ref|NM_001113383.1| Mus musculus glutaminase (Gls), transcript variant 2, mRNA	---	CLONE=IMAGE:3403544	201.3	P	90.3	P	-2.23	gb:BF024949 /DB_XREF=gi:10755368 /DB_XREF=dc81g05.x1 /CLONE=IMAGE:3403544 /TID=Xl.4068.1 /CNT=2 /FEA=EST /TIER=ConsEnd /STK=2 /UG=Xl.4068 /UG_TITLE=Transcribed locus /REP_ORG=X. laevis	---	---	---	CLONE=IMAGE:3403544	201.3	P	56.78	P	-3.55
Xl2.48520.1.A1_at	gb:BP731700 /DB_XREF=gi:46080293 /DB_XREF=BP731700 /CLONE=XL485h10ex /TID=Xl.48520.1 /CNT=3 /FEA=EST /TIER=ConsEnd /STK=1 /UG=Xl.48520 /UG_TITLE=Transcribed locus /REP_ORG=X. laevis	ref|XM_004914060.1| PREDICTED: Xenopus (Silurana) tropicalis phosphorylase kinase, beta (phkb), transcript variant X3, mRNA	phkb		Hit#1: ref|XM_004914060.1| PREDICTED: Xenopus (Silurana) tropicalis phosphorylase kinase, beta (phkb), transcript variant X3, mRNA	---	CLONE=XL485h10ex	305.62	P	102.06	P	-2.99	gb:BP731700 /DB_XREF=gi:46080293 /DB_XREF=BP731700 /CLONE=XL485h10ex /TID=Xl.48520.1 /CNT=3 /FEA=EST /TIER=ConsEnd /STK=1 /UG=Xl.48520 /UG_TITLE=Transcribed locus /REP_ORG=X. laevis	---	---	---	CLONE=XL485h10ex	305.62	P	87.03	P	-3.51
Xl2.14689.1.A1_at	gb:BJ056983 /DB_XREF=gi:17481010 /DB_XREF=BJ056983 /CLONE=XL033k04 /TID=Xl.14689.1 /CNT=1 /FEA=EST /TIER=ConsEnd /STK=1 /UG=Xl.14689 /UG_TITLE=Transcribed locus /REP_ORG=X. laevis	ref|XM_004910588.1| PREDICTED: Xenopus (Silurana) tropicalis RAB36, member RAS oncogene family (rab36), mRNA	rab36		Hit#1: ref|XM_004910588.1| PREDICTED: Xenopus (Silurana) tropicalis RAB36, member RAS oncogene family (rab36), mRNA	---	CLONE=XL033k04	303.16	P	98.32	P	-3.08	gb:BJ056983 /DB_XREF=gi:17481010 /DB_XREF=BJ056983 /CLONE=XL033k04 /TID=Xl.14689.1 /CNT=1 /FEA=EST /TIER=ConsEnd /STK=1 /UG=Xl.14689 /UG_TITLE=Transcribed locus /REP_ORG=X. laevis	---	---	---	CLONE=XL033k04	303.16	P	87.22	P	-3.48
Xl2.6903.1.A1_at	gb:BM180566 /DB_XREF=gi:17404637 /DB_XREF=daj36h03.x1 /CLONE=IMAGE:5078644 /TID=Xl.6903.1 /CNT=6 /FEA=EST /TIER=ConsEnd /STK=2 /UG=Xl.6903 /UG_TITLE=Transcribed locus /REP_ORG=X. laevis	ref|XM_004919962.1| PREDICTED: Xenopus (Silurana) tropicalis uncharacterized LOC101732141 (LOC101732141), mRNA	cytc		Hit#14: gb|AF452792.1| Carabus uenoi isolate OH13b cytochrome C gene, partial cds	---	CLONE=IMAGE:5078644	64.58	P	32.2	A	-2.01	gb:BM180566 /DB_XREF=gi:17404637 /DB_XREF=daj36h03.x1 /CLONE=IMAGE:5078644 /TID=Xl.6903.1 /CNT=6 /FEA=EST /TIER=ConsEnd /STK=2 /UG=Xl.6903 /UG_TITLE=Transcribed locus /REP_ORG=X. laevis	---	---	---	CLONE=IMAGE:5078644	64.58	P	18.99	A	-3.4
Xl2.55666.1.A1_at	gb:BJ633403 /DB_XREF=gi:37285553 /DB_XREF=BJ633403 /CLONE=XL178j14 /TID=Xl.55666.1 /CNT=3 /FEA=EST /TIER=ConsEnd /STK=1 /UG=Xl.55666 /UG_TITLE=Transcribed locus /REP_ORG=X. laevis	gb|CP002792.1| Methanothermococcus okinawensis IH1, complete genome	msh3		Hit#8: gb|AY275681.1| Homo sapiens mutS homolog 3 (E. coli) (MSH3) gene, complete cds	---	CLONE=XL178j14	173.51	P	68.83	P	-2.52	gb:BJ633403 /DB_XREF=gi:37285553 /DB_XREF=BJ633403 /CLONE=XL178j14 /TID=Xl.55666.1 /CNT=3 /FEA=EST /TIER=ConsEnd /STK=1 /UG=Xl.55666 /UG_TITLE=Transcribed locus /REP_ORG=X. laevis	---	---	---	CLONE=XL178j14	173.51	P	52.02	P	-3.34
Xl2.47624.1.S1_a_at	gb:BC073592.1 /DB_XREF=gi:49116845 /TID=Xl.47624.1 /CNT=2 /FEA=mRNA /TIER=ConsEnd /STK=0 /LL=443671 /UG_GENE=LOC443671 /UG=Xl.47624 /UG_TITLE=Hypothetical protein LOC443671 /DEF=Xenopus laevis hypothetical protein LOC443671, mRNA (cDNA clone IMAGE:5512708), partial cds. /REP_ORG=X. laevis	hypothetical protein LOC443671	FCRL4		LOC443671	443671	DEF=Xenopus laevis hypothetical protein LOC443671, mRNA (cDNA clone IMAGE:5512708), partial cds.	108.52	P	29.95	A	-3.62	gb:BC073592.1 /DB_XREF=gi:49116845 /TID=Xl.47624.1 /CNT=2 /FEA=mRNA /TIER=ConsEnd /STK=0 /LL=443671 /UG_GENE=LOC443671 /UG=Xl.47624 /UG_TITLE=Hypothetical protein LOC443671 /DEF=Xenopus laevis hypothetical protein LOC443671, mRNA (cDNA clone IMAGE:5512708), partial cds. /REP_ORG=X. laevis	hypothetical protein LOC443671	LOC443671	443671	DEF=Xenopus laevis hypothetical protein LOC443671, mRNA (cDNA clone IMAGE:5512708), partial cds.	108.52	P	33.6	P	-3.23
Xl2.20001.1.S1_at	gb:CF283345 /DB_XREF=gi:33643124 /DB_XREF=AGENCOURT_15205995 /CLONE=IMAGE:5505822 /TID=Xl.20001.1 /CNT=3 /FEA=mRNA /TIER=ConsEnd /STK=0 /LL=373719 /UG_GENE=hox2.7-A /UG=Xl.20001 /UG_TITLE=Homeobox protein /REP_ORG=X. laevis	homeobox B3	hoxb3		hoxb3	373719	CLONE=IMAGE:5505822	48.38	P	22.52	A	-2.15	gb:CF283345 /DB_XREF=gi:33643124 /DB_XREF=AGENCOURT_15205995 /CLONE=IMAGE:5505822 /TID=Xl.20001.1 /CNT=3 /FEA=mRNA /TIER=ConsEnd /STK=0 /LL=373719 /UG_GENE=hox2.7-A /UG=Xl.20001 /UG_TITLE=Homeobox protein /REP_ORG=X. laevis	homeobox B3	hoxb3	373719	CLONE=IMAGE:5505822	48.38	P	15.16	A	-3.19
Xl2.23764.1.S1_at	gb:BG161326 /DB_XREF=gi:12695245 /DB_XREF=dab68g04.x1 /CLONE=IMAGE:4202310 /TID=Xl.23764.1 /CNT=11 /FEA=EST /TIER=ConsEnd /STK=1 /UG=Xl.23764 /UG_TITLE=Transcribed locus, moderately similar to XP_508516.1 PREDICTED: similar to DKFZP564J0863 protein (Pan troglodytes) /REP_ORG=X. laevis	ref|NM_001016595.2| Xenopus (Silurana) tropicalis atlastin GTPase 3 (atl3), mRNA emb|CR760588.2| Xenopus tropicalis finished cDNA, clone TEgg024f16	atl3		Hit#1: ref|NM_001016595.2| Xenopus (Silurana) tropicalis atlastin GTPase 3 (atl3), mRNA emb|CR760588.2| Xenopus tropicalis finished cDNA, clone TEgg024f16	---	CLONE=IMAGE:4202310	913.34	P	393.81	P	-2.32	gb:BG161326 /DB_XREF=gi:12695245 /DB_XREF=dab68g04.x1 /CLONE=IMAGE:4202310 /TID=Xl.23764.1 /CNT=11 /FEA=EST /TIER=ConsEnd /STK=1 /UG=Xl.23764 /UG_TITLE=Transcribed locus, moderately similar to XP_508516.1 PREDICTED: similar to DKFZP564J0863 protein (Pan troglodytes) /REP_ORG=X. laevis	---	---	---	CLONE=IMAGE:4202310	913.34	P	287.56	P	-3.18
Xl2.57059.1.A1_at	gb:EB730915 /DB_XREF=gi:95011631 /DB_XREF=AGENCOURT_78603086 /CLONE=IMAGE:8635926 /TID=Xl.57059.1 /CNT=3 /FEA=EST /TIER=ConsEnd /STK=2 /UG=Xl.57059 /UG_TITLE=Transcribed locus /REP_ORG=X. laevis	ref|NM_001094818.1| Xenopus laevis DnaJ (Hsp40) homolog, subfamily B, member 5 (dnajb5), mRNA gb|BC084307.1| Xenopus laevis hypothetical LOC495121, mRNA (cDNA clone MGC:83312 IMAGE:6864087), complete cds	dnajb5		Hit#2: ref|XM_004910325.1| PREDICTED: Xenopus (Silurana) tropicalis DnaJ (Hsp40) homolog, subfamily B, member 5 (dnajb5), transcript variant X4, mRNA	---	CLONE=IMAGE:8635926	240.77	P	66.33	P	-3.63	gb:EB730915 /DB_XREF=gi:95011631 /DB_XREF=AGENCOURT_78603086 /CLONE=IMAGE:8635926 /TID=Xl.57059.1 /CNT=3 /FEA=EST /TIER=ConsEnd /STK=2 /UG=Xl.57059 /UG_TITLE=Transcribed locus /REP_ORG=X. laevis	---	---	---	CLONE=IMAGE:8635926	240.77	P	77.37	P	-3.11
Xl2.51209.1.A1_at	gb:BJ641780 /DB_XREF=gi:37506174 /DB_XREF=BJ641780 /CLONE=XL211d19 /TID=Xl.51209.1 /CNT=1 /FEA=EST /TIER=ConsEnd /STK=1 /UG=Xl.51209 /UG_TITLE=Transcribed locus, weakly similar to XP_576627.1 PREDICTED: similar to Tes13-L (Rattus norvegicus) /REP_ORG=X. laevis	ref|XM_002935476.2| PREDICTED: Xenopus (Silurana) tropicalis transmembrane protein 232 (tmem232), mRNA	tmem232		Hit#1: ref|XM_002935476.2| PREDICTED: Xenopus (Silurana) tropicalis transmembrane protein 232 (tmem232), mRNA	---	CLONE=XL211d19	78.75	P	36.82	A	-2.14	gb:BJ641780 /DB_XREF=gi:37506174 /DB_XREF=BJ641780 /CLONE=XL211d19 /TID=Xl.51209.1 /CNT=1 /FEA=EST /TIER=ConsEnd /STK=1 /UG=Xl.51209 /UG_TITLE=Transcribed locus, weakly similar to XP_576627.1 PREDICTED: similar to Tes13-L (Rattus norvegicus) /REP_ORG=X. laevis	---	---	---	CLONE=XL211d19	78.75	P	25.34	A	-3.11
Xl2.8265.1.S1_at	gb:AW148154 /DB_XREF=gi:6196050 /DB_XREF=da04g09.x1 /CLONE=XENOPUS_SOURCE_ID:xlnoc001p17 /TID=Xl.8265.1 /CNT=10 /FEA=EST /TIER=ConsEnd /STK=3 /UG=Xl.8265 /UG_TITLE=Transcribed locus /REP_ORG=X. laevis	ref|XM_002931505.2| PREDICTED: Xenopus (Silurana) tropicalis platelet-derived growth factor receptor-like protein-like (LOC100493577), mRNA	PDGFRL		Hit#1: ref|XM_002931505.2| PREDICTED: Xenopus (Silurana) tropicalis platelet-derived growth factor receptor-like protein-like (LOC100493577), mRNA	---	CLONE=XENOPUS_SOURCE_ID:xlnoc001p17	84.53	P	36.98	P	-2.29	gb:AW148154 /DB_XREF=gi:6196050 /DB_XREF=da04g09.x1 /CLONE=XENOPUS_SOURCE_ID:xlnoc001p17 /TID=Xl.8265.1 /CNT=10 /FEA=EST /TIER=ConsEnd /STK=3 /UG=Xl.8265 /UG_TITLE=Transcribed locus /REP_ORG=X. laevis	---	---	---	CLONE=XENOPUS_SOURCE_ID:xlnoc001p17	84.53	P	27.28	P	-3.1
Xl2.5040.1.A1_a_at	gb:BF048552 /DB_XREF=gi:10767055 /DB_XREF=dc30d01.x1 /CLONE=IMAGE:3398593 /TID=Xl.5040.1 /CNT=10 /FEA=EST /TIER=Stack /STK=7 /UG=Xl.5040 /UG_TITLE=Transcribed locus, moderately similar to XP_414253.1 PREDICTED: similar to inter-alpha-trypsin inhibitor heavy chain3 (Gallus gallus) /REP_ORG=X. laevis	gb|BC092555.1| Xenopus tropicalis hypothetical protein LOC594926, mRNA (cDNA clone IMAGE:7024052), partial cds	itih3		Hit#2: ref|XM_004316554.1| PREDICTED: Tursiops truncatus inter-alpha-trypsin inhibitor heavy chain 3 (ITIH3), mRNA	---	CLONE=IMAGE:3398593	101.08	P	691.27	P	6.84	gb:BF048552 /DB_XREF=gi:10767055 /DB_XREF=dc30d01.x1 /CLONE=IMAGE:3398593 /TID=Xl.5040.1 /CNT=10 /FEA=EST /TIER=Stack /STK=7 /UG=Xl.5040 /UG_TITLE=Transcribed locus, moderately similar to XP_414253.1 PREDICTED: similar to inter-alpha-trypsin inhibitor heavy chain3 (Gallus gallus) /REP_ORG=X. laevis	---	---	---	CLONE=IMAGE:3398593	101.08	P	32.71	P	-3.09
Xl2.15089.2.S1_at	gb:BJ042709 /DB_XREF=gi:17395206 /DB_XREF=BJ042709 /CLONE=XL032j05 /TID=Xl.15089.2 /CNT=7 /FEA=EST /TIER=ConsEnd /STK=0 /UG=Xl.15089 /UG_TITLE=Transcribed locus /REP_ORG=X. laevis	gb|JN975639.1| Xenopus laevis galectin IX mRNA, partial cds	fish-egg lectin-like		Hit#1: gb|JN975639.1| Xenopus laevis galectin IX mRNA, partial cds	---	CLONE=XL032j05	61.59	P	124.88	P	2.03	gb:BJ042709 /DB_XREF=gi:17395206 /DB_XREF=BJ042709 /CLONE=XL032j05 /TID=Xl.15089.2 /CNT=7 /FEA=EST /TIER=ConsEnd /STK=0 /UG=Xl.15089 /UG_TITLE=Transcribed locus /REP_ORG=X. laevis	---	---	---	CLONE=XL032j05	61.59	P	20.01	P	-3.08
Xl2.19615.1.A1_at	gb:BQ388035 /DB_XREF=gi:21075722 /DB_XREF=NISC_mn27c01.x1 /CLONE=IMAGE:5074560 /TID=Xl.19615.1 /CNT=4 /FEA=EST /TIER=ConsEnd /STK=0 /UG=Xl.19615 /UG_TITLE=Transcribed locus /REP_ORG=X. laevis	ref|NM_001086033.1| Xenopus laevis dihydropyrimidinase-like 4 (dpysl4), mRNA gb|BC043880.1| Xenopus laevis similar to Collapsin response mediator protein 3, mRNA (cDNA clone MGC:53768 IMAGE:5537181), complete cds	dpysl4		Hit#1: ref|NM_001086033.1| Xenopus laevis dihydropyrimidinase-like 4 (dpysl4), mRNA gb|BC043880.1| Xenopus laevis similar to Collapsin response mediator protein 3, mRNA (cDNA clone MGC:53768 IMAGE:5537181), complete cds	---	CLONE=IMAGE:5074560	238.59	P	31.17	A	-7.66	gb:BQ388035 /DB_XREF=gi:21075722 /DB_XREF=NISC_mn27c01.x1 /CLONE=IMAGE:5074560 /TID=Xl.19615.1 /CNT=4 /FEA=EST /TIER=ConsEnd /STK=0 /UG=Xl.19615 /UG_TITLE=Transcribed locus /REP_ORG=X. laevis	---	---	---	CLONE=IMAGE:5074560	238.59	P	79.41	P	-3
Xl2.46868.1.S1_at	gb:CX134990 /DB_XREF=gi:56706012 /DB_XREF=AGENCOURT_39734415 /CLONE=IMAGE:7764691 /TID=Xl.46868.1 /CNT=15 /FEA=EST /TIER=ConsEnd /STK=0 /UG=Xl.46868 /UG_TITLE=Transcribed locus /REP_ORG=X. laevis	gb|BC153810.1| Xenopus laevis cDNA clone IMAGE:8643861	degs3		Hit#5: ref|NM_203621.1| Xenopus (Silurana) tropicalis degenerative spermatocyte homolog 3, lipid desaturase (degs3), mRNA gb|BC061313.1| Xenopus tropicalis degenerative spermatocyte homolog 3, lipid desaturase, mRNA (cDNA clone MGC:75791 IMAGE:5382133), complete cds	---	CLONE=IMAGE:7764691	143.8	P	10.07	A	-14.28	gb:CX134990 /DB_XREF=gi:56706012 /DB_XREF=AGENCOURT_39734415 /CLONE=IMAGE:7764691 /TID=Xl.46868.1 /CNT=15 /FEA=EST /TIER=ConsEnd /STK=0 /UG=Xl.46868 /UG_TITLE=Transcribed locus /REP_ORG=X. laevis	---	---	---	CLONE=IMAGE:7764691	143.8	P	48.46	P	-2.97
Xl2.18537.1.S1_at	gb:BC092343.1 /DB_XREF=gi:62185760 /TID=Xl.18537.1 /CNT=15 /FEA=FLmRNA /TIER=FL /STK=3 /UG=Xl.18537 /DEF=Xenopus laevis cDNA clone MGC:115316 IMAGE:6947959, complete cds. /PROD=Unknown (protein for MGC:115316) /FL=gb:BC092343.1 /REP_ORG=X. laevis	hypothetical protein MGC115316	unknown		MGC115316	734410	DEF=Xenopus laevis cDNA clone MGC:115316 IMAGE:6947959, complete cds.	135.74	P	52.73	P	-2.57	gb:BC092343.1 /DB_XREF=gi:62185760 /TID=Xl.18537.1 /CNT=15 /FEA=FLmRNA /TIER=FL /STK=3 /UG=Xl.18537 /DEF=Xenopus laevis cDNA clone MGC:115316 IMAGE:6947959, complete cds. /PROD=Unknown (protein for MGC:115316) /FL=gb:BC092343.1 /REP_ORG=X. laevis	hypothetical protein MGC115316	MGC115316	734410	DEF=Xenopus laevis cDNA clone MGC:115316 IMAGE:6947959, complete cds.	135.74	P	45.76	P	-2.97
Xl2.25238.1.S1_at	gb:BC089299.1 /DB_XREF=gi:58402670 /TID=Xl.25238.1 /CNT=24 /FEA=FLmRNA /TIER=FL+Stack /STK=12 /UG=Xl.25238 /DEF=Xenopus laevis cDNA clone MGC:85124 IMAGE:6868549, complete cds. /PROD=Unknown (protein for MGC:85124) /FL=gb:BC089299.1 /REP_ORG=X. laevis	arachidonate 12-lipoxygenase, 12R type	alox12b		alox12b	734312	DEF=Xenopus laevis cDNA clone MGC:85124 IMAGE:6868549, complete cds.	1182.96	P	180.27	P	-6.56	gb:BC089299.1 /DB_XREF=gi:58402670 /TID=Xl.25238.1 /CNT=24 /FEA=FLmRNA /TIER=FL+Stack /STK=12 /UG=Xl.25238 /DEF=Xenopus laevis cDNA clone MGC:85124 IMAGE:6868549, complete cds. /PROD=Unknown (protein for MGC:85124) /FL=gb:BC089299.1 /REP_ORG=X. laevis	arachidonate 12-lipoxygenase, 12R type	alox12b	734312	DEF=Xenopus laevis cDNA clone MGC:85124 IMAGE:6868549, complete cds.	1182.96	P	404.38	P	-2.93
Xl2.27006.2.A1_a_at	gb:DT076333 /DB_XREF=gi:72375582 /DB_XREF=AGENCOURT_55789571 /CLONE=IMAGE:8074961 /TID=Xl.27006.2 /CNT=4 /FEA=EST /TIER=ConsEnd /STK=1 /UG=Xl.27006 /UG_TITLE=Transcribed locus, moderately similar to NP_000384.1 alpha 2 type V collagen preproprotein (Homo sapiens) /REP_ORG=X. laevis	ref|XM_002931500.2| PREDICTED: Xenopus (Silurana) tropicalis collagen, type V, alpha 2 (col5a2), mRNA	col5a2		Hit#1: ref|XM_002931500.2| PREDICTED: Xenopus (Silurana) tropicalis collagen, type V, alpha 2 (col5a2), mRNA	---	CLONE=IMAGE:8074961	506.7	P	146.79	P	-3.45	gb:DT076333 /DB_XREF=gi:72375582 /DB_XREF=AGENCOURT_55789571 /CLONE=IMAGE:8074961 /TID=Xl.27006.2 /CNT=4 /FEA=EST /TIER=ConsEnd /STK=1 /UG=Xl.27006 /UG_TITLE=Transcribed locus, moderately similar to NP_000384.1 alpha 2 type V collagen preproprotein (Homo sapiens) /REP_ORG=X. laevis	---	---	---	CLONE=IMAGE:8074961	506.7	P	172.76	P	-2.93
Xl2.5247.1.S1_at	gb:BC076838.1 /DB_XREF=gi:49899104 /GEN=Cry1 /TID=Xl.5247.1 /CNT=13 /FEA=FLmRNA /TIER=FL+Stack /STK=6 /LL=496373 /UG=Xl.5247 /DEF=Xenopus laevis Cry1 protein, mRNA (cDNA clone MGC:83882 IMAGE:6857201), complete cds. /PROD=Cry1 protein /FL=gb:BC076838.1 /REP_ORG=X. laevis	Cry1 protein	cry1		cry1	496373	DEF=Xenopus laevis Cry1 protein, mRNA (cDNA clone MGC:83882 IMAGE:6857201), complete cds.	162.37	P	43.95	A	-3.69	gb:BC076838.1 /DB_XREF=gi:49899104 /GEN=Cry1 /TID=Xl.5247.1 /CNT=13 /FEA=FLmRNA /TIER=FL+Stack /STK=6 /LL=496373 /UG=Xl.5247 /DEF=Xenopus laevis Cry1 protein, mRNA (cDNA clone MGC:83882 IMAGE:6857201), complete cds. /PROD=Cry1 protein /FL=gb:BC076838.1 /REP_ORG=X. laevis	Cry1 protein	cry1	496373	DEF=Xenopus laevis Cry1 protein, mRNA (cDNA clone MGC:83882 IMAGE:6857201), complete cds.	162.37	P	55.61	P	-2.92
Xl2.6455.1.S1_at	gb:BC083021.1 /DB_XREF=gi:52789338 /GEN=LOC494847 /TID=Xl.6455.1 /CNT=14 /FEA=FLmRNA /TIER=FL /STK=3 /LL=494847 /UG=Xl.6455 /DEF=Xenopus laevis hypothetical LOC494847, mRNA (cDNA clone MGC:98936 IMAGE:4201667), complete cds. /PROD=LOC494847 protein /FL=gb:BC083021.1 /REP_ORG=X. laevis	fibrinogen C domain containing 1	fibcd1		fibcd1-b	494847	DEF=Xenopus laevis hypothetical LOC494847, mRNA (cDNA clone MGC:98936 IMAGE:4201667), complete cds.	218.54	P	94.33	P	-2.32	gb:BC083021.1 /DB_XREF=gi:52789338 /GEN=LOC494847 /TID=Xl.6455.1 /CNT=14 /FEA=FLmRNA /TIER=FL /STK=3 /LL=494847 /UG=Xl.6455 /DEF=Xenopus laevis hypothetical LOC494847, mRNA (cDNA clone MGC:98936 IMAGE:4201667), complete cds. /PROD=LOC494847 protein /FL=gb:BC083021.1 /REP_ORG=X. laevis	fibrinogen C domain containing 1	fibcd1-b	494847	DEF=Xenopus laevis hypothetical LOC494847, mRNA (cDNA clone MGC:98936 IMAGE:4201667), complete cds.	218.54	P	75.21	P	-2.91
Xl2.50674.1.S1_at	gb:CK803603 /DB_XREF=gi:43386318 /DB_XREF=AGENCOURT_19193488 /CLONE=IMAGE:7208276 /TID=Xl.50674.1 /CNT=3 /FEA=EST /TIER=ConsEnd /STK=0 /UG=Xl.50674 /UG_TITLE=Transcribed locus /REP_ORG=X. laevis	gb|BC024316.1| Homo sapiens cDNA clone IMAGE:3912859, partial cds	nfib		Hit#2: ref|XM_004436798.1| PREDICTED: Ceratotherium simum simum nuclear factor I/B, transcript variant 6 (NFIB), mRNA	---	CLONE=IMAGE:7208276	43.62	P	11.11	A	-3.93	gb:CK803603 /DB_XREF=gi:43386318 /DB_XREF=AGENCOURT_19193488 /CLONE=IMAGE:7208276 /TID=Xl.50674.1 /CNT=3 /FEA=EST /TIER=ConsEnd /STK=0 /UG=Xl.50674 /UG_TITLE=Transcribed locus /REP_ORG=X. laevis	---	---	---	CLONE=IMAGE:7208276	43.62	P	15.02	A	-2.9
Xl2.6116.1.A1_at	gb:BU900936 /DB_XREF=gi:24082849 /DB_XREF=AGENCOURT_10207025 /CLONE=IMAGE:6317808 /TID=Xl.6116.1 /CNT=6 /FEA=EST /TIER=ConsEnd /STK=0 /UG=Xl.6116 /UG_TITLE=Transcribed locus, moderately similar to XP_425326.1 PREDICTED: similar to Prostaglandin GH synthase 1 precursor (Cyclooxygenase -1) (COX-1) (Prostaglandin-endoperoxide synthase 1) (Prostaglandin H2 synthase 1) (PGH synthase 1) (PGHS-1) (PHS 1…	prostaglandin-endoperoxide synthase 1 (prostaglandin G/H synthase and cyclooxygenase)	ptgs1		ptgs1	100037245	CLONE=IMAGE:6317808	315.49	P	63.9	P	-4.94	gb:BU900936 /DB_XREF=gi:24082849 /DB_XREF=AGENCOURT_10207025 /CLONE=IMAGE:6317808 /TID=Xl.6116.1 /CNT=6 /FEA=EST /TIER=ConsEnd /STK=0 /UG=Xl.6116 /UG_TITLE=Transcribed locus, moderately similar to XP_425326.1 PREDICTED: similar to Prostaglandin GH synthase 1 precursor (Cyclooxygenase -1) (COX-1) (Prostaglandin-endoperoxide synthase 1) (Prostaglandin H2 synthase 1) (PGH synthase 1) (PGHS-1) (PHS 1…	prostaglandin-endoperoxide synthase 1 (prostaglandin G/H synthase and cyclooxygenase)	ptgs1	100037245	CLONE=IMAGE:6317808	315.49	P	110.35	P	-2.86
Xl2.429.1.S1_at	gb:AB000406.1 /DB_XREF=gi:1783182 /GEN=PP2A /TID=Xl.429.1 /CNT=17 /FEA=FLmRNA /TIER=FL /STK=1 /LL=394301 /UG=Xl.429 /DEF=Xenopus laevis mRNA for protein phosphatase 2A regulatory subunit, complete cds. /PROD=protein phosphatase 2A regulatory subunit /FL=gb:AB000406.1 /REP_ORG=X. laevis	protein phosphatase 2, regulatory subunit B, beta	ppp2r2b		ppp2r2b	394301		561.55	P	155.1	P	-3.62	gb:AB000406.1 /DB_XREF=gi:1783182 /GEN=PP2A /TID=Xl.429.1 /CNT=17 /FEA=FLmRNA /TIER=FL /STK=1 /LL=394301 /UG=Xl.429 /DEF=Xenopus laevis mRNA for protein phosphatase 2A regulatory subunit, complete cds. /PROD=protein phosphatase 2A regulatory subunit /FL=gb:AB000406.1 /REP_ORG=X. laevis	protein phosphatase 2, regulatory subunit B, beta	ppp2r2b	394301		561.55	P	199.21	P	-2.82
Xl2.53150.2.A1_at	gb:BI448783 /DB_XREF=gi:15273490 /DB_XREF=dac69a04.x1 /CLONE=IMAGE:4435110 /TID=Xl.53150.2 /CNT=1 /FEA=EST /TIER=ConsEnd /STK=1 /UG=Xl.53150 /UG_TITLE=Transcribed locus, weakly similar to NP_003569.1 sterol O-acyltransferase 2 (Homo sapiens) /REP_ORG=X. laevis	gb|AC146870.4| Xenopus (Silurana) tropicalis clone CH216-139C6, complete sequence	unknown		No Filtered Hit, raw hit#1: gb|AC146870.4| Xenopus (Silurana) tropicalis clone CH216-139C6, complete sequence	---	CLONE=IMAGE:4435110	88.26	P	26.99	P	-3.27	gb:BI448783 /DB_XREF=gi:15273490 /DB_XREF=dac69a04.x1 /CLONE=IMAGE:4435110 /TID=Xl.53150.2 /CNT=1 /FEA=EST /TIER=ConsEnd /STK=1 /UG=Xl.53150 /UG_TITLE=Transcribed locus, weakly similar to NP_003569.1 sterol O-acyltransferase 2 (Homo sapiens) /REP_ORG=X. laevis	---	---	---	CLONE=IMAGE:4435110	88.26	P	31.39	A	-2.81
Xl2.15482.1.A1_at	gb:BJ047316 /DB_XREF=gi:17372844 /DB_XREF=BJ047316 /CLONE=XL016d07 /TID=Xl.15482.1 /CNT=2 /FEA=EST /TIER=ConsEnd /STK=2 /UG=Xl.15482 /UG_TITLE=Transcribed locus /REP_ORG=X. laevis	gb|AC146786.1| Pan troglodytes BAC clone RP43-34C4 from chromosome 7, complete sequence	unknown		Hit#7: gb|JQ903941.1| Sclerurus albigularis voucher LSUMZ:B40608 B-fibrinogen (Bf) gene, partial cds	---	CLONE=XL016d07	43.66	P	88.9	P	2.04	gb:BJ047316 /DB_XREF=gi:17372844 /DB_XREF=BJ047316 /CLONE=XL016d07 /TID=Xl.15482.1 /CNT=2 /FEA=EST /TIER=ConsEnd /STK=2 /UG=Xl.15482 /UG_TITLE=Transcribed locus /REP_ORG=X. laevis	---	---	---	CLONE=XL016d07	43.66	P	15.6	A	-2.8
Xl2.18351.1.S1_at	gb:BC073654.1 /DB_XREF=gi:49257432 /GEN=MGC82997 /TID=Xl.18351.1 /CNT=15 /FEA=FLmRNA /TIER=FL /STK=3 /LL=444418 /UG=Xl.18351 /DEF=Xenopus laevis MGC82997 protein, mRNA (cDNA clone MGC:82997 IMAGE:5536395), complete cds. /PROD=MGC82997 protein /FL=gb:BC073654.1 /REP_ORG=X. laevis	transmembrane protein 14A	tmem14a		tmem14a	444418	DEF=Xenopus laevis MGC82997 protein, mRNA (cDNA clone MGC:82997 IMAGE:5536395), complete cds.	249.84	P	80.01	P	-3.12	gb:BC073654.1 /DB_XREF=gi:49257432 /GEN=MGC82997 /TID=Xl.18351.1 /CNT=15 /FEA=FLmRNA /TIER=FL /STK=3 /LL=444418 /UG=Xl.18351 /DEF=Xenopus laevis MGC82997 protein, mRNA (cDNA clone MGC:82997 IMAGE:5536395), complete cds. /PROD=MGC82997 protein /FL=gb:BC073654.1 /REP_ORG=X. laevis	transmembrane protein 14A	tmem14a	444418	DEF=Xenopus laevis MGC82997 protein, mRNA (cDNA clone MGC:82997 IMAGE:5536395), complete cds.	249.84	P	90.79	A	-2.75
Xl2.48116.1.S1_at	gb:BC084421.1 /DB_XREF=gi:54038470 /GEN=LOC495193 /TID=Xl.48116.1 /CNT=12 /FEA=FLmRNA /TIER=FL /STK=5 /LL=495193 /UG=Xl.48116 /DEF=Xenopus laevis hypothetical LOC495193, mRNA (cDNA clone MGC:86381 IMAGE:7011145), complete cds. /PROD=LOC495193 protein /FL=gb:BC084421.1 /REP_ORG=X. laevis	dihydrodipicolinate synthase-like, mitochondrial	dhdpsl		dhdpsl	495193	DEF=Xenopus laevis hypothetical LOC495193, mRNA (cDNA clone MGC:86381 IMAGE:7011145), complete cds.	56.8	P	22.09	A	-2.57	gb:BC084421.1 /DB_XREF=gi:54038470 /GEN=LOC495193 /TID=Xl.48116.1 /CNT=12 /FEA=FLmRNA /TIER=FL /STK=5 /LL=495193 /UG=Xl.48116 /DEF=Xenopus laevis hypothetical LOC495193, mRNA (cDNA clone MGC:86381 IMAGE:7011145), complete cds. /PROD=LOC495193 protein /FL=gb:BC084421.1 /REP_ORG=X. laevis	dihydrodipicolinate synthase-like, mitochondrial	dhdpsl	495193	DEF=Xenopus laevis hypothetical LOC495193, mRNA (cDNA clone MGC:86381 IMAGE:7011145), complete cds.	56.8	P	20.81	A	-2.73
Xl2.32039.1.S1_a_at	gb:BJ620473 /DB_XREF=gi:37260252 /DB_XREF=BJ620473 /CLONE=XL193d17 /TID=Xl.32039.1 /CNT=5 /FEA=EST /TIER=ConsEnd /STK=0 /UG=Xl.32039 /UG_TITLE=Transcribed locus /REP_ORG=X. laevis	ref|NM_001101748.1| Xenopus laevis serum response factor (c-fos serum response element-binding transcription factor) (srf), mRNA emb|X56451.1| X.laevis SRF mRNA for serum response factor	srf		Hit#1: ref|NM_001101748.1| Xenopus laevis serum response factor (c-fos serum response element-binding transcription factor) (srf), mRNA emb|X56451.1| X.laevis SRF mRNA for serum response factor	---	CLONE=XL193d17	302.22	P	126.21	P	-2.39	gb:BJ620473 /DB_XREF=gi:37260252 /DB_XREF=BJ620473 /CLONE=XL193d17 /TID=Xl.32039.1 /CNT=5 /FEA=EST /TIER=ConsEnd /STK=0 /UG=Xl.32039 /UG_TITLE=Transcribed locus /REP_ORG=X. laevis	---	---	---	CLONE=XL193d17	302.22	P	110.66	P	-2.73
Xl2.53908.1.S1_s_at	gb:DR727491 /DB_XREF=gi:70901603 /DB_XREF=AGENCOURT_54828359 /CLONE=IMAGE:7975032 /TID=Xl.53908.1 /CNT=4 /FEA=EST /TIER=ConsEnd /STK=0 /UG=Xl.53908 /UG_TITLE=Transcribed locus, moderately similar to NP_002892.1 reticulocalbin 1 precursor (Homo sapiens) /REP_ORG=X. laevis	reticulocalbin 1, EF-hand calcium binding domain	rcn1		rcn1	779277	CLONE=IMAGE:7975032	87.26	P	182.65	P	2.09	gb:DR727491 /DB_XREF=gi:70901603 /DB_XREF=AGENCOURT_54828359 /CLONE=IMAGE:7975032 /TID=Xl.53908.1 /CNT=4 /FEA=EST /TIER=ConsEnd /STK=0 /UG=Xl.53908 /UG_TITLE=Transcribed locus, moderately similar to NP_002892.1 reticulocalbin 1 precursor (Homo sapiens) /REP_ORG=X. laevis	reticulocalbin 1, EF-hand calcium binding domain	rcn1	779277	CLONE=IMAGE:7975032	87.26	P	32.48	P	-2.69
Xl2.48408.1.S1_at	gb:BC078126.1 /DB_XREF=gi:50417801 /GEN=pex11b-prov /TID=Xl.48408.1 /CNT=6 /FEA=FLmRNA /TIER=FL /STK=1 /LL=447790 /UG=Xl.48408 /DEF=Xenopus laevis peroxisomal biogenesis factor 11B, mRNA (cDNA clone MGC:83670 IMAGE:5085562), complete cds. /PROD=pex11b-prov protein /FL=gb:BC078126.1 /REP_ORG=X. laevis	peroxisomal biogenesis factor 11B	pex11b		pex11b	447790	DEF=Xenopus laevis peroxisomal biogenesis factor 11B, mRNA (cDNA clone MGC:83670 IMAGE:5085562), complete cds.	53.04	P	25.94	A	-2.04	gb:BC078126.1 /DB_XREF=gi:50417801 /GEN=pex11b-prov /TID=Xl.48408.1 /CNT=6 /FEA=FLmRNA /TIER=FL /STK=1 /LL=447790 /UG=Xl.48408 /DEF=Xenopus laevis peroxisomal biogenesis factor 11B, mRNA (cDNA clone MGC:83670 IMAGE:5085562), complete cds. /PROD=pex11b-prov protein /FL=gb:BC078126.1 /REP_ORG=X. laevis	peroxisomal biogenesis factor 11B	pex11b	447790	DEF=Xenopus laevis peroxisomal biogenesis factor 11B, mRNA (cDNA clone MGC:83670 IMAGE:5085562), complete cds.	53.04	P	19.81	A	-2.68
Xl2.49569.1.S1_s_at	gb:BC084350.1 /DB_XREF=gi:54038073 /GEN=LOC495147 /TID=Xl.49569.1 /CNT=5 /FEA=FLmRNA /TIER=FL /STK=1 /LL=495147 /UG=Xl.49569 /DEF=Xenopus laevis hypothetical LOC495147, mRNA (cDNA clone MGC:84443 IMAGE:7019734), complete cds. /PROD=LOC495147 protein /FL=gb:BC084350.1 /REP_ORG=X. laevis	hypothetical LOC495147 /// visinin-like 1	vsnl1		LOC495147 /// vsnl1	495147 /// 495340	DEF=Xenopus laevis hypothetical LOC495147, mRNA (cDNA clone MGC:84443 IMAGE:7019734), complete cds.	88.35	P	27.02	M	-3.27	gb:BC084350.1 /DB_XREF=gi:54038073 /GEN=LOC495147 /TID=Xl.49569.1 /CNT=5 /FEA=FLmRNA /TIER=FL /STK=1 /LL=495147 /UG=Xl.49569 /DEF=Xenopus laevis hypothetical LOC495147, mRNA (cDNA clone MGC:84443 IMAGE:7019734), complete cds. /PROD=LOC495147 protein /FL=gb:BC084350.1 /REP_ORG=X. laevis	hypothetical LOC495147 /// visinin-like 1	LOC495147 /// vsnl1	495147 /// 495340	DEF=Xenopus laevis hypothetical LOC495147, mRNA (cDNA clone MGC:84443 IMAGE:7019734), complete cds.	88.35	P	33.27	P	-2.66
Xl2.41228.1.S1_at	gb:BC081012.1 /DB_XREF=gi:51703875 /GEN=MGC81570 /TID=Xl.41228.1 /CNT=1 /FEA=FLmRNA /TIER=FL /STK=1 /LL=447450 /UG=Xl.41228 /DEF=Xenopus laevis MGC81570 protein, mRNA (cDNA clone MGC:81570 IMAGE:6863146), complete cds. /PROD=MGC81570 protein /FL=gb:BC081012.1 /REP_ORG=X. laevis	argininosuccinate lyase	asl		asl	447450	DEF=Xenopus laevis MGC81570 protein, mRNA (cDNA clone MGC:81570 IMAGE:6863146), complete cds.	1227.19	P	593.14	P	-2.07	gb:BC081012.1 /DB_XREF=gi:51703875 /GEN=MGC81570 /TID=Xl.41228.1 /CNT=1 /FEA=FLmRNA /TIER=FL /STK=1 /LL=447450 /UG=Xl.41228 /DEF=Xenopus laevis MGC81570 protein, mRNA (cDNA clone MGC:81570 IMAGE:6863146), complete cds. /PROD=MGC81570 protein /FL=gb:BC081012.1 /REP_ORG=X. laevis	argininosuccinate lyase	asl	447450	DEF=Xenopus laevis MGC81570 protein, mRNA (cDNA clone MGC:81570 IMAGE:6863146), complete cds.	1227.19	P	466.4	P	-2.63
Xl2.31931.1.S1_at	gb:CF289987 /DB_XREF=gi:33649766 /DB_XREF=AGENCOURT_15210056 /CLONE=IMAGE:4970120 /TID=Xl.31931.1 /CNT=3 /FEA=EST /TIER=ConsEnd /STK=0 /UG=Xl.31931 /UG_TITLE=Transcribed locus /REP_ORG=X. laevis	gb|AC236451.1| Xenopus laevis clone CH219-35I18, complete sequence	lig3		Hit#6: gb|BC070993.1| Xenopus laevis DNA ligase III isoform alpha, mRNA (cDNA clone MGC:79845 IMAGE:3400226), complete cds	---	CLONE=IMAGE:4970120	193.42	P	40.38	A	-4.79	gb:CF289987 /DB_XREF=gi:33649766 /DB_XREF=AGENCOURT_15210056 /CLONE=IMAGE:4970120 /TID=Xl.31931.1 /CNT=3 /FEA=EST /TIER=ConsEnd /STK=0 /UG=Xl.31931 /UG_TITLE=Transcribed locus /REP_ORG=X. laevis	---	---	---	CLONE=IMAGE:4970120	193.42	P	74.42	P	-2.6
Xl2.5274.1.S1_at	gb:BC097903.1 /DB_XREF=gi:66910872 /GEN=DasraA /TID=Xl.5274.1 /CNT=40 /FEA=FLmRNA /TIER=FL /STK=5 /LL=444883 /UG=Xl.5274 /DEF=Xenopus laevis chromosomal passenger complex protein Dasra A, mRNA (cDNA clone MGC:115696 IMAGE:6326374), complete cds. /PROD=DasraA protein /FL=gb:AY644400.1 gb:BC097903.1 /REP_ORG=X. laevis	cell division cycle associated 9	cdca9		cdca9	444883	DEF=Xenopus laevis chromosomal passenger complex protein Dasra A, mRNA (cDNA clone MGC:115696 IMAGE:6326374), complete cds.	1570.9	P	694.78	P	-2.26	gb:BC097903.1 /DB_XREF=gi:66910872 /GEN=DasraA /TID=Xl.5274.1 /CNT=40 /FEA=FLmRNA /TIER=FL /STK=5 /LL=444883 /UG=Xl.5274 /DEF=Xenopus laevis chromosomal passenger complex protein Dasra A, mRNA (cDNA clone MGC:115696 IMAGE:6326374), complete cds. /PROD=DasraA protein /FL=gb:AY644400.1 gb:BC097903.1 /REP_ORG=X. laevis	cell division cycle associated 9	cdca9	444883	DEF=Xenopus laevis chromosomal passenger complex protein Dasra A, mRNA (cDNA clone MGC:115696 IMAGE:6326374), complete cds.	1570.9	P	605.43	P	-2.59
Xl2.23764.2.S1_at	gb:BG348275 /DB_XREF=gi:13168701 /DB_XREF=dd91h06.y1 /CLONE=IMAGE:3431675 /TID=Xl.23764.2 /CNT=9 /FEA=EST /TIER=ConsEnd /STK=0 /UG=Xl.23764 /UG_TITLE=Transcribed locus, moderately similar to XP_508516.1 PREDICTED: similar to DKFZP564J0863 protein (Pan troglodytes) /REP_ORG=X. laevis	gb|AC124546.4| Mus musculus BAC clone RP23-273G17 from chromosome 12, complete sequence	LOC100288136		Hit#21: dbj|AK339891.1| Acyrthosiphon pisum ACYPI000063 mRNA, clone: 96I5, complete cds, full-insert cDNA sequence based on the ESTs (5'-EST:EX629458, 3'-EST:EX629471)	---	CLONE=IMAGE:3431675	141.98	P	61.98	P	-2.29	gb:BG348275 /DB_XREF=gi:13168701 /DB_XREF=dd91h06.y1 /CLONE=IMAGE:3431675 /TID=Xl.23764.2 /CNT=9 /FEA=EST /TIER=ConsEnd /STK=0 /UG=Xl.23764 /UG_TITLE=Transcribed locus, moderately similar to XP_508516.1 PREDICTED: similar to DKFZP564J0863 protein (Pan troglodytes) /REP_ORG=X. laevis	---	---	---	CLONE=IMAGE:3431675	141.98	P	55	A	-2.58
Xl2.46199.1.S1_at	gb:AF060179.1 /DB_XREF=gi:3228537 /GEN=hs2st /TID=Xl.46199.1 /CNT=12 /FEA=FLmRNA /TIER=FL /STK=1 /LL=399095 /UG=Xl.46199 /DEF=Xenopus laevis heparan sulfate 2-sulfotransferase (hs2st) mRNA, complete cds. /PROD=heparan sulfate 2-sulfotransferase /FL=gb:AF060179.1 gb:BC078097.1 /REP_ORG=X. laevis	heparan sulfate 2-O-sulfotransferase 1	hs2st1		hs2st1	399095		90.82	P	35.54	P	-2.56	gb:AF060179.1 /DB_XREF=gi:3228537 /GEN=hs2st /TID=Xl.46199.1 /CNT=12 /FEA=FLmRNA /TIER=FL /STK=1 /LL=399095 /UG=Xl.46199 /DEF=Xenopus laevis heparan sulfate 2-sulfotransferase (hs2st) mRNA, complete cds. /PROD=heparan sulfate 2-sulfotransferase /FL=gb:AF060179.1 gb:BC078097.1 /REP_ORG=X. laevis	heparan sulfate 2-O-sulfotransferase 1	hs2st1	399095		90.82	P	35.87	P	-2.53
Xl2.7034.1.S2_at	gb:BC077464.1 /DB_XREF=gi:50415274 /GEN=LOC398646 /TID=Xl.7034.1 /CNT=45 /FEA=FLmRNA /TIER=FL+Stack /STK=12 /LL=398646 /UG=Xl.7034 /DEF=Xenopus laevis hypothetical protein LOC398646, mRNA (cDNA clone MGC:82454 IMAGE:4889616), complete cds. /PROD=LOC398646 protein /FL=gb:BC077464.1 gb:BC106307.1 /REP_ORG=X. laevis	synaptophysin-like 1	sypl1		sypl1	398646	DEF=Xenopus laevis hypothetical protein LOC398646, mRNA (cDNA clone MGC:82454 IMAGE:4889616), complete cds.	1006.34	P	212.73	P	-4.73	gb:BC077464.1 /DB_XREF=gi:50415274 /GEN=LOC398646 /TID=Xl.7034.1 /CNT=45 /FEA=FLmRNA /TIER=FL+Stack /STK=12 /LL=398646 /UG=Xl.7034 /DEF=Xenopus laevis hypothetical protein LOC398646, mRNA (cDNA clone MGC:82454 IMAGE:4889616), complete cds. /PROD=LOC398646 protein /FL=gb:BC077464.1 gb:BC106307.1 /REP_ORG=X. laevis	synaptophysin-like 1	sypl1	398646	DEF=Xenopus laevis hypothetical protein LOC398646, mRNA (cDNA clone MGC:82454 IMAGE:4889616), complete cds.	1006.34	P	406.84	P	-2.47
Xl2.53646.1.S1_at	gb:BC106344.1 /DB_XREF=gi:77748128 /TID=Xl.53646.1 /CNT=4 /FEA=FLmRNA /TIER=FL /STK=1 /UG=Xl.53646 /DEF=Xenopus laevis cDNA clone MGC:130886 IMAGE:7390256, complete cds. /PROD=Unknown (protein for MGC:130886) /FL=gb:BC106344.1 /REP_ORG=X. laevis	hypothetical protein MGC130886	gstk1		MGC130886	734753	DEF=Xenopus laevis cDNA clone MGC:130886 IMAGE:7390256, complete cds.	131.69	P	20.48	A	-6.43	gb:BC106344.1 /DB_XREF=gi:77748128 /TID=Xl.53646.1 /CNT=4 /FEA=FLmRNA /TIER=FL /STK=1 /UG=Xl.53646 /DEF=Xenopus laevis cDNA clone MGC:130886 IMAGE:7390256, complete cds. /PROD=Unknown (protein for MGC:130886) /FL=gb:BC106344.1 /REP_ORG=X. laevis	hypothetical protein MGC130886	MGC130886	734753	DEF=Xenopus laevis cDNA clone MGC:130886 IMAGE:7390256, complete cds.	131.69	P	53.57	P	-2.46
Xl2.32197.1.S1_at	gb:BJ643875 /DB_XREF=gi:37508408 /DB_XREF=BJ643875 /CLONE=XL218j04 /TID=Xl.32197.1 /CNT=2 /FEA=EST /TIER=ConsEnd /STK=1 /UG=Xl.32197 /UG_TITLE=Transcribed locus /REP_ORG=X. laevis	ref|XM_002937846.2| PREDICTED: Xenopus (Silurana) tropicalis E3 ubiquitin-protein ligase TRIM71-like (LOC100486898), transcript variant X1, mRNA	trim71		Hit#1: ref|XM_002937846.2| PREDICTED: Xenopus (Silurana) tropicalis E3 ubiquitin-protein ligase TRIM71-like (LOC100486898), transcript variant X1, mRNA	---	CLONE=XL218j04	66.67	P	25.16	A	-2.65	gb:BJ643875 /DB_XREF=gi:37508408 /DB_XREF=BJ643875 /CLONE=XL218j04 /TID=Xl.32197.1 /CNT=2 /FEA=EST /TIER=ConsEnd /STK=1 /UG=Xl.32197 /UG_TITLE=Transcribed locus /REP_ORG=X. laevis	---	---	---	CLONE=XL218j04	66.67	P	27.38	A	-2.44
Xl2.17389.1.S1_at	gb:AB075925.1 /DB_XREF=gi:18916491 /GEN=Tiarin /TID=Xl.17389.1 /CNT=8 /FEA=FLmRNA /TIER=FL /STK=1 /LL=398296 /UG=Xl.17389 /DEF=Xenopus laevis mRNA for Tiarin, complete cds. /PROD=Tiarin /FL=gb:AB075925.1 /REP_ORG=X. laevis	olfactomedin 4	olfm4		olfm4	398296		5447.37	P	2222.58	P	-2.45	gb:AB075925.1 /DB_XREF=gi:18916491 /GEN=Tiarin /TID=Xl.17389.1 /CNT=8 /FEA=FLmRNA /TIER=FL /STK=1 /LL=398296 /UG=Xl.17389 /DEF=Xenopus laevis mRNA for Tiarin, complete cds. /PROD=Tiarin /FL=gb:AB075925.1 /REP_ORG=X. laevis	olfactomedin 4	olfm4	398296		5447.37	P	2242.85	P	-2.43
Xl2.11539.3.A1_a_at	gb:BQ386841 /DB_XREF=gi:21074528 /DB_XREF=NISC_mn20e03.x1 /CLONE=IMAGE:5073893 /TID=Xl.11539.3 /CNT=2 /FEA=EST /TIER=ConsEnd /STK=0 /UG=Xl.11539 /UG_TITLE=Transcribed locus /REP_ORG=X. laevis	emb|AL844506.2| Plasmodium falciparum 3D7 chromosome 7	baz2b		Hit#4: gb|BC053917.1| Mus musculus bromodomain adjacent to zinc finger domain, 2B, mRNA (cDNA clone IMAGE:6306095), containing frame-shift errors	---	CLONE=IMAGE:5073893	5010.59	P	2476.63	P	-2.02	gb:BQ386841 /DB_XREF=gi:21074528 /DB_XREF=NISC_mn20e03.x1 /CLONE=IMAGE:5073893 /TID=Xl.11539.3 /CNT=2 /FEA=EST /TIER=ConsEnd /STK=0 /UG=Xl.11539 /UG_TITLE=Transcribed locus /REP_ORG=X. laevis	---	---	---	CLONE=IMAGE:5073893	5010.59	P	2072.72	P	-2.42
Xl2.15137.1.S1_at	gb:BC060012.1 /DB_XREF=gi:37805288 /GEN=MGC68616 /TID=Xl.15137.1 /CNT=30 /FEA=FLmRNA /TIER=FL+Stack /STK=8 /LL=398759 /UG=Xl.15137 /DEF=Xenopus laevis hypothetical protein MGC68616, mRNA (cDNA clone MGC:68616 IMAGE:4032062), complete cds. /PROD=MGC68616 protein /FL=gb:BC060012.1 /REP_ORG=X. laevis	ATPase family, AAA domain containing 3A	atad3a		atad3a-b	398759	DEF=Xenopus laevis hypothetical protein MGC68616, mRNA (cDNA clone MGC:68616 IMAGE:4032062), complete cds.	388.56	P	156.64	P	-2.48	gb:BC060012.1 /DB_XREF=gi:37805288 /GEN=MGC68616 /TID=Xl.15137.1 /CNT=30 /FEA=FLmRNA /TIER=FL+Stack /STK=8 /LL=398759 /UG=Xl.15137 /DEF=Xenopus laevis hypothetical protein MGC68616, mRNA (cDNA clone MGC:68616 IMAGE:4032062), complete cds. /PROD=MGC68616 protein /FL=gb:BC060012.1 /REP_ORG=X. laevis	ATPase family, AAA domain containing 3A	atad3a-b	398759	DEF=Xenopus laevis hypothetical protein MGC68616, mRNA (cDNA clone MGC:68616 IMAGE:4032062), complete cds.	388.56	P	161.55	P	-2.41
Xl2.47840.1.A1_at	gb:BP720615 /DB_XREF=gi:46069208 /DB_XREF=BP720615 /CLONE=XL446m07ex /TID=Xl.47840.1 /CNT=1 /FEA=EST /TIER=ConsEnd /STK=1 /UG=Xl.47840 /UG_TITLE=Transcribed locus /REP_ORG=X. laevis	gb|BC092146.1| Xenopus laevis hypothetical protein LOC733185, mRNA (cDNA clone IMAGE:5511100), partial cds	SLC25A32		Hit#8: ref|XM_002795071.1| Paracoccidioides brasiliensis Pb01 mitochondrial folate transporter/carrier, mRNA	---	CLONE=XL446m07ex	70.87	P	15.56	A	-4.55	gb:BP720615 /DB_XREF=gi:46069208 /DB_XREF=BP720615 /CLONE=XL446m07ex /TID=Xl.47840.1 /CNT=1 /FEA=EST /TIER=ConsEnd /STK=1 /UG=Xl.47840 /UG_TITLE=Transcribed locus /REP_ORG=X. laevis	---	---	---	CLONE=XL446m07ex	70.87	P	29.53	A	-2.4
Xl2.14719.1.A1_x_at	gb:BM179100 /DB_XREF=gi:17403171 /DB_XREF=dai14f05.x1 /CLONE=IMAGE:4959489 /TID=Xl.14719.1 /CNT=1 /FEA=EST /TIER=ConsEnd /STK=1 /UG=Xl.14719 /UG_TITLE=Transcribed locus /REP_ORG=X. laevis	ref|NM_001090002.1| Xenopus laevis uncharacterized protein MGC68521 (MGC68521), mRNA gb|BC060454.1| Xenopus laevis hypothetical protein MGC68521, mRNA (cDNA clone MGC:68521 IMAGE:4030815), complete cds	abca4		Hit#3: ref|NM_001095553.1| Xenopus laevis ATP-binding cassette, sub-family A (ABC1), member 4 (abca4), mRNA gb|AY429516.1| Xenopus laevis retinal ABCA4 transporter (ABCA4) mRNA, complete cds	---	CLONE=IMAGE:4959489	81.55	P	31.18	A	-2.62	gb:BM179100 /DB_XREF=gi:17403171 /DB_XREF=dai14f05.x1 /CLONE=IMAGE:4959489 /TID=Xl.14719.1 /CNT=1 /FEA=EST /TIER=ConsEnd /STK=1 /UG=Xl.14719 /UG_TITLE=Transcribed locus /REP_ORG=X. laevis	---	---	---	CLONE=IMAGE:4959489	81.55	P	34.11	P	-2.39
Xl2.16658.1.S1_at	gb:BG159843 /DB_XREF=gi:12693762 /DB_XREF=de57g07.x1 /CLONE=IMAGE:3516084 /TID=Xl.16658.1 /CNT=12 /FEA=mRNA /TIER=ConsEnd /STK=2 /UG=Xl.16658 /UG_TITLE=Epid18 mRNA, complete sequence /REP_ORG=X. laevis	family with sequence similarity 55, member D	fam55d		fam55d	100381130	CLONE=IMAGE:3516084	644.96	P	307.26	P	-2.1	gb:BG159843 /DB_XREF=gi:12693762 /DB_XREF=de57g07.x1 /CLONE=IMAGE:3516084 /TID=Xl.16658.1 /CNT=12 /FEA=mRNA /TIER=ConsEnd /STK=2 /UG=Xl.16658 /UG_TITLE=Epid18 mRNA, complete sequence /REP_ORG=X. laevis	family with sequence similarity 55, member D	fam55d	100381130	CLONE=IMAGE:3516084	644.96	P	269.92	P	-2.39
Xl2.47928.1.S1_at	gb:BC077612.1 /DB_XREF=gi:50603730 /GEN=MGC84595 /TID=Xl.47928.1 /CNT=12 /FEA=FLmRNA /TIER=FL /STK=1 /LL=446725 /UG=Xl.47928 /DEF=Xenopus laevis MGC84595 protein, mRNA (cDNA clone MGC:84595 IMAGE:6640319), complete cds. /PROD=MGC84595 protein /FL=gb:BC077612.1 /REP_ORG=X. laevis	integrin-linked kinase-associated serine/threonine phosphatase	ilkap		ilkap	446725	DEF=Xenopus laevis MGC84595 protein, mRNA (cDNA clone MGC:84595 IMAGE:6640319), complete cds.	87.45	P	8.32	A	-10.51	gb:BC077612.1 /DB_XREF=gi:50603730 /GEN=MGC84595 /TID=Xl.47928.1 /CNT=12 /FEA=FLmRNA /TIER=FL /STK=1 /LL=446725 /UG=Xl.47928 /DEF=Xenopus laevis MGC84595 protein, mRNA (cDNA clone MGC:84595 IMAGE:6640319), complete cds. /PROD=MGC84595 protein /FL=gb:BC077612.1 /REP_ORG=X. laevis	integrin-linked kinase-associated serine/threonine phosphatase	ilkap	446725	DEF=Xenopus laevis MGC84595 protein, mRNA (cDNA clone MGC:84595 IMAGE:6640319), complete cds.	87.45	P	36.52	A	-2.39
Xl2.32397.1.S1_at	gb:DQ172837.1 /DB_XREF=gi:74039698 /TID=Xl.32397.1 /CNT=7 /FEA=FLmRNA /TIER=FL /STK=1 /UG=Xl.32397 /DEF=Xenopus laevis tumorhead-B mRNA, complete cds. /PROD=tumorhead-B /FL=gb:DQ172837.1 /REP_ORG=X. laevis	tumorhead	trhd		trhd-b	733337		230.06	P	81.94	P	-2.81	gb:DQ172837.1 /DB_XREF=gi:74039698 /TID=Xl.32397.1 /CNT=7 /FEA=FLmRNA /TIER=FL /STK=1 /UG=Xl.32397 /DEF=Xenopus laevis tumorhead-B mRNA, complete cds. /PROD=tumorhead-B /FL=gb:DQ172837.1 /REP_ORG=X. laevis	tumorhead	trhd-b	733337		230.06	P	96.28	P	-2.39
Xl2.44785.2.S1_x_at	gb:BG438767 /DB_XREF=gi:13348417 /DB_XREF=dab28d05.x1 /CLONE=IMAGE:4175672 /TID=Xl.44785.2 /CNT=1 /FEA=EST /TIER=ConsEnd /STK=1 /UG=Xl.44785 /UG_TITLE=Transcribed locus /REP_ORG=X. laevis	ref|XM_002996358.1| Nosema ceranae BRL01 hypothetical protein (NCER_100504) mRNA, complete cds	unknown		Hit#4: ref|XM_004301104.1| PREDICTED: Fragaria vesca subsp. vesca pentatricopeptide repeat-containing protein At4g39530-like (LOC101310613), mRNA	---	CLONE=IMAGE:4175672	102.21	P	27.18	P	-3.76	gb:BG438767 /DB_XREF=gi:13348417 /DB_XREF=dab28d05.x1 /CLONE=IMAGE:4175672 /TID=Xl.44785.2 /CNT=1 /FEA=EST /TIER=ConsEnd /STK=1 /UG=Xl.44785 /UG_TITLE=Transcribed locus /REP_ORG=X. laevis	---	---	---	CLONE=IMAGE:4175672	102.21	P	42.81	M	-2.39
Xl2.5111.1.A1_at	gb:BG020538 /DB_XREF=gi:12476617 /DB_XREF=dc51e08.x1 /CLONE=IMAGE:3400790 /TID=Xl.5111.1 /CNT=14 /FEA=EST /TIER=ConsEnd /STK=1 /UG=Xl.5111 /UG_TITLE=Transcribed locus, weakly similar to XP_420083.1 PREDICTED: similar to chromosome 17 open reading frame 27 (Gallus gallus) /REP_ORG=X. laevis	ref|XR_209157.1| PREDICTED: Xenopus (Silurana) tropicalis E3 ubiquitin-protein ligase RNF213-like (LOC100496402), misc_RNA	rnf213		Hit#2: ref|XM_002941150.2| PREDICTED: Xenopus (Silurana) tropicalis ring finger protein 213 (rnf213), mRNA	---	CLONE=IMAGE:3400790	354.61	P	138.94	P	-2.55	gb:BG020538 /DB_XREF=gi:12476617 /DB_XREF=dc51e08.x1 /CLONE=IMAGE:3400790 /TID=Xl.5111.1 /CNT=14 /FEA=EST /TIER=ConsEnd /STK=1 /UG=Xl.5111 /UG_TITLE=Transcribed locus, weakly similar to XP_420083.1 PREDICTED: similar to chromosome 17 open reading frame 27 (Gallus gallus) /REP_ORG=X. laevis	---	---	---	CLONE=IMAGE:3400790	354.61	P	149.32	P	-2.37
Xl2.52237.2.A1_s_at	gb:BJ098118 /DB_XREF=gi:17599795 /DB_XREF=BJ098118 /CLONE=XL144k07 /TID=Xl.52237.2 /CNT=1 /FEA=EST /TIER=ConsEnd /STK=1 /UG=Xl.52237 /UG_TITLE=Transcribed locus, weakly similar to NP_064325.1 zinc finger protein 235 (Mus musculus) /REP_ORG=X. laevis	gb|AC236497.1| Xenopus laevis clone CH219-212B10, complete sequence	unknown		Hit#15: gb|AF267211.1| Candidatus Carsonella ruddii natural-host Diaphorina citri ATP synthase alpha subunit (atpA) gene, partial cds; ATP synthase gamma subunit (atpG) gene, complete cds; and ATP synthase beta subunit (atpD) gene, partial cds	---	CLONE=XL144k07	262.13	P	123.32	P	-2.13	gb:BJ098118 /DB_XREF=gi:17599795 /DB_XREF=BJ098118 /CLONE=XL144k07 /TID=Xl.52237.2 /CNT=1 /FEA=EST /TIER=ConsEnd /STK=1 /UG=Xl.52237 /UG_TITLE=Transcribed locus, weakly similar to NP_064325.1 zinc finger protein 235 (Mus musculus) /REP_ORG=X. laevis	---	---	---	CLONE=XL144k07	262.13	P	110.72	P	-2.37
Xl2.5828.1.A1_at	gb:AW764836 /DB_XREF=gi:7696782 /DB_XREF=da92f09.x1 /TID=Xl.5828.1 /CNT=2 /FEA=EST /TIER=ConsEnd /STK=2 /UG=Xl.5828 /UG_TITLE=Transcribed locus /REP_ORG=X. laevis	ref|NM_001091632.1| Xenopus laevis RAC-beta serine/threonine-protein kinase B (MGC78893), mRNA gb|BC072041.1| Xenopus laevis RAC-beta serine/threonine-protein kinase B, mRNA (cDNA clone MGC:78893 IMAGE:4174369), complete cds	akt2		Hit#1: ref|NM_001091632.1| Xenopus laevis RAC-beta serine/threonine-protein kinase B (MGC78893), mRNA gb|BC072041.1| Xenopus laevis RAC-beta serine/threonine-protein kinase B, mRNA (cDNA clone MGC:78893 IMAGE:4174369), complete cds	---		318	P	134.69	P	-2.36	gb:AW764836 /DB_XREF=gi:7696782 /DB_XREF=da92f09.x1 /TID=Xl.5828.1 /CNT=2 /FEA=EST /TIER=ConsEnd /STK=2 /UG=Xl.5828 /UG_TITLE=Transcribed locus /REP_ORG=X. laevis	---	---	---		318	P	134.62	P	-2.36
Xl2.3979.1.S1_at	gb:BC070778.1 /DB_XREF=gi:47124929 /GEN=MGC83815 /TID=Xl.3979.1 /CNT=1 /FEA=FLmRNA /TIER=FL /STK=1 /LL=431831 /UG=Xl.3979 /DEF=Xenopus laevis hypothetical protein MGC83815, mRNA (cDNA clone MGC:83815 IMAGE:6642550), complete cds. /PROD=MGC83815 protein /FL=gb:BC070778.1 /REP_ORG=X. laevis	alkB, alkylation repair homolog 4	alkbh4		alkbh4	431831	DEF=Xenopus laevis hypothetical protein MGC83815, mRNA (cDNA clone MGC:83815 IMAGE:6642550), complete cds.	1631.37	P	755.18	P	-2.16	gb:BC070778.1 /DB_XREF=gi:47124929 /GEN=MGC83815 /TID=Xl.3979.1 /CNT=1 /FEA=FLmRNA /TIER=FL /STK=1 /LL=431831 /UG=Xl.3979 /DEF=Xenopus laevis hypothetical protein MGC83815, mRNA (cDNA clone MGC:83815 IMAGE:6642550), complete cds. /PROD=MGC83815 protein /FL=gb:BC070778.1 /REP_ORG=X. laevis	alkB, alkylation repair homolog 4	alkbh4	431831	DEF=Xenopus laevis hypothetical protein MGC83815, mRNA (cDNA clone MGC:83815 IMAGE:6642550), complete cds.	1631.37	P	690.93	P	-2.36
Xl2.48119.1.S1_a_at	gb:BP728886 /DB_XREF=gi:46077479 /DB_XREF=BP728886 /CLONE=XL475j08ex /TID=Xl.48119.1 /CNT=6 /FEA=EST /TIER=ConsEnd /STK=1 /UG=Xl.48119 /UG_TITLE=Transcribed locus, moderately similar to NP_004580.1 cytochrome oxidase deficient homolog 1 (Homo sapiens) /REP_ORG=X. laevis	ref|XM_002937003.2| PREDICTED: Xenopus (Silurana) tropicalis protein SCO1 homolog, mitochondrial-like (LOC100494754), mRNA	sco1		Hit#1: ref|XM_002937003.2| PREDICTED: Xenopus (Silurana) tropicalis protein SCO1 homolog, mitochondrial-like (LOC100494754), mRNA	---	CLONE=XL475j08ex	1116.7	P	555.08	P	-2.01	gb:BP728886 /DB_XREF=gi:46077479 /DB_XREF=BP728886 /CLONE=XL475j08ex /TID=Xl.48119.1 /CNT=6 /FEA=EST /TIER=ConsEnd /STK=1 /UG=Xl.48119 /UG_TITLE=Transcribed locus, moderately similar to NP_004580.1 cytochrome oxidase deficient homolog 1 (Homo sapiens) /REP_ORG=X. laevis	---	---	---	CLONE=XL475j08ex	1116.7	P	472.78	P	-2.36
Xl2.1726.1.S1_at	gb:BQ386077 /DB_XREF=gi:21073764 /DB_XREF=NISC_mn16b01.x1 /CLONE=IMAGE:5073361 /TID=Xl.1726.1 /CNT=7 /FEA=EST /TIER=ConsEnd /STK=0 /UG=Xl.1726 /UG_TITLE=Transcribed locus, weakly similar to NP_058666.1 killer cell lectin-like receptor subfamily G, member 1 (Mus musculus) /REP_ORG=X. laevis	dbj|AK382720.1| Bombyx mori mRNA, clone: fdpe25L09	snx6		Hit#1: dbj|AK382720.1| Bombyx mori mRNA, clone: fdpe25L09	---	CLONE=IMAGE:5073361	117.75	P	27.45	A	-4.29	gb:BQ386077 /DB_XREF=gi:21073764 /DB_XREF=NISC_mn16b01.x1 /CLONE=IMAGE:5073361 /TID=Xl.1726.1 /CNT=7 /FEA=EST /TIER=ConsEnd /STK=0 /UG=Xl.1726 /UG_TITLE=Transcribed locus, weakly similar to NP_058666.1 killer cell lectin-like receptor subfamily G, member 1 (Mus musculus) /REP_ORG=X. laevis	---	---	---	CLONE=IMAGE:5073361	117.75	P	49.83	P	-2.36
Xl2.49810.1.S1_at	gb:BC044325.1 /DB_XREF=gi:27881724 /GEN=ctps-prov /TID=Xl.49810.1 /CNT=1 /FEA=FLmRNA /TIER=FL /STK=1 /LL=379880 /UG=Xl.49810 /DEF=Xenopus laevis cytidine 5-triphosphate synthase, mRNA (cDNA clone MGC:52832 IMAGE:4884716), complete cds. /PROD=ctps-prov protein /FL=gb:BC044325.1 /REP_ORG=X. laevis	CTP synthase	ctps		ctps-b	379880	DEF=Xenopus laevis cytidine 5-triphosphate synthase, mRNA (cDNA clone MGC:52832 IMAGE:4884716), complete cds.	46.49	P	22.42	A	-2.07	gb:BC044325.1 /DB_XREF=gi:27881724 /GEN=ctps-prov /TID=Xl.49810.1 /CNT=1 /FEA=FLmRNA /TIER=FL /STK=1 /LL=379880 /UG=Xl.49810 /DEF=Xenopus laevis cytidine 5-triphosphate synthase, mRNA (cDNA clone MGC:52832 IMAGE:4884716), complete cds. /PROD=ctps-prov protein /FL=gb:BC044325.1 /REP_ORG=X. laevis	CTP synthase	ctps-b	379880	DEF=Xenopus laevis cytidine 5-triphosphate synthase, mRNA (cDNA clone MGC:52832 IMAGE:4884716), complete cds.	46.49	P	19.83	A	-2.34
Xl2.31262.1.A1_at	gb:BJ082562 /DB_XREF=gi:17577240 /DB_XREF=BJ082562 /CLONE=XL081i12 /TID=Xl.31262.1 /CNT=5 /FEA=EST /TIER=ConsEnd /STK=3 /UG=Xl.31262 /UG_TITLE=Transcribed locus, moderately similar to XP_424401.1 PREDICTED: similar to ankyrin (Gallus gallus) /REP_ORG=X. laevis	gb|BC096387.1| Xenopus tropicalis hypothetical protein mgc107745, mRNA (cDNA clone MGC:107745 IMAGE:7002607), complete cds	ank1		Hit#2: ref|NM_001032317.1| Xenopus (Silurana) tropicalis ankyrin 1, erythrocytic (ank1), mRNA	---	CLONE=XL081i12	97.11	P	9.63	A	-10.08	gb:BJ082562 /DB_XREF=gi:17577240 /DB_XREF=BJ082562 /CLONE=XL081i12 /TID=Xl.31262.1 /CNT=5 /FEA=EST /TIER=ConsEnd /STK=3 /UG=Xl.31262 /UG_TITLE=Transcribed locus, moderately similar to XP_424401.1 PREDICTED: similar to ankyrin (Gallus gallus) /REP_ORG=X. laevis	---	---	---	CLONE=XL081i12	97.11	P	41.71	P	-2.33
Xl2.22071.1.S1_at	gb:BX849504 /DB_XREF=gi:39738224 /DB_XREF=BX849504 /CLONE=IMAGp998F139039 ; IMAGE:3751308 /TID=Xl.22071.1 /CNT=3 /FEA=EST /TIER=ConsEnd /STK=2 /UG=Xl.22071 /UG_TITLE=Transcribed locus, strongly similar to XP_528703.1 PREDICTED: similar to chromatin-specific transcription elongation factor large subunit (Pan troglodytes) /REP_ORG=X. laevis	gb|BC110923.1| Xenopus laevis cDNA clone MGC:132046 IMAGE:5084384, complete cds	duf140		Hit#2: gb|BC169956.1| Xenopus laevis DUF140, mRNA (cDNA clone MGC:196683 IMAGE:9041591), complete cds	---	CLONE=IMAGp998F139039 ; IMAGE:3751308	52.94	P	14.87	A	-3.56	gb:BX849504 /DB_XREF=gi:39738224 /DB_XREF=BX849504 /CLONE=IMAGp998F139039 ; IMAGE:3751308 /TID=Xl.22071.1 /CNT=3 /FEA=EST /TIER=ConsEnd /STK=2 /UG=Xl.22071 /UG_TITLE=Transcribed locus, strongly similar to XP_528703.1 PREDICTED: similar to chromatin-specific transcription elongation factor large subunit (Pan troglodytes) /REP_ORG=X. laevis	---	---	---	CLONE=IMAGp998F139039 ; IMAGE:3751308	52.94	P	22.74	P	-2.33
Xl2.32160.1.S1_at	gb:BJ624120 /DB_XREF=gi:37267558 /DB_XREF=BJ624120 /CLONE=XL207f02 /TID=Xl.32160.1 /CNT=2 /FEA=EST /TIER=ConsEnd /STK=1 /UG=Xl.32160 /UG_TITLE=Transcribed locus /REP_ORG=X. laevis	emb|BX016316.1| Single read from an extremity of a full-length cDNA clone made from Anopheles gambiae total adult females. 5-PRIME end of clone FK0AAA24BH05 of strain 6-9 of Anopheles gambiae (African malaria mosquito)	gjb3		Hit#2: gb|BC110640.1| Homo sapiens gap junction protein, beta 3, 31kDa, mRNA (cDNA clone MGC:102938 IMAGE:4780218), complete cds	---	CLONE=XL207f02	1040.1	P	402.86	P	-2.58	gb:BJ624120 /DB_XREF=gi:37267558 /DB_XREF=BJ624120 /CLONE=XL207f02 /TID=Xl.32160.1 /CNT=2 /FEA=EST /TIER=ConsEnd /STK=1 /UG=Xl.32160 /UG_TITLE=Transcribed locus /REP_ORG=X. laevis	---	---	---	CLONE=XL207f02	1040.1	P	446.87	P	-2.33
Xl2.48598.1.A1_a_at	gb:CV074505 /DB_XREF=gi:51541536 /DB_XREF=AGENCOURT_31447129 /CLONE=IMAGE:7390157 /TID=Xl.48598.1 /CNT=3 /FEA=EST /TIER=ConsEnd /STK=0 /UG=Xl.48598 /UG_TITLE=Transcribed locus /REP_ORG=X. laevis	gb|AC147911.2| Xenopus (Silurana) tropicalis clone CH216-83A24, complete sequence	epg5		Hit#2: ref|XM_004911335.1| PREDICTED: Xenopus (Silurana) tropicalis ectopic P-granules autophagy protein 5 homolog (epg5), mRNA	---	CLONE=IMAGE:7390157	401.52	P	134.22	P	-2.99	gb:CV074505 /DB_XREF=gi:51541536 /DB_XREF=AGENCOURT_31447129 /CLONE=IMAGE:7390157 /TID=Xl.48598.1 /CNT=3 /FEA=EST /TIER=ConsEnd /STK=0 /UG=Xl.48598 /UG_TITLE=Transcribed locus /REP_ORG=X. laevis	---	---	---	CLONE=IMAGE:7390157	401.52	P	174	P	-2.31
Xl2.47670.1.S1_at	gb:BC072999.1 /DB_XREF=gi:49119396 /GEN=MGC82580 /TID=Xl.47670.1 /CNT=8 /FEA=FLmRNA /TIER=FL /STK=3 /LL=444025 /UG=Xl.47670 /DEF=Xenopus laevis MGC82580 protein, mRNA (cDNA clone MGC:82580 IMAGE:4970299), complete cds. /PROD=MGC82580 protein /FL=gb:BC072999.1 /REP_ORG=X. laevis	protein kinase, cGMP-dependent, type II	prkg2		prkg2	444025	DEF=Xenopus laevis MGC82580 protein, mRNA (cDNA clone MGC:82580 IMAGE:4970299), complete cds.	307.94	P	62.18	P	-4.95	gb:BC072999.1 /DB_XREF=gi:49119396 /GEN=MGC82580 /TID=Xl.47670.1 /CNT=8 /FEA=FLmRNA /TIER=FL /STK=3 /LL=444025 /UG=Xl.47670 /DEF=Xenopus laevis MGC82580 protein, mRNA (cDNA clone MGC:82580 IMAGE:4970299), complete cds. /PROD=MGC82580 protein /FL=gb:BC072999.1 /REP_ORG=X. laevis	protein kinase, cGMP-dependent, type II	prkg2	444025	DEF=Xenopus laevis MGC82580 protein, mRNA (cDNA clone MGC:82580 IMAGE:4970299), complete cds.	307.94	P	133.25	P	-2.31
Xl2.15188.1.A1_at	gb:BJ085168 /DB_XREF=gi:17581052 /DB_XREF=BJ085168 /CLONE=XL105b04 /TID=Xl.15188.1 /CNT=4 /FEA=EST /TIER=ConsEnd /STK=3 /UG=Xl.15188 /UG_TITLE=Transcribed locus, weakly similar to NP_006605.2 cell adhesion molecule with homology to L1CAM precursor (Homo sapiens) /REP_ORG=X. laevis	ref|XM_001921943.3| PREDICTED: Danio rerio neurofascin-like (LOC559590), mRNA	nfasc		Hit#1: ref|XM_001921943.3| PREDICTED: Danio rerio neurofascin-like (LOC559590), mRNA	---	CLONE=XL105b04	87.11	P	25.94	A	-3.36	gb:BJ085168 /DB_XREF=gi:17581052 /DB_XREF=BJ085168 /CLONE=XL105b04 /TID=Xl.15188.1 /CNT=4 /FEA=EST /TIER=ConsEnd /STK=3 /UG=Xl.15188 /UG_TITLE=Transcribed locus, weakly similar to NP_006605.2 cell adhesion molecule with homology to L1CAM precursor (Homo sapiens) /REP_ORG=X. laevis	---	---	---	CLONE=XL105b04	87.11	P	37.64	A	-2.31
Xl2.54381.1.A1_s_at	gb:DT056147 /DB_XREF=gi:72355396 /DB_XREF=AGENCOURT_55787341 /CLONE=IMAGE:8069854 /TID=Xl.54381.1 /CNT=2 /FEA=EST /TIER=ConsEnd /STK=2 /UG=Xl.54381 /UG_TITLE=Transcribed locus, moderately similar to XP_532792.2 PREDICTED: similar to putative lysophosphatidic acid acyltransferase (Canis familiaris) /REP_ORG=X. laevis	lysophosphatidic acid acyltransferase-like	lpcat		MGC154408	779242	CLONE=IMAGE:8069854	73.93	P	26.26	A	-2.82	gb:DT056147 /DB_XREF=gi:72355396 /DB_XREF=AGENCOURT_55787341 /CLONE=IMAGE:8069854 /TID=Xl.54381.1 /CNT=2 /FEA=EST /TIER=ConsEnd /STK=2 /UG=Xl.54381 /UG_TITLE=Transcribed locus, moderately similar to XP_532792.2 PREDICTED: similar to putative lysophosphatidic acid acyltransferase (Canis familiaris) /REP_ORG=X. laevis	lysophosphatidic acid acyltransferase-like	MGC154408	779242	CLONE=IMAGE:8069854	73.93	P	32.43	A	-2.28
Xl2.2125.1.S1_at	gb:BC073580.1 /DB_XREF=gi:49256160 /GEN=MGC82877 /TID=Xl.2125.1 /CNT=8 /FEA=FLmRNA /TIER=FL /STK=5 /LL=444376 /UG=Xl.2125 /DEF=Xenopus laevis MGC82877 protein, mRNA (cDNA clone MGC:82877 IMAGE:5512236), complete cds. /PROD=MGC82877 protein /FL=gb:BC073580.1 /REP_ORG=X. laevis	diazepam binding inhibitor (dbi) a	dbia		dbia	444376	DEF=Xenopus laevis MGC82877 protein, mRNA (cDNA clone MGC:82877 IMAGE:5512236), complete cds.	882.69	P	428.13	P	-2.06	gb:BC073580.1 /DB_XREF=gi:49256160 /GEN=MGC82877 /TID=Xl.2125.1 /CNT=8 /FEA=FLmRNA /TIER=FL /STK=5 /LL=444376 /UG=Xl.2125 /DEF=Xenopus laevis MGC82877 protein, mRNA (cDNA clone MGC:82877 IMAGE:5512236), complete cds. /PROD=MGC82877 protein /FL=gb:BC073580.1 /REP_ORG=X. laevis	diazepam binding inhibitor (dbi) a	dbia	444376	DEF=Xenopus laevis MGC82877 protein, mRNA (cDNA clone MGC:82877 IMAGE:5512236), complete cds.	882.69	P	395.73	P	-2.23
Xl2.7517.1.S1_at	gb:BC077866.1 /DB_XREF=gi:50603618 /GEN=kctd10-prov /TID=Xl.7517.1 /CNT=58 /FEA=FLmRNA /TIER=FL /STK=2 /LL=446825 /UG=Xl.7517 /DEF=Xenopus laevis potassium channel tetramerisation domain containing 10, mRNA (cDNA clone MGC:80602 IMAGE:5505962), complete cds. /PROD=kctd10-prov protein /FL=gb:BC077866.1 /REP_ORG=X. laevis	potassium channel tetramerisation domain containing 10	kctd10		kctd10	446825	DEF=Xenopus laevis potassium channel tetramerisation domain containing 10, mRNA (cDNA clone MGC:80602 IMAGE:5505962), complete cds.	2164.42	P	1043.56	P	-2.07	gb:BC077866.1 /DB_XREF=gi:50603618 /GEN=kctd10-prov /TID=Xl.7517.1 /CNT=58 /FEA=FLmRNA /TIER=FL /STK=2 /LL=446825 /UG=Xl.7517 /DEF=Xenopus laevis potassium channel tetramerisation domain containing 10, mRNA (cDNA clone MGC:80602 IMAGE:5505962), complete cds. /PROD=kctd10-prov protein /FL=gb:BC077866.1 /REP_ORG=X. laevis	potassium channel tetramerisation domain containing 10	kctd10	446825	DEF=Xenopus laevis potassium channel tetramerisation domain containing 10, mRNA (cDNA clone MGC:80602 IMAGE:5505962), complete cds.	2164.42	P	980.77	P	-2.21
Xl2.24120.1.S1_at	gb:BC059290.1 /DB_XREF=gi:37589349 /GEN=MGC68856 /TID=Xl.24120.1 /CNT=21 /FEA=FLmRNA /TIER=FL /STK=5 /LL=379682 /UG=Xl.24120 /DEF=Xenopus laevis hypothetical protein MGC68856, mRNA (cDNA clone MGC:68856 IMAGE:4680191), complete cds. /PROD=MGC68856 protein /FL=gb:BC059290.1 /REP_ORG=X. laevis	oligophrenin 1	ophn1		ophn1	379682	DEF=Xenopus laevis hypothetical protein MGC68856, mRNA (cDNA clone MGC:68856 IMAGE:4680191), complete cds.	86.91	P	41.43	A	-2.1	gb:BC059290.1 /DB_XREF=gi:37589349 /GEN=MGC68856 /TID=Xl.24120.1 /CNT=21 /FEA=FLmRNA /TIER=FL /STK=5 /LL=379682 /UG=Xl.24120 /DEF=Xenopus laevis hypothetical protein MGC68856, mRNA (cDNA clone MGC:68856 IMAGE:4680191), complete cds. /PROD=MGC68856 protein /FL=gb:BC059290.1 /REP_ORG=X. laevis	oligophrenin 1	ophn1	379682	DEF=Xenopus laevis hypothetical protein MGC68856, mRNA (cDNA clone MGC:68856 IMAGE:4680191), complete cds.	86.91	P	39.27	A	-2.21
Xl2.29800.1.S1_at	gb:BC077225.1 /DB_XREF=gi:50414580 /GEN=MGC79058 /TID=Xl.29800.1 /CNT=9 /FEA=FLmRNA /TIER=FL+Stack /STK=6 /LL=446475 /UG=Xl.29800 /DEF=Xenopus laevis MGC79058 protein, mRNA (cDNA clone MGC:79058 IMAGE:4680214), complete cds. /PROD=MGC79058 protein /FL=gb:BC077225.1 /REP_ORG=X. laevis	histone H4 transcription factor	hinfp		hinfp	446475	DEF=Xenopus laevis MGC79058 protein, mRNA (cDNA clone MGC:79058 IMAGE:4680214), complete cds.	344.67	P	134.15	P	-2.57	gb:BC077225.1 /DB_XREF=gi:50414580 /GEN=MGC79058 /TID=Xl.29800.1 /CNT=9 /FEA=FLmRNA /TIER=FL+Stack /STK=6 /LL=446475 /UG=Xl.29800 /DEF=Xenopus laevis MGC79058 protein, mRNA (cDNA clone MGC:79058 IMAGE:4680214), complete cds. /PROD=MGC79058 protein /FL=gb:BC077225.1 /REP_ORG=X. laevis	histone H4 transcription factor	hinfp	446475	DEF=Xenopus laevis MGC79058 protein, mRNA (cDNA clone MGC:79058 IMAGE:4680214), complete cds.	344.67	P	156.24	P	-2.21
Xl2.673.1.S1_at	gb:AF286643.1 /DB_XREF=gi:9837360 /GEN=Ret /TID=Xl.673.1 /CNT=3 /FEA=FLmRNA /TIER=FL /STK=2 /LL=373625 /UG=Xl.673 /DEF=Xenopus laevis c-ret (Ret) mRNA, complete cds. /PROD=c-ret /FL=gb:AF286643.1 /REP_ORG=X. laevis	ret proto-oncogene	ret		ret	373625		38.94	P	15.87	A	-2.45	gb:AF286643.1 /DB_XREF=gi:9837360 /GEN=Ret /TID=Xl.673.1 /CNT=3 /FEA=FLmRNA /TIER=FL /STK=2 /LL=373625 /UG=Xl.673 /DEF=Xenopus laevis c-ret (Ret) mRNA, complete cds. /PROD=c-ret /FL=gb:AF286643.1 /REP_ORG=X. laevis	ret proto-oncogene	ret	373625		38.94	P	17.71	A	-2.2
Xl2.54262.1.A1_at	gb:DT072100 /DB_XREF=gi:72371349 /DB_XREF=AGENCOURT_55788774 /CLONE=IMAGE:8075847 /TID=Xl.54262.1 /CNT=1 /FEA=EST /TIER=ConsEnd /STK=1 /UG=Xl.54262 /UG_TITLE=Transcribed locus /REP_ORG=X. laevis	chromosome 19 open reading frame 63	emc10		c19orf63	100049769	CLONE=IMAGE:8075847	609.44	P	241.98	P	-2.52	gb:DT072100 /DB_XREF=gi:72371349 /DB_XREF=AGENCOURT_55788774 /CLONE=IMAGE:8075847 /TID=Xl.54262.1 /CNT=1 /FEA=EST /TIER=ConsEnd /STK=1 /UG=Xl.54262 /UG_TITLE=Transcribed locus /REP_ORG=X. laevis	chromosome 19 open reading frame 63	c19orf63	100049769	CLONE=IMAGE:8075847	609.44	P	279.78	P	-2.18
Xl2.786.1.A1_at	gb:M32473.1 /DB_XREF=gi:214152 /TID=Xl.786.1 /CNT=33 /FEA=FLmRNA /TIER=FL+Stack /STK=7 /LL=397745 /UG_GENE=LOC397745 /UG=Xl.786 /UG_TITLE=Finger protein /DEF=X.laevis finger protein mRNA, complete cds, clone XL43. /FL=gb:M32473.1 /REP_ORG=X. laevis	finger protein	unknown		LOC397745	397745		434.78	P	196.46	P	-2.21	gb:M32473.1 /DB_XREF=gi:214152 /TID=Xl.786.1 /CNT=33 /FEA=FLmRNA /TIER=FL+Stack /STK=7 /LL=397745 /UG_GENE=LOC397745 /UG=Xl.786 /UG_TITLE=Finger protein /DEF=X.laevis finger protein mRNA, complete cds, clone XL43. /FL=gb:M32473.1 /REP_ORG=X. laevis	finger protein	LOC397745	397745		434.78	P	199.94	P	-2.17
Xl2.32660.1.A1_at	gb:BJ639069 /DB_XREF=gi:37297961 /DB_XREF=BJ639069 /CLONE=XL200n03 /TID=Xl.32660.1 /CNT=2 /FEA=EST /TIER=ConsEnd /STK=1 /UG=Xl.32660 /UG_TITLE=Transcribed locus, weakly similar to NP_067025.1 tumor protein p53 inducible nuclear protein 2 (Homo sapiens) /REP_ORG=X. laevis	ref|XM_004918528.1| PREDICTED: Xenopus (Silurana) tropicalis tumor protein p53 inducible nuclear protein 2 (tp53inp2), transcript variant X2, mRNA	tp53inp2		Hit#1: ref|XM_004918528.1| PREDICTED: Xenopus (Silurana) tropicalis tumor protein p53 inducible nuclear protein 2 (tp53inp2), transcript variant X2, mRNA	---	CLONE=XL200n03	522.3	P	193.75	P	-2.7	gb:BJ639069 /DB_XREF=gi:37297961 /DB_XREF=BJ639069 /CLONE=XL200n03 /TID=Xl.32660.1 /CNT=2 /FEA=EST /TIER=ConsEnd /STK=1 /UG=Xl.32660 /UG_TITLE=Transcribed locus, weakly similar to NP_067025.1 tumor protein p53 inducible nuclear protein 2 (Homo sapiens) /REP_ORG=X. laevis	---	---	---	CLONE=XL200n03	522.3	P	244.31	P	-2.14
Xl2.15460.2.S1_at	gb:BJ038203 /DB_XREF=gi:17399115 /DB_XREF=BJ038203 /CLONE=XL042m05 /TID=Xl.15460.2 /CNT=2 /FEA=EST /TIER=ConsEnd /STK=0 /UG=Xl.15460 /UG_TITLE=Transcribed locus /REP_ORG=X. laevis	gb|AC236443.1| Xenopus laevis clone CH219-204L9, complete sequence	mlc2		Hit#4: gb|AY219706.1| Xenopus laevis myosin light chain 2 (MLC2) gene, promoter region and partial cds	---	CLONE=XL042m05	528.87	P	152.99	P	-3.46	gb:BJ038203 /DB_XREF=gi:17399115 /DB_XREF=BJ038203 /CLONE=XL042m05 /TID=Xl.15460.2 /CNT=2 /FEA=EST /TIER=ConsEnd /STK=0 /UG=Xl.15460 /UG_TITLE=Transcribed locus /REP_ORG=X. laevis	---	---	---	CLONE=XL042m05	528.87	P	248.19	P	-2.13
Xl2.49865.1.S1_at	gb:BC087450.1 /DB_XREF=gi:56270218 /GEN=LOC496050 /TID=Xl.49865.1 /CNT=2 /FEA=FLmRNA /TIER=FL /STK=1 /LL=496050 /UG=Xl.49865 /DEF=Xenopus laevis hypothetical LOC496050, mRNA (cDNA clone MGC:99270 IMAGE:7210849), complete cds. /PROD=LOC496050 protein /FL=gb:BC087450.1 /REP_ORG=X. laevis	ring finger protein 170	rnf170		rnf170	496050	DEF=Xenopus laevis hypothetical LOC496050, mRNA (cDNA clone MGC:99270 IMAGE:7210849), complete cds.	96.26	P	46.91	P	-2.05	gb:BC087450.1 /DB_XREF=gi:56270218 /GEN=LOC496050 /TID=Xl.49865.1 /CNT=2 /FEA=FLmRNA /TIER=FL /STK=1 /LL=496050 /UG=Xl.49865 /DEF=Xenopus laevis hypothetical LOC496050, mRNA (cDNA clone MGC:99270 IMAGE:7210849), complete cds. /PROD=LOC496050 protein /FL=gb:BC087450.1 /REP_ORG=X. laevis	ring finger protein 170	rnf170	496050	DEF=Xenopus laevis hypothetical LOC496050, mRNA (cDNA clone MGC:99270 IMAGE:7210849), complete cds.	96.26	P	45.14	P	-2.13
Xl2.19354.1.A1_at	gb:BQ384880 /DB_XREF=gi:21072567 /DB_XREF=NISC_mn09b11.x1 /CLONE=IMAGE:5072972 /TID=Xl.19354.1 /CNT=1 /FEA=EST /TIER=ConsEnd /STK=1 /UG=Xl.19354 /UG_TITLE=Transcribed locus /REP_ORG=X. laevis	Hypothetical LOC495109	snx18		LOC495109	495109	CLONE=IMAGE:5072972	442.71	P	205.18	P	-2.16	gb:BQ384880 /DB_XREF=gi:21072567 /DB_XREF=NISC_mn09b11.x1 /CLONE=IMAGE:5072972 /TID=Xl.19354.1 /CNT=1 /FEA=EST /TIER=ConsEnd /STK=1 /UG=Xl.19354 /UG_TITLE=Transcribed locus /REP_ORG=X. laevis	Hypothetical LOC495109	LOC495109	495109	CLONE=IMAGE:5072972	442.71	P	209.56	P	-2.11
Xl2.1036.2.S1_a_at	gb:U17599.1 /DB_XREF=gi:608542 /GEN=elrD /TID=Xl.1036.2 /CNT=6 /FEA=FLmRNA /TIER=FL /STK=1 /LL=386602 /UG=Xl.1036 /DEF=Xenopus laevis ribonucleoprotein (elrD) mRNA, complete cds. /PROD=ribonucleoprotein /FL=gb:U17599.1 /REP_ORG=X. laevis	ELAV (embryonic lethal, abnormal vision)-like 4 (Hu antigen D)	elavl4		elavl4	386602		47.09	P	19.53	A	-2.41	gb:U17599.1 /DB_XREF=gi:608542 /GEN=elrD /TID=Xl.1036.2 /CNT=6 /FEA=FLmRNA /TIER=FL /STK=1 /LL=386602 /UG=Xl.1036 /DEF=Xenopus laevis ribonucleoprotein (elrD) mRNA, complete cds. /PROD=ribonucleoprotein /FL=gb:U17599.1 /REP_ORG=X. laevis	ELAV (embryonic lethal, abnormal vision)-like 4 (Hu antigen D)	elavl4	386602		47.09	P	22.47	P	-2.1
Xl2.8976.1.S1_at	gb:BX852907 /DB_XREF=gi:39740656 /DB_XREF=BX852907 /CLONE=IMAGp998E138661 ; IMAGE:3557748 /TID=Xl.8976.1 /CNT=3 /FEA=EST /TIER=ConsEnd /STK=2 /UG=Xl.8976 /UG_TITLE=Transcribed locus /REP_ORG=X. laevis	gb|AC147895.3| Xenopus (Silurana) tropicalis clone CH216-3D8, complete sequence	unknown		No Filtered Hit, raw hit#1: gb|AC147895.3| Xenopus (Silurana) tropicalis clone CH216-3D8, complete sequence	---	CLONE=IMAGp998E138661 ; IMAGE:3557748	471.97	P	16.46	A	-28.67	gb:BX852907 /DB_XREF=gi:39740656 /DB_XREF=BX852907 /CLONE=IMAGp998E138661 ; IMAGE:3557748 /TID=Xl.8976.1 /CNT=3 /FEA=EST /TIER=ConsEnd /STK=2 /UG=Xl.8976 /UG_TITLE=Transcribed locus /REP_ORG=X. laevis	---	---	---	CLONE=IMAGp998E138661 ; IMAGE:3557748	471.97	P	224.65	P	-2.1
Xl2.7538.1.S1_at	gb:BC074198.1 /DB_XREF=gi:49256103 /GEN=MGC82104 /TID=Xl.7538.1 /CNT=25 /FEA=FLmRNA /TIER=FL /STK=5 /LL=444536 /UG=Xl.7538 /DEF=Xenopus laevis MGC82104 protein, mRNA (cDNA clone MGC:82104 IMAGE:7011837), complete cds. /PROD=MGC82104 protein /FL=gb:BC074198.1 /REP_ORG=X. laevis	asparaginase like 1	asrgl1		asrgl1	444536	DEF=Xenopus laevis MGC82104 protein, mRNA (cDNA clone MGC:82104 IMAGE:7011837), complete cds.	588.41	P	1266.14	P	2.15	gb:BC074198.1 /DB_XREF=gi:49256103 /GEN=MGC82104 /TID=Xl.7538.1 /CNT=25 /FEA=FLmRNA /TIER=FL /STK=5 /LL=444536 /UG=Xl.7538 /DEF=Xenopus laevis MGC82104 protein, mRNA (cDNA clone MGC:82104 IMAGE:7011837), complete cds. /PROD=MGC82104 protein /FL=gb:BC074198.1 /REP_ORG=X. laevis	asparaginase like 1	asrgl1	444536	DEF=Xenopus laevis MGC82104 protein, mRNA (cDNA clone MGC:82104 IMAGE:7011837), complete cds.	588.41	P	281.41	P	-2.09
Xl2.17758.1.S1_at	gb:BC071002.1 /DB_XREF=gi:47507500 /GEN=MGC80030 /TID=Xl.17758.1 /CNT=10 /FEA=FLmRNA /TIER=FL /STK=2 /LL=432067 /UG=Xl.17758 /DEF=Xenopus laevis hypothetical protein MGC80030, mRNA (cDNA clone MGC:80030 IMAGE:4030418), complete cds. /PROD=MGC80030 protein /FL=gb:BC071002.1 /REP_ORG=X. laevis	aminoadipate aminotransferase	aadat		aadat	432067	DEF=Xenopus laevis hypothetical protein MGC80030, mRNA (cDNA clone MGC:80030 IMAGE:4030418), complete cds.	76.02	P	36.82	P	-2.06	gb:BC071002.1 /DB_XREF=gi:47507500 /GEN=MGC80030 /TID=Xl.17758.1 /CNT=10 /FEA=FLmRNA /TIER=FL /STK=2 /LL=432067 /UG=Xl.17758 /DEF=Xenopus laevis hypothetical protein MGC80030, mRNA (cDNA clone MGC:80030 IMAGE:4030418), complete cds. /PROD=MGC80030 protein /FL=gb:BC071002.1 /REP_ORG=X. laevis	aminoadipate aminotransferase	aadat	432067	DEF=Xenopus laevis hypothetical protein MGC80030, mRNA (cDNA clone MGC:80030 IMAGE:4030418), complete cds.	76.02	P	36.31	P	-2.09
Xl2.54010.1.S1_at	gb:BC097791.1 /DB_XREF=gi:66911779 /TID=Xl.54010.1 /CNT=3 /FEA=FLmRNA /TIER=FL /STK=1 /UG=Xl.54010 /DEF=Xenopus laevis cDNA clone MGC:115502 IMAGE:6869343, complete cds. /PROD=Unknown (protein for MGC:115502) /FL=gb:BC097791.1 /REP_ORG=X. laevis	polymerase (RNA) II (DNA directed) polypeptide L, 7.6kDa	polr2l		polr2l	734578	DEF=Xenopus laevis cDNA clone MGC:115502 IMAGE:6869343, complete cds.	315.53	P	152	P	-2.08	gb:BC097791.1 /DB_XREF=gi:66911779 /TID=Xl.54010.1 /CNT=3 /FEA=FLmRNA /TIER=FL /STK=1 /UG=Xl.54010 /DEF=Xenopus laevis cDNA clone MGC:115502 IMAGE:6869343, complete cds. /PROD=Unknown (protein for MGC:115502) /FL=gb:BC097791.1 /REP_ORG=X. laevis	polymerase (RNA) II (DNA directed) polypeptide L, 7.6kDa	polr2l	734578	DEF=Xenopus laevis cDNA clone MGC:115502 IMAGE:6869343, complete cds.	315.53	P	150.76	P	-2.09
Xl2.8277.1.S1_at	gb:BC092118.1 /DB_XREF=gi:62027454 /TID=Xl.8277.1 /CNT=16 /FEA=FLmRNA /TIER=FL /STK=1 /UG=Xl.8277 /DEF=Xenopus laevis cDNA clone MGC:115038 IMAGE:6948601, complete cds. /PROD=Unknown (protein for MGC:115038) /FL=gb:BC092118.1 /REP_ORG=X. laevis	hypothetical protein MGC115038	unknown		MGC115038	734386	DEF=Xenopus laevis cDNA clone MGC:115038 IMAGE:6948601, complete cds.	147.46	P	42.23	A	-3.49	gb:BC092118.1 /DB_XREF=gi:62027454 /TID=Xl.8277.1 /CNT=16 /FEA=FLmRNA /TIER=FL /STK=1 /UG=Xl.8277 /DEF=Xenopus laevis cDNA clone MGC:115038 IMAGE:6948601, complete cds. /PROD=Unknown (protein for MGC:115038) /FL=gb:BC092118.1 /REP_ORG=X. laevis	hypothetical protein MGC115038	MGC115038	734386	DEF=Xenopus laevis cDNA clone MGC:115038 IMAGE:6948601, complete cds.	147.46	P	70.74	P	-2.08
Xl2.4164.1.S1_at	gb:BC073053.1 /DB_XREF=gi:49115712 /GEN=MGC82682 /TID=Xl.4164.1 /CNT=9 /FEA=FLmRNA /TIER=FL /STK=3 /LL=444058 /UG=Xl.4164 /DEF=Xenopus laevis MGC82682 protein, mRNA (cDNA clone MGC:82682 IMAGE:5073942), complete cds. /PROD=MGC82682 protein /FL=gb:BC073053.1 /REP_ORG=X. laevis	MGC82682 protein	unknown		MGC82682	444058	DEF=Xenopus laevis MGC82682 protein, mRNA (cDNA clone MGC:82682 IMAGE:5073942), complete cds.	737.97	P	120.7	P	-6.11	gb:BC073053.1 /DB_XREF=gi:49115712 /GEN=MGC82682 /TID=Xl.4164.1 /CNT=9 /FEA=FLmRNA /TIER=FL /STK=3 /LL=444058 /UG=Xl.4164 /DEF=Xenopus laevis MGC82682 protein, mRNA (cDNA clone MGC:82682 IMAGE:5073942), complete cds. /PROD=MGC82682 protein /FL=gb:BC073053.1 /REP_ORG=X. laevis	MGC82682 protein	MGC82682	444058	DEF=Xenopus laevis MGC82682 protein, mRNA (cDNA clone MGC:82682 IMAGE:5073942), complete cds.	737.97	P	355.62	P	-2.08
Xl2.54352.1.S1_at	gb:DT060723 /DB_XREF=gi:72359972 /DB_XREF=AGENCOURT_55791220 /CLONE=IMAGE:8071164 /TID=Xl.54352.1 /CNT=4 /FEA=EST /TIER=ConsEnd /STK=0 /UG=Xl.54352 /UG_TITLE=Transcribed locus /REP_ORG=X. laevis	gb|AC236445.1| Xenopus laevis clone CH219-20I13, complete sequence	GTF2IRD2		Hit#2: ref|XM_004913470.1| PREDICTED: Xenopus (Silurana) tropicalis general transcription factor II-I repeat domain-containing protein 2-like (LOC101734469), mRNA	---	CLONE=IMAGE:8071164	51.06	P	14.77	A	-3.46	gb:DT060723 /DB_XREF=gi:72359972 /DB_XREF=AGENCOURT_55791220 /CLONE=IMAGE:8071164 /TID=Xl.54352.1 /CNT=4 /FEA=EST /TIER=ConsEnd /STK=0 /UG=Xl.54352 /UG_TITLE=Transcribed locus /REP_ORG=X. laevis	---	---	---	CLONE=IMAGE:8071164	51.06	P	24.61	A	-2.07
Xl2.1501.1.S1_at	gb:BJ089291 /DB_XREF=gi:17586951 /DB_XREF=BJ089291 /CLONE=XL098a24 /TID=Xl.1501.1 /CNT=6 /FEA=EST /TIER=ConsEnd /STK=3 /UG=Xl.1501 /UG_TITLE=Transcribed locus /REP_ORG=X. laevis	ref|XM_004918129.1| PREDICTED: Xenopus (Silurana) tropicalis prolipoprotein diacylglyceryl transferase-like (LOC100488700), transcript variant X15, mRNA	unknown		Hit#1: ref|XM_004918129.1| PREDICTED: Xenopus (Silurana) tropicalis prolipoprotein diacylglyceryl transferase-like (LOC100488700), transcript variant X15, mRNA	---	CLONE=XL098a24	20.2	P	60.85	P	3.01	gb:BJ089291 /DB_XREF=gi:17586951 /DB_XREF=BJ089291 /CLONE=XL098a24 /TID=Xl.1501.1 /CNT=6 /FEA=EST /TIER=ConsEnd /STK=3 /UG=Xl.1501 /UG_TITLE=Transcribed locus /REP_ORG=X. laevis	---	---	---	CLONE=XL098a24	20.2	P	9.76	A	-2.07
Xl2.44851.2.S1_at	gb:BF613891 /DB_XREF=gi:11785969 /DB_XREF=dd85e12.x1 /CLONE=IMAGE:3431135 /TID=Xl.44851.2 /CNT=1 /FEA=EST /TIER=ConsEnd /STK=1 /UG=Xl.44851 /UG_TITLE=Transcribed locus, moderately similar to XP_424013.1 PREDICTED: similar to DKFZP547E1010 protein (Gallus gallus) /REP_ORG=X. laevis	gb|AC236436.1| Xenopus laevis clone CH219-11M1, complete sequence	RNU2-1		Hit#2: emb|X00093.1| Xenopus laevis U2 snRNA gene	---	CLONE=IMAGE:3431135	358.81	P	140.17	P	-2.56	gb:BF613891 /DB_XREF=gi:11785969 /DB_XREF=dd85e12.x1 /CLONE=IMAGE:3431135 /TID=Xl.44851.2 /CNT=1 /FEA=EST /TIER=ConsEnd /STK=1 /UG=Xl.44851 /UG_TITLE=Transcribed locus, moderately similar to XP_424013.1 PREDICTED: similar to DKFZP547E1010 protein (Gallus gallus) /REP_ORG=X. laevis	---	---	---	CLONE=IMAGE:3431135	358.81	P	176.47	P	-2.03
Xl2.11255.1.A1_at	gb:AW632975 /DB_XREF=gi:7390055 /DB_XREF=bl02d07.x1 /CLONE=PBX0002D07 /TID=Xl.11255.1 /CNT=1 /FEA=EST /TIER=ConsEnd /STK=0 /UG=Xl.11255 /UG_TITLE=Transcribed locus /REP_ORG=X. laevis	ref|NM_001096229.1| Xenopus laevis adaptor-related protein complex 4, sigma 1 subunit (ap4s1), mRNA gb|BC106356.1| Xenopus laevis hypothetical protein MGC130903, mRNA (cDNA clone MGC:130903 IMAGE:7391627), complete cds	tmem128		Hit#3: gb|BC060969.1| Mus musculus transmembrane protein 128, mRNA (cDNA clone MGC:74059 IMAGE:6704414), complete cds	---	CLONE=PBX0002D07	100.4	P	45.76	P	-2.19	gb:AW632975 /DB_XREF=gi:7390055 /DB_XREF=bl02d07.x1 /CLONE=PBX0002D07 /TID=Xl.11255.1 /CNT=1 /FEA=EST /TIER=ConsEnd /STK=0 /UG=Xl.11255 /UG_TITLE=Transcribed locus /REP_ORG=X. laevis	---	---	---	CLONE=PBX0002D07	100.4	P	49.37	P	-2.03
Xl2.7113.1.S1_at	gb:BI445678 /DB_XREF=gi:15270385 /DB_XREF=dae57b01.x3 /CLONE=IMAGE:4678200 /TID=Xl.7113.1 /CNT=10 /FEA=EST /TIER=ConsEnd /STK=3 /UG=Xl.7113 /UG_TITLE=Transcribed locus, weakly similar to XP_215413.2 PREDICTED: similar to RIKEN cDNA 2010107G23 (Rattus norvegicus) /REP_ORG=X. laevis	emb|CR848180.2| Xenopus tropicalis finished cDNA, clone TGas062n21	unknown		Hit#7: ref|NM_027251.3| Mus musculus RIKEN cDNA 2010107G23 gene (2010107G23Rik), mRNA	---	CLONE=IMAGE:4678200	283.89	P	110.49	P	-2.57	gb:BI445678 /DB_XREF=gi:15270385 /DB_XREF=dae57b01.x3 /CLONE=IMAGE:4678200 /TID=Xl.7113.1 /CNT=10 /FEA=EST /TIER=ConsEnd /STK=3 /UG=Xl.7113 /UG_TITLE=Transcribed locus, weakly similar to XP_215413.2 PREDICTED: similar to RIKEN cDNA 2010107G23 (Rattus norvegicus) /REP_ORG=X. laevis	---	---	---	CLONE=IMAGE:4678200	283.89	P	140.61	P	-2.02
Xl2.33902.3.S1_at	gb:BF427775 /DB_XREF=gi:11439329 /DB_XREF=df91b03.y1 /CLONE=IMAGE:3746621 /TID=Xl.33902.3 /CNT=3 /FEA=EST /TIER=ConsEnd /STK=0 /UG=Xl.33902 /UG_TITLE=Transcribed locus /REP_ORG=X. laevis	ref|NM_203854.1| Xenopus (Silurana) tropicalis BCL2-associated X protein (bax), mRNA gb|BC063201.1| Xenopus tropicalis BCL2-associated X protein, mRNA (cDNA clone MGC:76049 IMAGE:5307187), complete cds	bax		Hit#1: ref|NM_203854.1| Xenopus (Silurana) tropicalis BCL2-associated X protein (bax), mRNA gb|BC063201.1| Xenopus tropicalis BCL2-associated X protein, mRNA (cDNA clone MGC:76049 IMAGE:5307187), complete cds	---	CLONE=IMAGE:3746621	149.09	P	70.71	P	-2.11	gb:BF427775 /DB_XREF=gi:11439329 /DB_XREF=df91b03.y1 /CLONE=IMAGE:3746621 /TID=Xl.33902.3 /CNT=3 /FEA=EST /TIER=ConsEnd /STK=0 /UG=Xl.33902 /UG_TITLE=Transcribed locus /REP_ORG=X. laevis	---	---	---	CLONE=IMAGE:3746621	149.09	P	73.95	P	-2.02
Xl2.29511.1.S1_at	gb:BC077897.1 /DB_XREF=gi:50414990 /GEN=cd81-prov /TID=Xl.29511.1 /CNT=75 /FEA=FLmRNA /TIER=FL+Stack /STK=19 /LL=446850 /UG=Xl.29511 /DEF=Xenopus laevis CD81 antigen (target of antiproliferative antibody 1), mRNA (cDNA clone MGC:80726 IMAGE:5511992), complete cds. /PROD=cd81-prov protein /FL=gb:BC077897.1 /REP_ORG=X. laevis	CD81 molecule	cd81		cd81-b	446850	DEF=Xenopus laevis CD81 antigen (target of antiproliferative antibody 1), mRNA (cDNA clone MGC:80726 IMAGE:5511992), complete cds.	1835.82	P	795.37	P	-2.31	gb:BC077897.1 /DB_XREF=gi:50414990 /GEN=cd81-prov /TID=Xl.29511.1 /CNT=75 /FEA=FLmRNA /TIER=FL+Stack /STK=19 /LL=446850 /UG=Xl.29511 /DEF=Xenopus laevis CD81 antigen (target of antiproliferative antibody 1), mRNA (cDNA clone MGC:80726 IMAGE:5511992), complete cds. /PROD=cd81-prov protein /FL=gb:BC077897.1 /REP_ORG=X. laevis	CD81 molecule	cd81-b	446850	DEF=Xenopus laevis CD81 antigen (target of antiproliferative antibody 1), mRNA (cDNA clone MGC:80726 IMAGE:5511992), complete cds.	1835.82	P	912.13	P	-2.01
Xl2.19127.2.S1_at	gb:BI443476 /DB_XREF=gi:15268183 /DB_XREF=dai92b08.x1 /CLONE=IMAGE:5047647 /TID=Xl.19127.2 /CNT=2 /FEA=EST /TIER=ConsEnd /STK=1 /UG=Xl.19127 /UG_TITLE=Transcribed locus /REP_ORG=X. laevis	ref|XM_004913935.1| PREDICTED: Xenopus (Silurana) tropicalis integrin beta 3 binding protein (beta3-endonexin) (itgb3bp), transcript variant X4, mRNA	itgb3bp		Hit#1: ref|XM_004913935.1| PREDICTED: Xenopus (Silurana) tropicalis integrin beta 3 binding protein (beta3-endonexin) (itgb3bp), transcript variant X4, mRNA	---	CLONE=IMAGE:5047647	94.24	P	332.42	P	3.53	gb:BI443476 /DB_XREF=gi:15268183 /DB_XREF=dai92b08.x1 /CLONE=IMAGE:5047647 /TID=Xl.19127.2 /CNT=2 /FEA=EST /TIER=ConsEnd /STK=1 /UG=Xl.19127 /UG_TITLE=Transcribed locus /REP_ORG=X. laevis	---	---	---	CLONE=IMAGE:5047647	94.24	P	188.7	P	2
Xl2.23550.1.S1_at	gb:BC044083.1 /DB_XREF=gi:28277258 /GEN=flj37300-A-prov /TID=Xl.23550.1 /CNT=3 /FEA=FLmRNA /TIER=FL /STK=1 /LL=373792 /UG=Xl.23550 /DEF=Xenopus laevis hypothetical protein FLJ37300, mRNA (cDNA clone MGC:52709 IMAGE:4683653), complete cds. /PROD=flj37300-A-prov protein /FL=gb:BC044083.1 /REP_ORG=X. laevis	kinesin family member 19	kif19		kif19	373792	DEF=Xenopus laevis hypothetical protein FLJ37300, mRNA (cDNA clone MGC:52709 IMAGE:4683653), complete cds.	55.12	P	11.04	A	-4.99	gb:BC044083.1 /DB_XREF=gi:28277258 /GEN=flj37300-A-prov /TID=Xl.23550.1 /CNT=3 /FEA=FLmRNA /TIER=FL /STK=1 /LL=373792 /UG=Xl.23550 /DEF=Xenopus laevis hypothetical protein FLJ37300, mRNA (cDNA clone MGC:52709 IMAGE:4683653), complete cds. /PROD=flj37300-A-prov protein /FL=gb:BC044083.1 /REP_ORG=X. laevis	kinesin family member 19	kif19	373792	DEF=Xenopus laevis hypothetical protein FLJ37300, mRNA (cDNA clone MGC:52709 IMAGE:4683653), complete cds.	55.12	P	110.32	P	2
Xl2.10458.1.A1_at	gb:BF047437 /DB_XREF=gi:10765940 /DB_XREF=dc87d05.x1 /CLONE=IMAGE:3404073 /TID=Xl.10458.1 /CNT=1 /FEA=EST /TIER=ConsEnd /STK=1 /UG=Xl.10458 /UG_TITLE=Transcribed locus /REP_ORG=X. laevis	emb|FN667742.1| Xenorhabdus nematophila ATCC 19061 chromosome, complete genome	ncoa1		Hit#4: ref|XM_004789990.1| PREDICTED: Mustela putorius furo nuclear receptor coactivator 1 (NCOA1), transcript variant X7, mRNA	---	CLONE=IMAGE:3404073	22.41	P	57.1	P	2.55	gb:BF047437 /DB_XREF=gi:10765940 /DB_XREF=dc87d05.x1 /CLONE=IMAGE:3404073 /TID=Xl.10458.1 /CNT=1 /FEA=EST /TIER=ConsEnd /STK=1 /UG=Xl.10458 /UG_TITLE=Transcribed locus /REP_ORG=X. laevis	---	---	---	CLONE=IMAGE:3404073	22.41	P	44.85	P	2
Xl2.13128.1.S1_at	gb:BC068861.1 /DB_XREF=gi:46329739 /GEN=MGC82236 /TID=Xl.13128.1 /CNT=18 /FEA=FLmRNA /TIER=FL /STK=2 /LL=414698 /UG=Xl.13128 /DEF=Xenopus laevis hypothetical protein MGC82236, mRNA (cDNA clone MGC:82236 IMAGE:4030992), complete cds. /PROD=MGC82236 protein /FL=gb:BC068861.1 /REP_ORG=X. laevis	mitochondrial import inner membrane translocase subunit Tim16-A	timm16		timm16-a	414698	DEF=Xenopus laevis hypothetical protein MGC82236, mRNA (cDNA clone MGC:82236 IMAGE:4030992), complete cds.	290.34	P	623.04	P	2.15	gb:BC068861.1 /DB_XREF=gi:46329739 /GEN=MGC82236 /TID=Xl.13128.1 /CNT=18 /FEA=FLmRNA /TIER=FL /STK=2 /LL=414698 /UG=Xl.13128 /DEF=Xenopus laevis hypothetical protein MGC82236, mRNA (cDNA clone MGC:82236 IMAGE:4030992), complete cds. /PROD=MGC82236 protein /FL=gb:BC068861.1 /REP_ORG=X. laevis	mitochondrial import inner membrane translocase subunit Tim16-A	timm16-a	414698	DEF=Xenopus laevis hypothetical protein MGC82236, mRNA (cDNA clone MGC:82236 IMAGE:4030992), complete cds.	290.34	P	582.79	P	2.01
Xl2.52495.1.S1_at	gb:BJ072449 /DB_XREF=gi:17502638 /DB_XREF=BJ072449 /CLONE=XL098k03 /TID=Xl.52495.1 /CNT=5 /FEA=EST /TIER=ConsEnd /STK=0 /UG=Xl.52495 /UG_TITLE=Transcribed locus, strongly similar to NP_990492.1 zinc finger 5 protein (Gallus gallus) /REP_ORG=X. laevis	zinc finger protein 161 homolog	zfp161		zfp161	100049107	CLONE=XL098k03	17.87	A	51.61	P	2.89	gb:BJ072449 /DB_XREF=gi:17502638 /DB_XREF=BJ072449 /CLONE=XL098k03 /TID=Xl.52495.1 /CNT=5 /FEA=EST /TIER=ConsEnd /STK=0 /UG=Xl.52495 /UG_TITLE=Transcribed locus, strongly similar to NP_990492.1 zinc finger 5 protein (Gallus gallus) /REP_ORG=X. laevis	zinc finger protein 161 homolog	zfp161	100049107	CLONE=XL098k03	17.87	A	35.92	P	2.01
Xl2.51647.1.S1_at	gb:CA789860 /DB_XREF=gi:26035331 /DB_XREF=AGENCOURT_10308559 /CLONE=IMAGE:5155341 /TID=Xl.51647.1 /CNT=2 /FEA=EST /TIER=ConsEnd /STK=0 /UG=Xl.51647 /UG_TITLE=Transcribed locus /REP_ORG=X. laevis	ref|XM_002932706.2| PREDICTED: Xenopus (Silurana) tropicalis Rho-related BTB domain containing 2 (rhobtb2), transcript variant X1, mRNA	rhobtb2		Hit#1: ref|XM_002932706.2| PREDICTED: Xenopus (Silurana) tropicalis Rho-related BTB domain containing 2 (rhobtb2), transcript variant X1, mRNA	---	CLONE=IMAGE:5155341	38.56	P	93.37	P	2.42	gb:CA789860 /DB_XREF=gi:26035331 /DB_XREF=AGENCOURT_10308559 /CLONE=IMAGE:5155341 /TID=Xl.51647.1 /CNT=2 /FEA=EST /TIER=ConsEnd /STK=0 /UG=Xl.51647 /UG_TITLE=Transcribed locus /REP_ORG=X. laevis	---	---	---	CLONE=IMAGE:5155341	38.56	P	77.43	P	2.01
Xl2.693.6.S1_x_at	gb:AF233636.1 /DB_XREF=gi:10443745 /TID=Xl.693.6 /CNT=2 /FEA=mRNA /TIER=ConsEnd /STK=0 /LL=380508 /UG_GENE=camk2g /UG=Xl.693 /UG_TITLE=Calciumcalmodulin-dependent protein kinase (CaM kinase) II gamma /DEF=Xenopus laevis calciumcalmodulin-dependent protein kinase II gamma C variable region mRNA, partial cds. /REP_ORG=X. laevis	calcium/calmodulin-dependent protein kinase (CaM kinase) II gamma	camk2g		camk2g	380508		44.07	P	89.77	P	2.04	gb:AF233636.1 /DB_XREF=gi:10443745 /TID=Xl.693.6 /CNT=2 /FEA=mRNA /TIER=ConsEnd /STK=0 /LL=380508 /UG_GENE=camk2g /UG=Xl.693 /UG_TITLE=Calciumcalmodulin-dependent protein kinase (CaM kinase) II gamma /DEF=Xenopus laevis calciumcalmodulin-dependent protein kinase II gamma C variable region mRNA, partial cds. /REP_ORG=X. laevis	calcium/calmodulin-dependent protein kinase (CaM kinase) II gamma	camk2g	380508		44.07	P	88.56	P	2.01
Xl2.50361.1.S1_at	gb:BC089182.1 /DB_XREF=gi:58047719 /TID=Xl.50361.1 /CNT=8 /FEA=mRNA /TIER=ConsEnd /STK=0 /UG=Xl.50361 /UG_TITLE=CDNA clone IMAGE:5505733 /DEF=Xenopus laevis cDNA clone IMAGE:5505733. /REP_ORG=X. laevis	gb|BC089182.1| Xenopus laevis cDNA clone IMAGE:5505733	fndc3a		Hit#2: ref|XM_002937051.2| PREDICTED: Xenopus (Silurana) tropicalis fibronectin type III domain containing 3A (fndc3a), mRNA	---	UG_TITLE=CDNA clone IMAGE:5505733	23.69	P	141.02	P	5.95	gb:BC089182.1 /DB_XREF=gi:58047719 /TID=Xl.50361.1 /CNT=8 /FEA=mRNA /TIER=ConsEnd /STK=0 /UG=Xl.50361 /UG_TITLE=CDNA clone IMAGE:5505733 /DEF=Xenopus laevis cDNA clone IMAGE:5505733. /REP_ORG=X. laevis	---	---	---	UG_TITLE=CDNA clone IMAGE:5505733	23.69	P	47.96	P	2.02
Xl2.48740.1.S1_x_at	gb:BC080011.1 /DB_XREF=gi:51258300 /GEN=MGC81884 /TID=Xl.48740.1 /CNT=11 /FEA=FLmRNA /TIER=FL /STK=5 /LL=447319 /UG=Xl.48740 /DEF=Xenopus laevis MGC81884 protein, mRNA (cDNA clone MGC:81884 IMAGE:7008796), complete cds. /PROD=MGC81884 protein /FL=gb:BC080011.1 /REP_ORG=X. laevis	phosphatidic acid phosphatase type 2B	ppap2b		ppap2b-a	447319	DEF=Xenopus laevis MGC81884 protein, mRNA (cDNA clone MGC:81884 IMAGE:7008796), complete cds.	59.71	P	119.79	P	2.01	gb:BC080011.1 /DB_XREF=gi:51258300 /GEN=MGC81884 /TID=Xl.48740.1 /CNT=11 /FEA=FLmRNA /TIER=FL /STK=5 /LL=447319 /UG=Xl.48740 /DEF=Xenopus laevis MGC81884 protein, mRNA (cDNA clone MGC:81884 IMAGE:7008796), complete cds. /PROD=MGC81884 protein /FL=gb:BC080011.1 /REP_ORG=X. laevis	phosphatidic acid phosphatase type 2B	ppap2b-a	447319	DEF=Xenopus laevis MGC81884 protein, mRNA (cDNA clone MGC:81884 IMAGE:7008796), complete cds.	59.71	P	120.77	P	2.02
Xl2.49742.1.S1_at	gb:AB100961.1 /DB_XREF=gi:85857151 /GEN=TIFA /TID=Xl.49742.1 /CNT=5 /FEA=FLmRNA /TIER=FL /STK=1 /UG=Xl.49742 /DEF=Xenopus laevis TIFA mRNA for TRAF6 binding protein, complete cds. /PROD=TRAF6 binding protein /FL=gb:AB100961.1 /REP_ORG=X. laevis	TRAF-interacting protein with forkhead-associated domain	tifa		tifa	734184		19.99	A	55.67	P	2.78	gb:AB100961.1 /DB_XREF=gi:85857151 /GEN=TIFA /TID=Xl.49742.1 /CNT=5 /FEA=FLmRNA /TIER=FL /STK=1 /UG=Xl.49742 /DEF=Xenopus laevis TIFA mRNA for TRAF6 binding protein, complete cds. /PROD=TRAF6 binding protein /FL=gb:AB100961.1 /REP_ORG=X. laevis	TRAF-interacting protein with forkhead-associated domain	tifa	734184		19.99	A	40.67	P	2.03
Xl2.13402.1.A1_at	gb:BJ052190 /DB_XREF=gi:17496260 /DB_XREF=BJ052190 /CLONE=XL040l04 /TID=Xl.13402.1 /CNT=3 /FEA=EST /TIER=ConsEnd /STK=1 /UG=Xl.13402 /UG_TITLE=Transcribed locus /REP_ORG=X. laevis	gb|AC151324.2| Xenopus (Silurana) tropicalis clone ISB-266M19, complete sequence	b4galt5		Hit#9: ref|NM_001097053.1| Xenopus laevis UDP-Gal:betaGlcNAc beta 1,4- galactosyltransferase, polypeptide 5 (b4galt5), mRNA gb|BC060428.1| Xenopus laevis UDP-Gal:betaGlcNAc beta 1,4- galactosyltransferase 6, mRNA (cDNA clone MGC:68718 IMAGE:4056666), complete cds	---	CLONE=XL040l04	59.61	P	138.62	P	2.33	gb:BJ052190 /DB_XREF=gi:17496260 /DB_XREF=BJ052190 /CLONE=XL040l04 /TID=Xl.13402.1 /CNT=3 /FEA=EST /TIER=ConsEnd /STK=1 /UG=Xl.13402 /UG_TITLE=Transcribed locus /REP_ORG=X. laevis	---	---	---	CLONE=XL040l04	59.61	P	121.26	P	2.03
Xl2.30142.1.A1_at	gb:BP733275 /DB_XREF=gi:46081868 /DB_XREF=BP733275 /CLONE=XL490a06ex /TID=Xl.30142.1 /CNT=5 /FEA=EST /TIER=ConsEnd /STK=3 /UG=Xl.30142 /UG_TITLE=Transcribed locus /REP_ORG=X. laevis	ref|XM_002942194.2| PREDICTED: Xenopus (Silurana) tropicalis cytochrome c oxidase protein 20 homolog (LOC100497666), mRNA	cox20		Hit#1: ref|XM_002942194.2| PREDICTED: Xenopus (Silurana) tropicalis cytochrome c oxidase protein 20 homolog (LOC100497666), mRNA	---	CLONE=XL490a06ex	772.57	P	1799.88	P	2.33	gb:BP733275 /DB_XREF=gi:46081868 /DB_XREF=BP733275 /CLONE=XL490a06ex /TID=Xl.30142.1 /CNT=5 /FEA=EST /TIER=ConsEnd /STK=3 /UG=Xl.30142 /UG_TITLE=Transcribed locus /REP_ORG=X. laevis	---	---	---	CLONE=XL490a06ex	772.57	P	1565.91	P	2.03
Xl2.19468.1.S1_at	gb:BC078109.1 /DB_XREF=gi:50415513 /GEN=MGC83599 /TID=Xl.19468.1 /CNT=5 /FEA=FLmRNA /TIER=FL /STK=2 /LL=447055 /UG=Xl.19468 /DEF=Xenopus laevis MGC83599 protein, mRNA (cDNA clone MGC:83599 IMAGE:5083771), complete cds. /PROD=MGC83599 protein /FL=gb:BC078109.1 /REP_ORG=X. laevis	amyloid beta (A4) precursor protein-binding, family A, member 2	apba2		apba2	447055	DEF=Xenopus laevis MGC83599 protein, mRNA (cDNA clone MGC:83599 IMAGE:5083771), complete cds.	133.47	P	286.18	P	2.14	gb:BC078109.1 /DB_XREF=gi:50415513 /GEN=MGC83599 /TID=Xl.19468.1 /CNT=5 /FEA=FLmRNA /TIER=FL /STK=2 /LL=447055 /UG=Xl.19468 /DEF=Xenopus laevis MGC83599 protein, mRNA (cDNA clone MGC:83599 IMAGE:5083771), complete cds. /PROD=MGC83599 protein /FL=gb:BC078109.1 /REP_ORG=X. laevis	amyloid beta (A4) precursor protein-binding, family A, member 2	apba2	447055	DEF=Xenopus laevis MGC83599 protein, mRNA (cDNA clone MGC:83599 IMAGE:5083771), complete cds.	133.47	P	270.63	P	2.03
Xl2.5148.1.S1_at	gb:BC108451.1 /DB_XREF=gi:80476229 /TID=Xl.5148.1 /CNT=25 /FEA=FLmRNA /TIER=FL /STK=1 /LL=445852 /UG_GENE=LOC445852 /UG=Xl.5148 /DEF=Xenopus laevis cDNA clone MGC:130703 IMAGE:7768659, complete cds. /PROD=Unknown (protein for MGC:130703) /FL=gb:BC108451.1 /REP_ORG=X. laevis	leukocyte receptor cluster (LRC) member 8	leng8		leng8	445852	DEF=Xenopus laevis cDNA clone MGC:130703 IMAGE:7768659, complete cds.	17.12	A	60.18	P	3.52	gb:BC108451.1 /DB_XREF=gi:80476229 /TID=Xl.5148.1 /CNT=25 /FEA=FLmRNA /TIER=FL /STK=1 /LL=445852 /UG_GENE=LOC445852 /UG=Xl.5148 /DEF=Xenopus laevis cDNA clone MGC:130703 IMAGE:7768659, complete cds. /PROD=Unknown (protein for MGC:130703) /FL=gb:BC108451.1 /REP_ORG=X. laevis	leukocyte receptor cluster (LRC) member 8	leng8	445852	DEF=Xenopus laevis cDNA clone MGC:130703 IMAGE:7768659, complete cds.	17.12	A	34.94	P	2.04
Xl2.34376.1.A1_at	gb:BJ642060 /DB_XREF=gi:37506592 /DB_XREF=BJ642060 /CLONE=XL212d08 /TID=Xl.34376.1 /CNT=1 /FEA=EST /TIER=ConsEnd /STK=1 /UG=Xl.34376 /UG_TITLE=Transcribed locus /REP_ORG=X. laevis	gb|AC236448.1| Xenopus laevis clone CH219-263A24, complete sequence	TPTE2		Hit#5: ref|NM_001280607.1| Xenopus laevis voltage-sensitive phosphatase 2 (LOC101027263), mRNA gb|JF440218.1| Xenopus laevis voltage-sensitive phosphatase 2 mRNA, complete cds	---	CLONE=XL212d08	21.16	A	59.48	P	2.81	gb:BJ642060 /DB_XREF=gi:37506592 /DB_XREF=BJ642060 /CLONE=XL212d08 /TID=Xl.34376.1 /CNT=1 /FEA=EST /TIER=ConsEnd /STK=1 /UG=Xl.34376 /UG_TITLE=Transcribed locus /REP_ORG=X. laevis	---	---	---	CLONE=XL212d08	21.16	A	43.22	P	2.04
Xl2.13148.1.S1_s_at	gb:BC042929.1 /DB_XREF=gi:27552833 /GEN=hmgcs1-prov /TID=Xl.13148.1 /CNT=11 /FEA=FLmRNA /TIER=FL /STK=1 /LL=380091 /UG=Xl.13148 /DEF=Xenopus laevis 3-hydroxy-3-methylglutaryl-Coenzyme A synthase 1, mRNA (cDNA clone MGC:53302 IMAGE:5570442), complete cds. /PROD=hmgcs1-prov protein /FL=gb:BC042929.1 /REP_ORG=X. laevis	3-hydroxy-3-methylglutaryl-Coenzyme A synthase 1	hmgcs1		hmgcs1	380091	DEF=Xenopus laevis 3-hydroxy-3-methylglutaryl-Coenzyme A synthase 1, mRNA (cDNA clone MGC:53302 IMAGE:5570442), complete cds.	26.11	A	77.01	P	2.95	gb:BC042929.1 /DB_XREF=gi:27552833 /GEN=hmgcs1-prov /TID=Xl.13148.1 /CNT=11 /FEA=FLmRNA /TIER=FL /STK=1 /LL=380091 /UG=Xl.13148 /DEF=Xenopus laevis 3-hydroxy-3-methylglutaryl-Coenzyme A synthase 1, mRNA (cDNA clone MGC:53302 IMAGE:5570442), complete cds. /PROD=hmgcs1-prov protein /FL=gb:BC042929.1 /REP_ORG=X. laevis	3-hydroxy-3-methylglutaryl-Coenzyme A synthase 1	hmgcs1	380091	DEF=Xenopus laevis 3-hydroxy-3-methylglutaryl-Coenzyme A synthase 1, mRNA (cDNA clone MGC:53302 IMAGE:5570442), complete cds.	26.11	A	53.62	P	2.05
Xl2.18073.1.A1_x_at	gb:BG885063 /DB_XREF=gi:14262155 /DB_XREF=dac35d07.x1 /CLONE=IMAGE:4409124 /TID=Xl.18073.1 /CNT=1 /FEA=EST /TIER=ConsEnd /STK=1 /UG=Xl.18073 /UG_TITLE=Transcribed locus /REP_ORG=X. laevis	gb|AC145787.3| Xenopus (Silurana) tropicalis clone CH216-117C14, complete sequence	NRP1		Hit#2: ref|XM_002194813.2| PREDICTED: Taeniopygia guttata neuropilin 1 (NRP1), mRNA	---	CLONE=IMAGE:4409124	47.45	P	250.78	P	5.29	gb:BG885063 /DB_XREF=gi:14262155 /DB_XREF=dac35d07.x1 /CLONE=IMAGE:4409124 /TID=Xl.18073.1 /CNT=1 /FEA=EST /TIER=ConsEnd /STK=1 /UG=Xl.18073 /UG_TITLE=Transcribed locus /REP_ORG=X. laevis	---	---	---	CLONE=IMAGE:4409124	47.45	P	97.2	P	2.05
Xl2.53587.1.S1_at	gb:CK799569 /DB_XREF=gi:42811565 /DB_XREF=AGENCOURT_18794708 /CLONE=IMAGE:7203135 /TID=Xl.53587.1 /CNT=3 /FEA=EST /TIER=ConsEnd /STK=0 /UG=Xl.53587 /UG_TITLE=Transcribed locus, weakly similar to XP_853337.1 PREDICTED: similar to clone HQ0477 PRO0477p (Canis familiaris) /REP_ORG=X. laevis	ref|XM_004918602.1| PREDICTED: Xenopus (Silurana) tropicalis translational activator of mitochondrially encoded cytochrome c oxidase I (taco1), transcript variant X2, mRNA	taco1		Hit#1: ref|XM_004918602.1| PREDICTED: Xenopus (Silurana) tropicalis translational activator of mitochondrially encoded cytochrome c oxidase I (taco1), transcript variant X2, mRNA	---	CLONE=IMAGE:7203135	23.13	A	73.16	P	3.16	gb:CK799569 /DB_XREF=gi:42811565 /DB_XREF=AGENCOURT_18794708 /CLONE=IMAGE:7203135 /TID=Xl.53587.1 /CNT=3 /FEA=EST /TIER=ConsEnd /STK=0 /UG=Xl.53587 /UG_TITLE=Transcribed locus, weakly similar to XP_853337.1 PREDICTED: similar to clone HQ0477 PRO0477p (Canis familiaris) /REP_ORG=X. laevis	---	---	---	CLONE=IMAGE:7203135	23.13	A	47.45	P	2.05
Xl2.50895.2.A1_at	gb:BJ085497 /DB_XREF=gi:17581506 /DB_XREF=BJ085497 /CLONE=XL106b14 /TID=Xl.50895.2 /CNT=1 /FEA=EST /TIER=ConsEnd /STK=1 /UG=Xl.50895 /UG_TITLE=Transcribed locus, weakly similar to XP_575125.1 PREDICTED: similar to cis-Golgi matrix protein GM130 (Rattus norvegicus) /REP_ORG=X. laevis	emb|AL928706.6| Mouse DNA sequence from clone RP23-54E16 on chromosome 2, complete sequence	APBB1IP		Hit#4: ref|XM_003247016.1| PREDICTED: Acyrthosiphon pisum amyloid beta A4 precursor protein-binding family B member 1-interacting protein-like (LOC100169058), mRNA	---	CLONE=XL106b14	17.82	A	44.7	P	2.51	gb:BJ085497 /DB_XREF=gi:17581506 /DB_XREF=BJ085497 /CLONE=XL106b14 /TID=Xl.50895.2 /CNT=1 /FEA=EST /TIER=ConsEnd /STK=1 /UG=Xl.50895 /UG_TITLE=Transcribed locus, weakly similar to XP_575125.1 PREDICTED: similar to cis-Golgi matrix protein GM130 (Rattus norvegicus) /REP_ORG=X. laevis	---	---	---	CLONE=XL106b14	17.82	A	36.51	P	2.05
Xl2.10288.1.A1_at	gb:BJ080865 /DB_XREF=gi:17574779 /DB_XREF=BJ080865 /CLONE=XL069j16 /TID=Xl.10288.1 /CNT=1 /FEA=EST /TIER=ConsEnd /STK=1 /UG=Xl.10288 /UG_TITLE=Transcribed locus /REP_ORG=X. laevis	gb|AC148993.1| frog geminen, complete sequence	dnajc11		Hit#2: ref|NM_001092573.1| Xenopus laevis DnaJ (Hsp40) homolog, subfamily C, member 11 (dnajc11), mRNA gb|BC074117.1| Xenopus laevis MGC81794 protein, mRNA (cDNA clone MGC:81794 IMAGE:7007753), complete cds	---	CLONE=XL069j16	26.35	P	53.71	P	2.04	gb:BJ080865 /DB_XREF=gi:17574779 /DB_XREF=BJ080865 /CLONE=XL069j16 /TID=Xl.10288.1 /CNT=1 /FEA=EST /TIER=ConsEnd /STK=1 /UG=Xl.10288 /UG_TITLE=Transcribed locus /REP_ORG=X. laevis	---	---	---	CLONE=XL069j16	26.35	P	54.38	P	2.06
Xl2.2698.1.S1_at	gb:BC041749.1 /DB_XREF=gi:27469643 /GEN=MGC53587 /TID=Xl.2698.1 /CNT=38 /FEA=FLmRNA /TIER=FL+Stack /STK=9 /LL=379107 /UG=Xl.2698 /DEF=Xenopus laevis hypothetical protein MGC53587, mRNA (cDNA clone MGC:53587 IMAGE:4683631), complete cds. /PROD=MGC53587 protein /FL=gb:BC041749.1 /REP_ORG=X. laevis	hypothetical protein MGC53587	unknown		MGC53587	379107	DEF=Xenopus laevis hypothetical protein MGC53587, mRNA (cDNA clone MGC:53587 IMAGE:4683631), complete cds.	25.75	A	72.32	P	2.81	gb:BC041749.1 /DB_XREF=gi:27469643 /GEN=MGC53587 /TID=Xl.2698.1 /CNT=38 /FEA=FLmRNA /TIER=FL+Stack /STK=9 /LL=379107 /UG=Xl.2698 /DEF=Xenopus laevis hypothetical protein MGC53587, mRNA (cDNA clone MGC:53587 IMAGE:4683631), complete cds. /PROD=MGC53587 protein /FL=gb:BC041749.1 /REP_ORG=X. laevis	hypothetical protein MGC53587	MGC53587	379107	DEF=Xenopus laevis hypothetical protein MGC53587, mRNA (cDNA clone MGC:53587 IMAGE:4683631), complete cds.	25.75	A	53.24	P	2.07
Xl2.54820.1.A1_at	gb:BE678195 /DB_XREF=gi:10059625 /DB_XREF=df83g06.x1 /CLONE=IMAGE:3745978 /TID=Xl.54820.1 /CNT=2 /FEA=EST /TIER=ConsEnd /STK=0 /UG=Xl.54820 /UG_TITLE=Transcribed locus /REP_ORG=X. laevis	ref|XM_002932712.2| PREDICTED: Xenopus (Silurana) tropicalis coordinator of PRMT5 and differentiation stimulator-like (LOC100490247), mRNA	LOC100490247		Hit#1: ref|XM_002932712.2| PREDICTED: Xenopus (Silurana) tropicalis coordinator of PRMT5 and differentiation stimulator-like (LOC100490247), mRNA	---	CLONE=IMAGE:3745978	206.47	P	438.52	P	2.12	gb:BE678195 /DB_XREF=gi:10059625 /DB_XREF=df83g06.x1 /CLONE=IMAGE:3745978 /TID=Xl.54820.1 /CNT=2 /FEA=EST /TIER=ConsEnd /STK=0 /UG=Xl.54820 /UG_TITLE=Transcribed locus /REP_ORG=X. laevis	---	---	---	CLONE=IMAGE:3745978	206.47	P	426.41	P	2.07
Xl2.17273.1.A1_at	gb:BM262215 /DB_XREF=gi:17925255 /DB_XREF=dag42c12.x3 /CLONE=IMAGE:4783895 /TID=Xl.17273.1 /CNT=2 /FEA=EST /TIER=ConsEnd /STK=0 /UG=Xl.17273 /UG_TITLE=Transcribed locus /REP_ORG=X. laevis	emb|CT009746.6| Zebrafish DNA sequence from clone CH73-236M19 in linkage group 1, complete sequence	RNF215		Hit#5: ref|XM_004063277.1| PREDICTED: Gorilla gorilla gorilla ring finger protein 215 (RNF215), mRNA	---	CLONE=IMAGE:4783895	85.02	P	171.17	P	2.01	gb:BM262215 /DB_XREF=gi:17925255 /DB_XREF=dag42c12.x3 /CLONE=IMAGE:4783895 /TID=Xl.17273.1 /CNT=2 /FEA=EST /TIER=ConsEnd /STK=0 /UG=Xl.17273 /UG_TITLE=Transcribed locus /REP_ORG=X. laevis	---	---	---	CLONE=IMAGE:4783895	85.02	P	175.64	P	2.07
Xl2.23247.1.S1_at	gb:BC060755.1 /DB_XREF=gi:38173764 /GEN=MGC69083 /TID=Xl.23247.1 /CNT=10 /FEA=FLmRNA /TIER=FL /STK=2 /LL=398981 /UG=Xl.23247 /DEF=Xenopus laevis hypothetical protein MGC69083, mRNA (cDNA clone MGC:69083 IMAGE:4969000), complete cds. /PROD=MGC69083 protein /FL=gb:BC060755.1 /REP_ORG=X. laevis	discoidin domain receptor tyrosine kinase 1	ddr1		ddr1	398981	DEF=Xenopus laevis hypothetical protein MGC69083, mRNA (cDNA clone MGC:69083 IMAGE:4969000), complete cds.	334.15	P	670.82	P	2.01	gb:BC060755.1 /DB_XREF=gi:38173764 /GEN=MGC69083 /TID=Xl.23247.1 /CNT=10 /FEA=FLmRNA /TIER=FL /STK=2 /LL=398981 /UG=Xl.23247 /DEF=Xenopus laevis hypothetical protein MGC69083, mRNA (cDNA clone MGC:69083 IMAGE:4969000), complete cds. /PROD=MGC69083 protein /FL=gb:BC060755.1 /REP_ORG=X. laevis	discoidin domain receptor tyrosine kinase 1	ddr1	398981	DEF=Xenopus laevis hypothetical protein MGC69083, mRNA (cDNA clone MGC:69083 IMAGE:4969000), complete cds.	334.15	P	692.81	P	2.07
Xl2.45515.1.A1_at	gb:AW199404 /DB_XREF=gi:6479973 /DB_XREF=da21h02.x1 /CLONE=XENOPUS_SOURCE_ID:xlnga003d04 /TID=Xl.45515.1 /CNT=10 /FEA=EST /TIER=ConsEnd /STK=1 /UG=Xl.45515 /UG_TITLE=Transcribed locus /REP_ORG=X. laevis	gb|AC151305.2| Xenopus (Silurana) tropicalis clone CH216-36A20, complete sequence	CHORDC1		Hit#4: gb|BC073380.1| Xenopus laevis Cysteine and histidine-rich protein 1A, mRNA (cDNA clone IMAGE:5513813), partial cds	---	CLONE=XENOPUS_SOURCE_ID:xlnga003d04	589.63	P	2167.49	P	3.68	gb:AW199404 /DB_XREF=gi:6479973 /DB_XREF=da21h02.x1 /CLONE=XENOPUS_SOURCE_ID:xlnga003d04 /TID=Xl.45515.1 /CNT=10 /FEA=EST /TIER=ConsEnd /STK=1 /UG=Xl.45515 /UG_TITLE=Transcribed locus /REP_ORG=X. laevis	---	---	---	CLONE=XENOPUS_SOURCE_ID:xlnga003d04	589.63	P	1225.38	P	2.08
Xl2.9088.1.A1_at	gb:BG346139 /DB_XREF=gi:13166563 /DB_XREF=dac12c05.x1 /CLONE=IMAGE:4406769 /TID=Xl.9088.1 /CNT=1 /FEA=EST /TIER=ConsEnd /STK=1 /UG=Xl.9088 /UG_TITLE=Transcribed locus /REP_ORG=X. laevis	gb|AC236450.1| Xenopus laevis clone CH219-33D5, complete sequence	ednra		Hit#6: gb|DQ865482.1| Xenopus tropicalis endothelin receptor type A (Ednra) gene, complete cds	---	CLONE=IMAGE:4406769	77.43	P	169	P	2.18	gb:BG346139 /DB_XREF=gi:13166563 /DB_XREF=dac12c05.x1 /CLONE=IMAGE:4406769 /TID=Xl.9088.1 /CNT=1 /FEA=EST /TIER=ConsEnd /STK=1 /UG=Xl.9088 /UG_TITLE=Transcribed locus /REP_ORG=X. laevis	---	---	---	CLONE=IMAGE:4406769	77.43	P	160.69	P	2.08
Xl2.51033.1.S1_at	gb:CB197394 /DB_XREF=gi:29146736 /DB_XREF=AGENCOURT_11244254 /CLONE=IMAGE:6872274 /TID=Xl.51033.1 /CNT=4 /FEA=EST /TIER=ConsEnd /STK=0 /UG=Xl.51033 /UG_TITLE=Transcribed locus /REP_ORG=X. laevis	dbj|AB291943.1| Samia ricini PGRP-D mRNA for peptidoglycan recognition protein-D, complete cds	unknown		Hit#1: dbj|AB291943.1| Samia ricini PGRP-D mRNA for peptidoglycan recognition protein-D, complete cds	---	CLONE=IMAGE:6872274	56	P	170.48	P	3.04	gb:CB197394 /DB_XREF=gi:29146736 /DB_XREF=AGENCOURT_11244254 /CLONE=IMAGE:6872274 /TID=Xl.51033.1 /CNT=4 /FEA=EST /TIER=ConsEnd /STK=0 /UG=Xl.51033 /UG_TITLE=Transcribed locus /REP_ORG=X. laevis	---	---	---	CLONE=IMAGE:6872274	56	P	116.6	P	2.08
Xl2.51801.2.A1_at	gb:BG022300 /DB_XREF=gi:12478379 /DB_XREF=dab02d03.x1 /CLONE=IMAGE:4173340 /TID=Xl.51801.2 /CNT=1 /FEA=EST /TIER=ConsEnd /STK=1 /UG=Xl.51801 /UG_TITLE=Transcribed locus, moderately similar to NP_075049.1 B-cell CLLlymphoma 11B isoform 2 (Homo sapiens) /REP_ORG=X. laevis	ref|XM_002939667.2| PREDICTED: Xenopus (Silurana) tropicalis B-cell CLL/lymphoma 11B (zinc finger protein) (bcl11b), transcript variant X1, mRNA	bcl11b		Hit#1: ref|XM_002939667.2| PREDICTED: Xenopus (Silurana) tropicalis B-cell CLL/lymphoma 11B (zinc finger protein) (bcl11b), transcript variant X1, mRNA	---	CLONE=IMAGE:4173340	26.06	A	67.52	P	2.59	gb:BG022300 /DB_XREF=gi:12478379 /DB_XREF=dab02d03.x1 /CLONE=IMAGE:4173340 /TID=Xl.51801.2 /CNT=1 /FEA=EST /TIER=ConsEnd /STK=1 /UG=Xl.51801 /UG_TITLE=Transcribed locus, moderately similar to NP_075049.1 B-cell CLLlymphoma 11B isoform 2 (Homo sapiens) /REP_ORG=X. laevis	---	---	---	CLONE=IMAGE:4173340	26.06	A	54.43	P	2.09
Xl2.53428.1.S1_at	gb:CF547175 /DB_XREF=gi:34884007 /DB_XREF=AGENCOURT_15571127 /CLONE=IMAGE:7011797 /TID=Xl.53428.1 /CNT=4 /FEA=EST /TIER=ConsEnd /STK=0 /UG=Xl.53428 /UG_TITLE=Transcribed locus, moderately similar to XP_516564.1 PREDICTED: similar to protein tyrosine phosphatase, receptor type, G precursor; protein tyrosine phosphatase, receptor type, gamma polypeptide; receptor tyrosine phosphatase gamma; recepto…	ref|XM_002938405.2| PREDICTED: Xenopus (Silurana) tropicalis protein tyrosine phosphatase, receptor type, G (ptprg), mRNA	ptprg		Hit#1: ref|XM_002938405.2| PREDICTED: Xenopus (Silurana) tropicalis protein tyrosine phosphatase, receptor type, G (ptprg), mRNA	---	CLONE=IMAGE:7011797	29.36	M	63.19	P	2.15	gb:CF547175 /DB_XREF=gi:34884007 /DB_XREF=AGENCOURT_15571127 /CLONE=IMAGE:7011797 /TID=Xl.53428.1 /CNT=4 /FEA=EST /TIER=ConsEnd /STK=0 /UG=Xl.53428 /UG_TITLE=Transcribed locus, moderately similar to XP_516564.1 PREDICTED: similar to protein tyrosine phosphatase, receptor type, G precursor; protein tyrosine phosphatase, receptor type, gamma polypeptide; receptor tyrosine phosphatase gamma; recepto…	---	---	---	CLONE=IMAGE:7011797	29.36	M	61.45	P	2.09
Xl2.12213.1.A1_at	gb:BJ097908 /DB_XREF=gi:17599497 /DB_XREF=BJ097908 /CLONE=XL143l06 /TID=Xl.12213.1 /CNT=4 /FEA=EST /TIER=ConsEnd /STK=2 /UG=Xl.12213 /UG_TITLE=Transcribed locus /REP_ORG=X. laevis	ref|NM_001008115.1| Xenopus (Silurana) tropicalis rhophilin, Rho GTPase binding protein 1 (rhpn1), mRNA gb|BC081320.1| Xenopus tropicalis rhpn1 protein, mRNA (cDNA clone MGC:89424 IMAGE:6990318), complete cds	rhpn1		Hit#1: ref|NM_001008115.1| Xenopus (Silurana) tropicalis rhophilin, Rho GTPase binding protein 1 (rhpn1), mRNA gb|BC081320.1| Xenopus tropicalis rhpn1 protein, mRNA (cDNA clone MGC:89424 IMAGE:6990318), complete cds	---	CLONE=XL143l06	55.62	P	113.46	P	2.04	gb:BJ097908 /DB_XREF=gi:17599497 /DB_XREF=BJ097908 /CLONE=XL143l06 /TID=Xl.12213.1 /CNT=4 /FEA=EST /TIER=ConsEnd /STK=2 /UG=Xl.12213 /UG_TITLE=Transcribed locus /REP_ORG=X. laevis	---	---	---	CLONE=XL143l06	55.62	P	117.01	P	2.1
Xl2.916.2.S1_a_at	gb:AB017701.1 /DB_XREF=gi:6177820 /GEN=stat 3 /TID=Xl.916.2 /CNT=5 /FEA=FLmRNA /TIER=FL /STK=1 /LL=379264 /UG=Xl.916 /DEF=Xenopus laevis mRNA for stat 3, complete cds. /PROD=stat 3 /FL=gb:AB017701.1 /REP_ORG=X. laevis	signal transducer and activator of transcription 3 (acute-phase response factor), gene 1 /// signal transducer and activator of transcription 3 (acute-phase response factor), gene 2	stat3		stat3.1 /// stat3.2	379264 /// 779100		30.43	A	71.31	P	2.34	gb:AB017701.1 /DB_XREF=gi:6177820 /GEN=stat 3 /TID=Xl.916.2 /CNT=5 /FEA=FLmRNA /TIER=FL /STK=1 /LL=379264 /UG=Xl.916 /DEF=Xenopus laevis mRNA for stat 3, complete cds. /PROD=stat 3 /FL=gb:AB017701.1 /REP_ORG=X. laevis	signal transducer and activator of transcription 3 (acute-phase response factor), gene 1 /// signal transducer and activator of transcription 3 (acute-phase response factor), gene 2	stat3.1 /// stat3.2	379264 /// 779100		30.43	A	63.95	P	2.1
Xl2.40867.1.S1_at	gb:BP702502 /DB_XREF=gi:46050901 /DB_XREF=BP702502 /CLONE=XL505e16ex /TID=Xl.40867.1 /CNT=2 /FEA=EST /TIER=ConsEnd /STK=1 /UG=Xl.40867 /UG_TITLE=Transcribed locus /REP_ORG=X. laevis	gb|CP001878.2| Bacillus pseudofirmus OF4, complete genome	ppp6r1		Hit#6: ref|XM_002939242.2| PREDICTED: Xenopus (Silurana) tropicalis protein phosphatase 6, regulatory subunit 1 (ppp6r1), transcript variant X1, mRNA	---	CLONE=XL505e16ex	61.34	P	123.86	P	2.02	gb:BP702502 /DB_XREF=gi:46050901 /DB_XREF=BP702502 /CLONE=XL505e16ex /TID=Xl.40867.1 /CNT=2 /FEA=EST /TIER=ConsEnd /STK=1 /UG=Xl.40867 /UG_TITLE=Transcribed locus /REP_ORG=X. laevis	---	---	---	CLONE=XL505e16ex	61.34	P	128.69	P	2.1
Xl2.2554.1.A1_at	gb:BG038785 /DB_XREF=gi:12481370 /DB_XREF=dg25c04.x1 /CLONE=IMAGE:3749766 /TID=Xl.2554.1 /CNT=5 /FEA=EST /TIER=ConsEnd /STK=2 /UG=Xl.2554 /UG_TITLE=Transcribed locus /REP_ORG=X. laevis	ref|XM_004916694.1| PREDICTED: Xenopus (Silurana) tropicalis sodium- and chloride-dependent creatine transporter 1-like (LOC100489909), transcript variant X3, mRNA	LOC653562		Hit#1: ref|XM_004916694.1| PREDICTED: Xenopus (Silurana) tropicalis sodium- and chloride-dependent creatine transporter 1-like (LOC100489909), transcript variant X3, mRNA	---	CLONE=IMAGE:3749766	977.94	P	2393.9	P	2.45	gb:BG038785 /DB_XREF=gi:12481370 /DB_XREF=dg25c04.x1 /CLONE=IMAGE:3749766 /TID=Xl.2554.1 /CNT=5 /FEA=EST /TIER=ConsEnd /STK=2 /UG=Xl.2554 /UG_TITLE=Transcribed locus /REP_ORG=X. laevis	---	---	---	CLONE=IMAGE:3749766	977.94	P	2068.13	P	2.11
Xl2.15365.1.A1_at	gb:BJ051730 /DB_XREF=gi:17498198 /DB_XREF=BJ051730 /CLONE=XL036j21 /TID=Xl.15365.1 /CNT=4 /FEA=EST /TIER=ConsEnd /STK=1 /UG=Xl.15365 /UG_TITLE=Transcribed locus /REP_ORG=X. laevis	ref|NM_001030523.1| Xenopus (Silurana) tropicalis v-maf avian musculoaponeurotic fibrosarcoma oncogene homolog B (mafb), mRNA gb|BC094951.1| Xenopus tropicalis v-maf musculoaponeurotic fibrosarcoma oncogene homolog B, mRNA (cDNA clone MGC:108453 IMAGE:7025366), complete cds	mafb		Hit#1: ref|NM_001030523.1| Xenopus (Silurana) tropicalis v-maf avian musculoaponeurotic fibrosarcoma oncogene homolog B (mafb), mRNA gb|BC094951.1| Xenopus tropicalis v-maf musculoaponeurotic fibrosarcoma oncogene homolog B, mRNA (cDNA clone MGC:108453 IMAGE:7025366), complete cds	---	CLONE=XL036j21	18.07	A	82.54	P	4.57	gb:BJ051730 /DB_XREF=gi:17498198 /DB_XREF=BJ051730 /CLONE=XL036j21 /TID=Xl.15365.1 /CNT=4 /FEA=EST /TIER=ConsEnd /STK=1 /UG=Xl.15365 /UG_TITLE=Transcribed locus /REP_ORG=X. laevis	---	---	---	CLONE=XL036j21	18.07	A	38.16	P	2.11
Xl2.47989.1.A1_at	gb:BP735882 /DB_XREF=gi:46084475 /DB_XREF=BP735882 /CLONE=XL506n03ex /TID=Xl.47989.1 /CNT=2 /FEA=EST /TIER=ConsEnd /STK=2 /UG=Xl.47989 /UG_TITLE=Transcribed locus /REP_ORG=X. laevis	gb|BC046870.1| Xenopus laevis, clone IMAGE:4683997, mRNA	ncoa4		Hit#1: gb|BC046870.1| Xenopus laevis, clone IMAGE:4683997, mRNA	---	CLONE=XL506n03ex	33.03	P	75.52	P	2.29	gb:BP735882 /DB_XREF=gi:46084475 /DB_XREF=BP735882 /CLONE=XL506n03ex /TID=Xl.47989.1 /CNT=2 /FEA=EST /TIER=ConsEnd /STK=2 /UG=Xl.47989 /UG_TITLE=Transcribed locus /REP_ORG=X. laevis	---	---	---	CLONE=XL506n03ex	33.03	P	69.64	P	2.11
Xl2.9055.1.A1_at	gb:BG579921 /DB_XREF=gi:13594985 /DB_XREF=dab79d03.x1 /CLONE=IMAGE:4203293 /TID=Xl.9055.1 /CNT=1 /FEA=EST /TIER=ConsEnd /STK=1 /UG=Xl.9055 /UG_TITLE=Transcribed locus /REP_ORG=X. laevis	ref|XM_002931419.2| PREDICTED: Xenopus (Silurana) tropicalis Fas (TNFRSF6) associated factor 1 (faf1), mRNA	faf1		Hit#1: ref|XM_002931419.2| PREDICTED: Xenopus (Silurana) tropicalis Fas (TNFRSF6) associated factor 1 (faf1), mRNA	---	CLONE=IMAGE:4203293	32.46	P	68.22	P	2.1	gb:BG579921 /DB_XREF=gi:13594985 /DB_XREF=dab79d03.x1 /CLONE=IMAGE:4203293 /TID=Xl.9055.1 /CNT=1 /FEA=EST /TIER=ConsEnd /STK=1 /UG=Xl.9055 /UG_TITLE=Transcribed locus /REP_ORG=X. laevis	---	---	---	CLONE=IMAGE:4203293	32.46	P	68.62	P	2.11
Xl2.9966.1.A1_at	gb:BJ044950 /DB_XREF=gi:17399662 /DB_XREF=BJ044950 /CLONE=XL002j14 /TID=Xl.9966.1 /CNT=11 /FEA=EST /TIER=Stack /STK=6 /UG=Xl.9966 /UG_TITLE=Transcribed locus /REP_ORG=X. laevis	emb|FO081211.1| Caenorhabditis elegans Cosmid T28B4, complete sequence	unknown		Hit#2: dbj|AB158493.1| Octopus vulgaris CTR1 gene for cephalotocin receptor 1, exon 1-2, complete cds	---	CLONE=XL002j14	554.06	P	1142.24	P	2.06	gb:BJ044950 /DB_XREF=gi:17399662 /DB_XREF=BJ044950 /CLONE=XL002j14 /TID=Xl.9966.1 /CNT=11 /FEA=EST /TIER=Stack /STK=6 /UG=Xl.9966 /UG_TITLE=Transcribed locus /REP_ORG=X. laevis	---	---	---	CLONE=XL002j14	554.06	P	1170.2	P	2.11
Xl2.19634.1.S1_at	gb:BC077514.1 /DB_XREF=gi:50415352 /GEN=slc40a1-prov /TID=Xl.19634.1 /CNT=9 /FEA=FLmRNA /TIER=FL /STK=2 /LL=446661 /UG=Xl.19634 /DEF=Xenopus laevis solute carrier family 40 (iron-regulated transporter), member 1, mRNA (cDNA clone MGC:82700 IMAGE:5074623), complete cds. /PROD=slc40a1-prov protein /FL=gb:BC077514.1 /REP_ORG=X. laevis	solute carrier family 40 (iron-regulated transporter), member 1	slc40a1		slc40a1	446661	DEF=Xenopus laevis solute carrier family 40 (iron-regulated transporter), member 1, mRNA (cDNA clone MGC:82700 IMAGE:5074623), complete cds.	39.07	P	8.35	A	-4.68	gb:BC077514.1 /DB_XREF=gi:50415352 /GEN=slc40a1-prov /TID=Xl.19634.1 /CNT=9 /FEA=FLmRNA /TIER=FL /STK=2 /LL=446661 /UG=Xl.19634 /DEF=Xenopus laevis solute carrier family 40 (iron-regulated transporter), member 1, mRNA (cDNA clone MGC:82700 IMAGE:5074623), complete cds. /PROD=slc40a1-prov protein /FL=gb:BC077514.1 /REP_ORG=X. laevis	solute carrier family 40 (iron-regulated transporter), member 1	slc40a1	446661	DEF=Xenopus laevis solute carrier family 40 (iron-regulated transporter), member 1, mRNA (cDNA clone MGC:82700 IMAGE:5074623), complete cds.	39.07	P	82.58	P	2.11
Xl2.1140.2.S1_at	gb:X63425.1 /DB_XREF=gi:64583 /TID=Xl.1140.2 /CNT=2 /FEA=mRNA /TIER=ConsEnd /STK=0 /LL=397873 /UG_GENE=LOC397873 /UG=Xl.1140 /DEF=X.laevis mRNA for bone morphogenetic protein 2 (Xbr22). /PROD=bone morphogenetic protein 2 /REP_ORG=X. laevis	bone morphogenetic protein 2	bmp2		bmp2-b	397873		163.88	P	669.08	P	4.08	gb:X63425.1 /DB_XREF=gi:64583 /TID=Xl.1140.2 /CNT=2 /FEA=mRNA /TIER=ConsEnd /STK=0 /LL=397873 /UG_GENE=LOC397873 /UG=Xl.1140 /DEF=X.laevis mRNA for bone morphogenetic protein 2 (Xbr22). /PROD=bone morphogenetic protein 2 /REP_ORG=X. laevis	bone morphogenetic protein 2	bmp2-b	397873		163.88	P	346.66	P	2.12
Xl2.22048.3.A1_at	gb:BJ080372 /DB_XREF=gi:17574025 /DB_XREF=BJ080372 /CLONE=XL075g02 /TID=Xl.22048.3 /CNT=1 /FEA=EST /TIER=ConsEnd /STK=1 /UG=Xl.22048 /UG_TITLE=Transcribed locus, moderately similar to XP_421394.1 PREDICTED: similar to hypothetical protein 4832420M10 (Gallus gallus) /REP_ORG=X. laevis	ref|XM_002939734.2| PREDICTED: Xenopus (Silurana) tropicalis kinesin family member 26A (kif26a), transcript variant X1, mRNA	kif26a		Hit#1: ref|XM_002939734.2| PREDICTED: Xenopus (Silurana) tropicalis kinesin family member 26A (kif26a), transcript variant X1, mRNA	---	CLONE=XL075g02	69.68	P	157.91	P	2.27	gb:BJ080372 /DB_XREF=gi:17574025 /DB_XREF=BJ080372 /CLONE=XL075g02 /TID=Xl.22048.3 /CNT=1 /FEA=EST /TIER=ConsEnd /STK=1 /UG=Xl.22048 /UG_TITLE=Transcribed locus, moderately similar to XP_421394.1 PREDICTED: similar to hypothetical protein 4832420M10 (Gallus gallus) /REP_ORG=X. laevis	---	---	---	CLONE=XL075g02	69.68	P	147.81	P	2.12
Xl2.10186.1.S1_at	gb:BC088949.1 /DB_XREF=gi:57033119 /GEN=LOC496350 /TID=Xl.10186.1 /CNT=6 /FEA=FLmRNA /TIER=FL /STK=2 /LL=496350 /UG=Xl.10186 /DEF=Xenopus laevis hypothetical LOC496350, mRNA (cDNA clone MGC:84918 IMAGE:3751452), complete cds. /PROD=LOC496350 protein /FL=gb:BC088949.1 /REP_ORG=X. laevis	NADH dehydrogenase (ubiquinone) 1 alpha subcomplex, 6, 14kDa	ndufa6		ndufa6	496350	DEF=Xenopus laevis hypothetical LOC496350, mRNA (cDNA clone MGC:84918 IMAGE:3751452), complete cds.	425.5	P	1055.54	P	2.48	gb:BC088949.1 /DB_XREF=gi:57033119 /GEN=LOC496350 /TID=Xl.10186.1 /CNT=6 /FEA=FLmRNA /TIER=FL /STK=2 /LL=496350 /UG=Xl.10186 /DEF=Xenopus laevis hypothetical LOC496350, mRNA (cDNA clone MGC:84918 IMAGE:3751452), complete cds. /PROD=LOC496350 protein /FL=gb:BC088949.1 /REP_ORG=X. laevis	NADH dehydrogenase (ubiquinone) 1 alpha subcomplex, 6, 14kDa	ndufa6	496350	DEF=Xenopus laevis hypothetical LOC496350, mRNA (cDNA clone MGC:84918 IMAGE:3751452), complete cds.	425.5	P	905.79	P	2.13
Xl2.26097.1.S1_at	gb:CB562118 /DB_XREF=gi:29481648 /DB_XREF=AGENCOURT_13317836 /CLONE=IMAGE:6880088 /TID=Xl.26097.1 /CNT=142 /FEA=EST /TIER=Stack /STK=56 /UG=Xl.26097 /UG_TITLE=Transcribed locus, moderately similar to XP_575155.1 PREDICTED: similar to N2B-Titin Isoform (Rattus norvegicus) /REP_ORG=X. laevis	ref|NM_001079092.1| Xenopus (Silurana) tropicalis spondin 2, extracellular matrix protein (spon2), mRNA gb|BC122078.1| Xenopus tropicalis hypothetical protein MGC147505, mRNA (cDNA clone MGC:147505 IMAGE:7852426), complete cds	ttn		Hit#2: ref|XM_005013569.1| PREDICTED: Anas platyrhynchos titin (TTN), mRNA	---	CLONE=IMAGE:6880088	59.33	P	205.99	P	3.47	gb:CB562118 /DB_XREF=gi:29481648 /DB_XREF=AGENCOURT_13317836 /CLONE=IMAGE:6880088 /TID=Xl.26097.1 /CNT=142 /FEA=EST /TIER=Stack /STK=56 /UG=Xl.26097 /UG_TITLE=Transcribed locus, moderately similar to XP_575155.1 PREDICTED: similar to N2B-Titin Isoform (Rattus norvegicus) /REP_ORG=X. laevis	---	---	---	CLONE=IMAGE:6880088	59.33	P	126.29	P	2.13
Xl2.9265.1.S1_at	gb:BC084945.1 /DB_XREF=gi:54648458 /GEN=LOC495428 /TID=Xl.9265.1 /CNT=14 /FEA=FLmRNA /TIER=FL /STK=2 /LL=495428 /UG=Xl.9265 /DEF=Xenopus laevis hypothetical LOC495428, mRNA (cDNA clone MGC:82482 IMAGE:4959662), complete cds. /PROD=LOC495428 protein /FL=gb:BC084945.1 /REP_ORG=X. laevis	F-box protein 44	fbxo44		fbxo44	495428	DEF=Xenopus laevis hypothetical LOC495428, mRNA (cDNA clone MGC:82482 IMAGE:4959662), complete cds.	21.76	A	58.26	P	2.68	gb:BC084945.1 /DB_XREF=gi:54648458 /GEN=LOC495428 /TID=Xl.9265.1 /CNT=14 /FEA=FLmRNA /TIER=FL /STK=2 /LL=495428 /UG=Xl.9265 /DEF=Xenopus laevis hypothetical LOC495428, mRNA (cDNA clone MGC:82482 IMAGE:4959662), complete cds. /PROD=LOC495428 protein /FL=gb:BC084945.1 /REP_ORG=X. laevis	F-box protein 44	fbxo44	495428	DEF=Xenopus laevis hypothetical LOC495428, mRNA (cDNA clone MGC:82482 IMAGE:4959662), complete cds.	21.76	A	46.28	P	2.13
Xl2.18637.1.S2_at	gb:CB560320 /DB_XREF=gi:29479850 /DB_XREF=AGENCOURT_13327160 /CLONE=IMAGE:6880829 /TID=Xl.18637.1 /CNT=270 /FEA=mRNA /TIER=Stack /STK=63 /UG=Xl.18637 /UG_TITLE=CDNA clone IMAGE:6871346 /REP_ORG=X. laevis	gb|BC088971.1| Xenopus laevis cDNA clone IMAGE:6871346	ker		Hit#2: gb|BC043901.1| Xenopus laevis B2 keratin, mRNA (cDNA clone IMAGE:5542952), partial cds	---	CLONE=IMAGE:6880829	300.03	P	640.58	P	2.14	gb:CB560320 /DB_XREF=gi:29479850 /DB_XREF=AGENCOURT_13327160 /CLONE=IMAGE:6880829 /TID=Xl.18637.1 /CNT=270 /FEA=mRNA /TIER=Stack /STK=63 /UG=Xl.18637 /UG_TITLE=CDNA clone IMAGE:6871346 /REP_ORG=X. laevis	---	---	---	CLONE=IMAGE:6880829	300.03	P	641.8	P	2.14
Xl2.79.1.S1_at	gb:AB048259.1 /DB_XREF=gi:13161392 /GEN=XPA26 /TID=Xl.79.1 /CNT=26 /FEA=FLmRNA /TIER=FL+Stack /STK=6 /LL=379559 /UG=Xl.79 /DEF=Xenopus laevis mRNA for nuclear factor XPA26-T2, complete cds. /PROD=nuclear factor XPA26-T2 /FL=gb:BC056061.1 gb:AB048259.1 /REP_ORG=X. laevis	sestrin 1	sesn1		sesn1	379559		43.43	P	92.09	P	2.12	gb:AB048259.1 /DB_XREF=gi:13161392 /GEN=XPA26 /TID=Xl.79.1 /CNT=26 /FEA=FLmRNA /TIER=FL+Stack /STK=6 /LL=379559 /UG=Xl.79 /DEF=Xenopus laevis mRNA for nuclear factor XPA26-T2, complete cds. /PROD=nuclear factor XPA26-T2 /FL=gb:BC056061.1 gb:AB048259.1 /REP_ORG=X. laevis	sestrin 1	sesn1	379559		43.43	P	92.93	P	2.14
Xl2.48321.1.S2_at	gb:AJ829921.1 /DB_XREF=gi:74381853 /GEN=fgfrl1A /TID=Xl.48321.1 /CNT=6 /FEA=FLmRNA /TIER=ConsEnd /STK=0 /LL=445001 /UG=Xl.48321 /DEF=Xenopus laevis mRNA for FGF receptor-like protein (fgfrl1A gene). /PROD=FGF receptor-like protein precursor /FL=gb:AB117614.1 /REP_ORG=X. laevis	fibroblast growth factor receptor-like 1	fgfrl1		fgfrl1-a	445001		154.9	P	378.1	P	2.44	gb:AJ829921.1 /DB_XREF=gi:74381853 /GEN=fgfrl1A /TID=Xl.48321.1 /CNT=6 /FEA=FLmRNA /TIER=ConsEnd /STK=0 /LL=445001 /UG=Xl.48321 /DEF=Xenopus laevis mRNA for FGF receptor-like protein (fgfrl1A gene). /PROD=FGF receptor-like protein precursor /FL=gb:AB117614.1 /REP_ORG=X. laevis	fibroblast growth factor receptor-like 1	fgfrl1-a	445001		154.9	P	333.02	P	2.15
Xl2.28906.1.A1_at	gb:BP712530 /DB_XREF=gi:46060929 /DB_XREF=BP712530 /CLONE=XL418h09ex /TID=Xl.28906.1 /CNT=2 /FEA=EST /TIER=ConsEnd /STK=1 /UG=Xl.28906 /UG_TITLE=Transcribed locus, moderately similar to XP_513113.1 PREDICTED: peptidyl arginine deiminase, type II (Pan troglodytes) /REP_ORG=X. laevis	ref|NM_001086900.1| Xenopus laevis peptidyl arginine deiminase, type II (padi2), mRNA gb|BC046745.1| Xenopus laevis peptidyl arginine deiminase, type 2, mRNA (cDNA clone MGC:53875 IMAGE:5543044), complete cds	padi2		Hit#1: ref|NM_001086900.1| Xenopus laevis peptidyl arginine deiminase, type II (padi2), mRNA gb|BC046745.1| Xenopus laevis peptidyl arginine deiminase, type 2, mRNA (cDNA clone MGC:53875 IMAGE:5543044), complete cds	---	CLONE=XL418h09ex	38.09	P	101.08	P	2.65	gb:BP712530 /DB_XREF=gi:46060929 /DB_XREF=BP712530 /CLONE=XL418h09ex /TID=Xl.28906.1 /CNT=2 /FEA=EST /TIER=ConsEnd /STK=1 /UG=Xl.28906 /UG_TITLE=Transcribed locus, moderately similar to XP_513113.1 PREDICTED: peptidyl arginine deiminase, type II (Pan troglodytes) /REP_ORG=X. laevis	---	---	---	CLONE=XL418h09ex	38.09	P	81.7	P	2.15
Xl2.52047.1.S1_x_at	gb:BJ047548 /DB_XREF=gi:17373083 /DB_XREF=BJ047548 /CLONE=XL016o22 /TID=Xl.52047.1 /CNT=3 /FEA=EST /TIER=ConsEnd /STK=1 /UG=Xl.52047 /UG_TITLE=Transcribed locus, weakly similar to NP_061133.1 peroxisomal membrane protein 2, 22kDa (Homo sapiens) /REP_ORG=X. laevis	dbj|AB274961.1| Xenopus laevis bowline gene, complete cds	ripply2		Hit#1: dbj|AB274961.1| Xenopus laevis bowline gene, complete cds	---	CLONE=XL016o22	16.44	A	41.34	P	2.51	gb:BJ047548 /DB_XREF=gi:17373083 /DB_XREF=BJ047548 /CLONE=XL016o22 /TID=Xl.52047.1 /CNT=3 /FEA=EST /TIER=ConsEnd /STK=1 /UG=Xl.52047 /UG_TITLE=Transcribed locus, weakly similar to NP_061133.1 peroxisomal membrane protein 2, 22kDa (Homo sapiens) /REP_ORG=X. laevis	---	---	---	CLONE=XL016o22	16.44	A	35.33	P	2.15
Xl2.24398.1.A1_at	gb:CB562379 /DB_XREF=gi:29481909 /DB_XREF=AGENCOURT_13320650 /CLONE=IMAGE:6878347 /TID=Xl.24398.1 /CNT=9 /FEA=EST /TIER=ConsEnd /STK=4 /UG=Xl.24398 /UG_TITLE=Transcribed locus /REP_ORG=X. laevis	gb|AC236442.1| Xenopus laevis clone CH219-197E3, complete sequence	unknown		Hit#6: gb|BC074197.1| Xenopus laevis 3-hydroxy-3-methylglutaryl-coenzyme A reductase, mRNA (cDNA clone MGC:82101 IMAGE:7011823), complete cds	---	CLONE=IMAGE:6878347	272.3	P	136.1	P	-2	gb:CB562379 /DB_XREF=gi:29481909 /DB_XREF=AGENCOURT_13320650 /CLONE=IMAGE:6878347 /TID=Xl.24398.1 /CNT=9 /FEA=EST /TIER=ConsEnd /STK=4 /UG=Xl.24398 /UG_TITLE=Transcribed locus /REP_ORG=X. laevis	---	---	---	CLONE=IMAGE:6878347	272.3	P	585.82	P	2.15
Xl2.50495.1.A1_at	gb:BJ091253 /DB_XREF=gi:17589819 /DB_XREF=BJ091253 /CLONE=XL094j12 /TID=Xl.50495.1 /CNT=3 /FEA=EST /TIER=ConsEnd /STK=0 /UG=Xl.50495 /UG_TITLE=Transcribed locus /REP_ORG=X. laevis	ref|NM_001097841.1| Xenopus laevis StAR-related lipid transfer (START) domain containing 7 (stard7), mRNA gb|BC133199.1| Xenopus laevis hypothetical protein LOC100037136, mRNA (cDNA clone MGC:160668 IMAGE:6634908), complete cds	ccdc47		Hit#4: ref|NM_001093589.1| Xenopus laevis coiled-coil domain containing 47 (ccdc47), mRNA gb|BC077957.1| Xenopus laevis MGC80951 protein, mRNA (cDNA clone MGC:80951 IMAGE:5516296), complete cds	---	CLONE=XL094j12	21.96	A	64.16	P	2.92	gb:BJ091253 /DB_XREF=gi:17589819 /DB_XREF=BJ091253 /CLONE=XL094j12 /TID=Xl.50495.1 /CNT=3 /FEA=EST /TIER=ConsEnd /STK=0 /UG=Xl.50495 /UG_TITLE=Transcribed locus /REP_ORG=X. laevis	---	---	---	CLONE=XL094j12	21.96	A	47.49	P	2.16
Xl2.15967.1.A1_at	gb:BJ046067 /DB_XREF=gi:17398258 /DB_XREF=BJ046067 /CLONE=XL006c18 /TID=Xl.15967.1 /CNT=2 /FEA=EST /TIER=ConsEnd /STK=1 /UG=Xl.15967 /UG_TITLE=Transcribed locus /REP_ORG=X. laevis	gb|AC236450.1| Xenopus laevis clone CH219-33D5, complete sequence	cd38		Hit#3: dbj|AB194900.1| Xenopus laevis CD38 gene for CD38, complete cds	---	CLONE=XL006c18	24.65	P	67.3	P	2.73	gb:BJ046067 /DB_XREF=gi:17398258 /DB_XREF=BJ046067 /CLONE=XL006c18 /TID=Xl.15967.1 /CNT=2 /FEA=EST /TIER=ConsEnd /STK=1 /UG=Xl.15967 /UG_TITLE=Transcribed locus /REP_ORG=X. laevis	---	---	---	CLONE=XL006c18	24.65	P	53.33	P	2.16
Xl2.1504.1.A1_at	gb:BJ084768 /DB_XREF=gi:17580453 /DB_XREF=BJ084768 /CLONE=XL100g15 /TID=Xl.1504.1 /CNT=3 /FEA=EST /TIER=ConsEnd /STK=2 /UG=Xl.1504 /UG_TITLE=Transcribed locus, weakly similar to XP_341755.2 PREDICTED: similar to radial spokehead-like 2 (Rattus norvegicus) /REP_ORG=X. laevis	radial spoke 3 homolog	rsph3		rsph3	100158369	CLONE=XL100g15	74.41	P	168.3	P	2.26	gb:BJ084768 /DB_XREF=gi:17580453 /DB_XREF=BJ084768 /CLONE=XL100g15 /TID=Xl.1504.1 /CNT=3 /FEA=EST /TIER=ConsEnd /STK=2 /UG=Xl.1504 /UG_TITLE=Transcribed locus, weakly similar to XP_341755.2 PREDICTED: similar to radial spokehead-like 2 (Rattus norvegicus) /REP_ORG=X. laevis	radial spoke 3 homolog	rsph3	100158369	CLONE=XL100g15	74.41	P	160.74	P	2.16
Xl2.9115.3.A1_a_at	gb:CB562869 /DB_XREF=gi:29482399 /DB_XREF=AGENCOURT_13318863 /CLONE=IMAGE:6877524 /TID=Xl.9115.3 /CNT=1 /FEA=EST /TIER=ConsEnd /STK=1 /UG=Xl.9115 /UG_TITLE=Transcribed locus /REP_ORG=X. laevis	gb|AC149532.2| Xenopus (Silurana) tropicalis clone ISB-333L16, complete sequence	unknown		Hit#5: ref|XM_002935155.2| PREDICTED: Xenopus (Silurana) tropicalis tetratricopeptide repeat protein 16-like (LOC100490363), transcript variant X1, mRNA	---	CLONE=IMAGE:6877524	40.94	P	87.53	P	2.14	gb:CB562869 /DB_XREF=gi:29482399 /DB_XREF=AGENCOURT_13318863 /CLONE=IMAGE:6877524 /TID=Xl.9115.3 /CNT=1 /FEA=EST /TIER=ConsEnd /STK=1 /UG=Xl.9115 /UG_TITLE=Transcribed locus /REP_ORG=X. laevis	---	---	---	CLONE=IMAGE:6877524	40.94	P	88.3	P	2.16
Xl2.16781.1.S1_s_at	gb:AY188392.1 /DB_XREF=gi:28300300 /TID=Xl.16781.1 /CNT=19 /FEA=FLmRNA /TIER=FL /STK=1 /LL=398500 /UG_GENE=LOC398500 /UG=Xl.16781 /DEF=Xenopus laevis dystroglycan mRNA, complete cds. /PROD=dystroglycan /FL=gb:BC073500.1 gb:AY188392.1 /REP_ORG=X. laevis	dystroglycan 1 /// dystroglycan 1 (dystrophin-associated glycoprotein 1)	dag1		dag1 /// dag1	380447 /// 398500		99.38	P	201	P	2.02	gb:AY188392.1 /DB_XREF=gi:28300300 /TID=Xl.16781.1 /CNT=19 /FEA=FLmRNA /TIER=FL /STK=1 /LL=398500 /UG_GENE=LOC398500 /UG=Xl.16781 /DEF=Xenopus laevis dystroglycan mRNA, complete cds. /PROD=dystroglycan /FL=gb:BC073500.1 gb:AY188392.1 /REP_ORG=X. laevis	dystroglycan 1 /// dystroglycan 1 (dystrophin-associated glycoprotein 1)	dag1 /// dag1	380447 /// 398500		99.38	P	216.11	P	2.17
Xl2.41269.1.S1_at	gb:BP699354 /DB_XREF=gi:46047309 /DB_XREF=BP699354 /CLONE=XL487h12ex /TID=Xl.41269.1 /CNT=1 /FEA=EST /TIER=ConsEnd /STK=1 /UG=Xl.41269 /UG_TITLE=Transcribed locus /REP_ORG=X. laevis	emb|X83673.1| X.laevis SSB1 gene	ssb1		Hit#1: emb|X83673.1| X.laevis SSB1 gene	---	CLONE=XL487h12ex	20.01	A	95.03	P	4.75	gb:BP699354 /DB_XREF=gi:46047309 /DB_XREF=BP699354 /CLONE=XL487h12ex /TID=Xl.41269.1 /CNT=1 /FEA=EST /TIER=ConsEnd /STK=1 /UG=Xl.41269 /UG_TITLE=Transcribed locus /REP_ORG=X. laevis	---	---	---	CLONE=XL487h12ex	20.01	A	43.36	P	2.17
Xl2.52303.1.S1_at	gb:BI314765 /DB_XREF=gi:14989092 /DB_XREF=dae54b11.y1 /CLONE=IMAGE:4677837 /TID=Xl.52303.1 /CNT=4 /FEA=EST /TIER=ConsEnd /STK=0 /UG=Xl.52303 /UG_TITLE=Transcribed locus /REP_ORG=X. laevis	emb|CU075827.1| Xenopus tropicalis finished cDNA, clone TTpA046k02	unknown		Hit#6: ref|XM_004246822.1| PREDICTED: Solanum lycopersicum probable WRKY transcription factor 49-like (LOC101254521), mRNA	---	CLONE=IMAGE:4677837	180.51	P	617.18	P	3.42	gb:BI314765 /DB_XREF=gi:14989092 /DB_XREF=dae54b11.y1 /CLONE=IMAGE:4677837 /TID=Xl.52303.1 /CNT=4 /FEA=EST /TIER=ConsEnd /STK=0 /UG=Xl.52303 /UG_TITLE=Transcribed locus /REP_ORG=X. laevis	---	---	---	CLONE=IMAGE:4677837	180.51	P	391.31	P	2.17
Xl2.13239.1.A1_at	gb:BJ077772 /DB_XREF=gi:17522688 /DB_XREF=BJ077772 /CLONE=XL062a09 /TID=Xl.13239.1 /CNT=1 /FEA=EST /TIER=ConsEnd /STK=1 /UG=Xl.13239 /UG_TITLE=Transcribed locus /REP_ORG=X. laevis	gb|AHII01121673.1| Cicer arietinum cultivar ICC4958 MW5_contig121673, whole genome shotgun sequence	unknown		Hit#11: emb|AL591664.6| Zebrafish DNA sequence from clone BUSM1-48O22 in linkage group 3 Contains the gene for a novel protein similar to vertebrate formyl peptide receptor 1 (FPR1), the 3' end of the tekt2 gene for tektin 2 (testicular), the gene for a novel protein similar to vertebrate upstream transcription factor 2 c-fos interacting (USF2), the gene for a novel protein similar to bovine barr…	---	CLONE=XL062a09	19.58	P	52.5	P	2.68	gb:BJ077772 /DB_XREF=gi:17522688 /DB_XREF=BJ077772 /CLONE=XL062a09 /TID=Xl.13239.1 /CNT=1 /FEA=EST /TIER=ConsEnd /STK=1 /UG=Xl.13239 /UG_TITLE=Transcribed locus /REP_ORG=X. laevis	---	---	---	CLONE=XL062a09	19.58	P	42.45	P	2.17
Xl2.20734.1.A1_at	gb:BM260911 /DB_XREF=gi:17923951 /DB_XREF=dag31e11.x3 /CLONE=IMAGE:4783196 /TID=Xl.20734.1 /CNT=2 /FEA=EST /TIER=ConsEnd /STK=0 /UG=Xl.20734 /UG_TITLE=Transcribed locus /REP_ORG=X. laevis	emb|BX322664.6| Zebrafish DNA sequence from clone CH211-232D9 in linkage group 19, complete sequence	unknown		Hit#8: ref|XM_001614809.1| Plasmodium vivax SaI-1 Phist protein (Pf-fam-b) partial mRNA	---	CLONE=IMAGE:4783196	25.79	M	58.77	P	2.28	gb:BM260911 /DB_XREF=gi:17923951 /DB_XREF=dag31e11.x3 /CLONE=IMAGE:4783196 /TID=Xl.20734.1 /CNT=2 /FEA=EST /TIER=ConsEnd /STK=0 /UG=Xl.20734 /UG_TITLE=Transcribed locus /REP_ORG=X. laevis	---	---	---	CLONE=IMAGE:4783196	25.79	M	56.01	P	2.17
Xl2.26207.1.S1_at	gb:BC094260.1 /DB_XREF=gi:62871739 /TID=Xl.26207.1 /CNT=12 /FEA=FLmRNA /TIER=FL /STK=1 /UG=Xl.26207 /DEF=Xenopus laevis cDNA clone MGC:115336 IMAGE:6949293, complete cds. /PROD=Unknown (protein for MGC:115336) /FL=gb:BC094260.1 /REP_ORG=X. laevis	amyloid beta (A4) precursor-like protein 1	aplp1		aplp1	734469	DEF=Xenopus laevis cDNA clone MGC:115336 IMAGE:6949293, complete cds.	16.94	A	47.51	P	2.8	gb:BC094260.1 /DB_XREF=gi:62871739 /TID=Xl.26207.1 /CNT=12 /FEA=FLmRNA /TIER=FL /STK=1 /UG=Xl.26207 /DEF=Xenopus laevis cDNA clone MGC:115336 IMAGE:6949293, complete cds. /PROD=Unknown (protein for MGC:115336) /FL=gb:BC094260.1 /REP_ORG=X. laevis	amyloid beta (A4) precursor-like protein 1	aplp1	734469	DEF=Xenopus laevis cDNA clone MGC:115336 IMAGE:6949293, complete cds.	16.94	A	36.9	P	2.18
Xl2.37964.1.A1_at	gb:BP688941 /DB_XREF=gi:46036896 /DB_XREF=BP688941 /CLONE=XL458o22ex /TID=Xl.37964.1 /CNT=6 /FEA=EST /TIER=ConsEnd /STK=2 /UG=Xl.37964 /UG_TITLE=Transcribed locus /REP_ORG=X. laevis	gb|JN958370.1| Mus musculus targeted non-conditional, lacZ-tagged mutant allele Rab27b:tm1e(KOMP)Wtsi; transgenic	LRFN5		Hit#10: ref|XM_004542117.1| PREDICTED: Maylandia zebra leucine-rich repeat and fibronectin type-III domain-containing protein 5-like (LOC101482278), transcript variant X2, mRNA	---	CLONE=XL458o22ex	217.79	P	483.81	P	2.22	gb:BP688941 /DB_XREF=gi:46036896 /DB_XREF=BP688941 /CLONE=XL458o22ex /TID=Xl.37964.1 /CNT=6 /FEA=EST /TIER=ConsEnd /STK=2 /UG=Xl.37964 /UG_TITLE=Transcribed locus /REP_ORG=X. laevis	---	---	---	CLONE=XL458o22ex	217.79	P	475.79	P	2.18
Xl2.17730.1.A1_at	gb:BG811335 /DB_XREF=gi:14182315 /DB_XREF=daf37h12.x1 /CLONE=IMAGE:4740743 /TID=Xl.17730.1 /CNT=1 /FEA=EST /TIER=ConsEnd /STK=0 /UG=Xl.17730 /UG_TITLE=Transcribed locus /REP_ORG=X. laevis	ref|NM_001092825.1| Xenopus laevis prostaglandin D2 synthase 21kDa (brain) (ptgds-a), mRNA gb|BC074439.1| Xenopus laevis MGC84695 protein, mRNA (cDNA clone MGC:84695 IMAGE:6946859), complete cds	ptgds		ptgds	---	CLONE=IMAGE:4740743	17.67	P	40.82	P	2.31	gb:BG811335 /DB_XREF=gi:14182315 /DB_XREF=daf37h12.x1 /CLONE=IMAGE:4740743 /TID=Xl.17730.1 /CNT=1 /FEA=EST /TIER=ConsEnd /STK=0 /UG=Xl.17730 /UG_TITLE=Transcribed locus /REP_ORG=X. laevis	---	---	---	CLONE=IMAGE:4740743	17.67	P	38.51	P	2.18
Xl2.23529.1.S1_at	gb:BC044264.1 /DB_XREF=gi:28279867 /GEN=vegf-B-prov /TID=Xl.23529.1 /CNT=2 /FEA=FLmRNA /TIER=FL /STK=1 /LL=373789 /UG=Xl.23529 /DEF=Xenopus laevis fms-related tyrosine kinase 1vascular endothelial growth factorvascular permeability factor receptor, mRNA (cDNA clone MGC:53088 IMAGE:5542228), complete cds. /PROD=vegf-B-prov protein /FL=gb:BC044264.1 /REP_ORG=X. laevis	fms-related tyrosine kinase 1/vascular endothelial growth factor/vascular permeability factor receptor	vegfb		vegf-b	373789	DEF=Xenopus laevis fms-related tyrosine kinase 1vascular endothelial growth factorvascular permeability factor receptor, mRNA (cDNA clone MGC:53088 IMAGE:5542228), complete cds.	26.03	A	71.75	P	2.76	gb:BC044264.1 /DB_XREF=gi:28279867 /GEN=vegf-B-prov /TID=Xl.23529.1 /CNT=2 /FEA=FLmRNA /TIER=FL /STK=1 /LL=373789 /UG=Xl.23529 /DEF=Xenopus laevis fms-related tyrosine kinase 1vascular endothelial growth factorvascular permeability factor receptor, mRNA (cDNA clone MGC:53088 IMAGE:5542228), complete cds. /PROD=vegf-B-prov protein /FL=gb:BC044264.1 /REP_ORG=X. laevis	fms-related tyrosine kinase 1/vascular endothelial growth factor/vascular permeability factor receptor	vegf-b	373789	DEF=Xenopus laevis fms-related tyrosine kinase 1vascular endothelial growth factorvascular permeability factor receptor, mRNA (cDNA clone MGC:53088 IMAGE:5542228), complete cds.	26.03	A	57	P	2.19
Xl2.53591.1.S1_at	gb:CK804240 /DB_XREF=gi:43388197 /DB_XREF=AGENCOURT_19145095 /CLONE=IMAGE:7207543 /TID=Xl.53591.1 /CNT=4 /FEA=EST /TIER=ConsEnd /STK=1 /UG=Xl.53591 /UG_TITLE=Transcribed locus, weakly similar to NP_659399.1 phosphatidylethanolamine-binding protein 4 (Homo sapiens) /REP_ORG=X. laevis	ref|NM_001093828.1| Xenopus laevis phosphatidylethanolamine-binding protein 4 (pebp4), mRNA gb|BC078524.1| Xenopus laevis MGC85346 protein, mRNA (cDNA clone MGC:85346 IMAGE:6876494), complete cds	pebp4		Hit#1: ref|NM_001093828.1| Xenopus laevis phosphatidylethanolamine-binding protein 4 (pebp4), mRNA gb|BC078524.1| Xenopus laevis MGC85346 protein, mRNA (cDNA clone MGC:85346 IMAGE:6876494), complete cds	---	CLONE=IMAGE:7207543	50.07	P	165.6	P	3.31	gb:CK804240 /DB_XREF=gi:43388197 /DB_XREF=AGENCOURT_19145095 /CLONE=IMAGE:7207543 /TID=Xl.53591.1 /CNT=4 /FEA=EST /TIER=ConsEnd /STK=1 /UG=Xl.53591 /UG_TITLE=Transcribed locus, weakly similar to NP_659399.1 phosphatidylethanolamine-binding protein 4 (Homo sapiens) /REP_ORG=X. laevis	---	---	---	CLONE=IMAGE:7207543	50.07	P	110.03	P	2.2
Xl2.24266.1.A1_at	gb:BM191322 /DB_XREF=gi:17527285 /DB_XREF=dae17e12.x3 /CLONE=IMAGE:4674526 /TID=Xl.24266.1 /CNT=6 /FEA=EST /TIER=ConsEnd /STK=2 /UG=Xl.24266 /UG_TITLE=Transcribed locus /REP_ORG=X. laevis	gb|EU380772.1| Mus musculus heart adaptor protein 1b mRNA, complete cds	Plekha7		Hit#1: gb|EU380772.1| Mus musculus heart adaptor protein 1b mRNA, complete cds	---	CLONE=IMAGE:4674526	30.67	P	90.09	P	2.94	gb:BM191322 /DB_XREF=gi:17527285 /DB_XREF=dae17e12.x3 /CLONE=IMAGE:4674526 /TID=Xl.24266.1 /CNT=6 /FEA=EST /TIER=ConsEnd /STK=2 /UG=Xl.24266 /UG_TITLE=Transcribed locus /REP_ORG=X. laevis	---	---	---	CLONE=IMAGE:4674526	30.67	P	67.47	P	2.2
Xl2.56570.1.S1_at	gb:AU244703 /DB_XREF=gi:18850629 /DB_XREF=AU244703 /CLONE=p5b10 /TID=Xl.56570.1 /CNT=3 /FEA=EST /TIER=ConsEnd /STK=0 /UG=Xl.56570 /UG_TITLE=Transcribed locus /REP_ORG=X. laevis	gb|AC236460.1| Xenopus laevis clone CH219-74I8, complete sequence	slc35e1		Hit#7: ref|NM_001093272.1| Xenopus laevis solute carrier family 35, member E1 (slc35e1), mRNA gb|BC077379.1| Xenopus laevis MGC81612 protein, mRNA (cDNA clone MGC:81612 IMAGE:6863846), complete cds	---	CLONE=p5b10	19.95	P	62.96	P	3.16	gb:AU244703 /DB_XREF=gi:18850629 /DB_XREF=AU244703 /CLONE=p5b10 /TID=Xl.56570.1 /CNT=3 /FEA=EST /TIER=ConsEnd /STK=0 /UG=Xl.56570 /UG_TITLE=Transcribed locus /REP_ORG=X. laevis	---	---	---	CLONE=p5b10	19.95	P	43.84	P	2.2
Xl2.14017.1.S1_at	gb:BJ090090 /DB_XREF=gi:17588152 /DB_XREF=BJ090090 /CLONE=XL101i01 /TID=Xl.14017.1 /CNT=17 /FEA=EST /TIER=ConsEnd /STK=3 /UG=Xl.14017 /UG_TITLE=Transcribed locus /REP_ORG=X. laevis	ref|XM_004917873.1| PREDICTED: Xenopus (Silurana) tropicalis ArfGAP with GTPase domain, ankyrin repeat and PH domain 1 (agap1), transcript variant X7, mRNA	agap1		Hit#1: ref|XM_004917873.1| PREDICTED: Xenopus (Silurana) tropicalis ArfGAP with GTPase domain, ankyrin repeat and PH domain 1 (agap1), transcript variant X7, mRNA	---	CLONE=XL101i01	67.4	P	135.32	P	2.01	gb:BJ090090 /DB_XREF=gi:17588152 /DB_XREF=BJ090090 /CLONE=XL101i01 /TID=Xl.14017.1 /CNT=17 /FEA=EST /TIER=ConsEnd /STK=3 /UG=Xl.14017 /UG_TITLE=Transcribed locus /REP_ORG=X. laevis	---	---	---	CLONE=XL101i01	67.4	P	149.27	P	2.21
Xl2.10505.2.S1_at	gb:CB208520 /DB_XREF=gi:29148515 /DB_XREF=AGENCOURT_11343451 /CLONE=IMAGE:6881354 /TID=Xl.10505.2 /CNT=4 /FEA=EST /TIER=ConsEnd /STK=0 /UG=Xl.10505 /UG_TITLE=Transcribed locus /REP_ORG=X. laevis	dbj|AB291943.1| Samia ricini PGRP-D mRNA for peptidoglycan recognition protein-D, complete cds	PGLYRP2		Hit#1: dbj|AB291943.1| Samia ricini PGRP-D mRNA for peptidoglycan recognition protein-D, complete cds	---	CLONE=IMAGE:6881354	82.16	P	6.24	A	-13.17	gb:CB208520 /DB_XREF=gi:29148515 /DB_XREF=AGENCOURT_11343451 /CLONE=IMAGE:6881354 /TID=Xl.10505.2 /CNT=4 /FEA=EST /TIER=ConsEnd /STK=0 /UG=Xl.10505 /UG_TITLE=Transcribed locus /REP_ORG=X. laevis	---	---	---	CLONE=IMAGE:6881354	82.16	P	181.39	P	2.21
Xl2.54217.1.S1_at	gb:BI350159 /DB_XREF=gi:15044605 /DB_XREF=dac64a12.x1 /CLONE=IMAGE:4434719 /TID=Xl.54217.1 /CNT=2 /FEA=EST /TIER=ConsEnd /STK=1 /UG=Xl.54217 /UG_TITLE=Transcribed locus /REP_ORG=X. laevis	gb|BC155967.1| Xenopus laevis cDNA clone IMAGE:8077976	rims2		Hit#14: ref|XM_001369445.2| PREDICTED: Monodelphis domestica regulating synaptic membrane exocytosis 2, transcript variant 2 (RIMS2), mRNA	---	CLONE=IMAGE:4434719	39.25	P	106.01	P	2.7	gb:BI350159 /DB_XREF=gi:15044605 /DB_XREF=dac64a12.x1 /CLONE=IMAGE:4434719 /TID=Xl.54217.1 /CNT=2 /FEA=EST /TIER=ConsEnd /STK=1 /UG=Xl.54217 /UG_TITLE=Transcribed locus /REP_ORG=X. laevis	---	---	---	CLONE=IMAGE:4434719	39.25	P	86.85	P	2.21
Xl2.18132.1.A1_at	gb:BI312413 /DB_XREF=gi:14986740 /DB_XREF=daf91a05.x1 /CLONE=IMAGE:4757265 /TID=Xl.18132.1 /CNT=1 /FEA=EST /TIER=ConsEnd /STK=0 /UG=Xl.18132 /UG_TITLE=Transcribed locus /REP_ORG=X. laevis	gb|CP002228.1| Borrelia burgdorferi N40, complete genome	unknown		Hit#3: gb|EF182812.1| Arabidopsis thaliana clone asmbl_8109 LTP-like mRNA sequence	---	CLONE=IMAGE:4757265	51.89	P	126.03	P	2.43	gb:BI312413 /DB_XREF=gi:14986740 /DB_XREF=daf91a05.x1 /CLONE=IMAGE:4757265 /TID=Xl.18132.1 /CNT=1 /FEA=EST /TIER=ConsEnd /STK=0 /UG=Xl.18132 /UG_TITLE=Transcribed locus /REP_ORG=X. laevis	---	---	---	CLONE=IMAGE:4757265	51.89	P	114.63	P	2.21
Xl2.19870.1.S1_at	gb:BC046703.1 /DB_XREF=gi:28302349 /GEN=emp3-prov /TID=Xl.19870.1 /CNT=1 /FEA=FLmRNA /TIER=FL /STK=1 /LL=380309 /UG=Xl.19870 /DEF=Xenopus laevis epithelial membrane protein 3, mRNA (cDNA clone MGC:53217 IMAGE:5543313), complete cds. /PROD=emp3-prov protein /FL=gb:BC046703.1 /REP_ORG=X. laevis	epithelial membrane protein 3	emp3		emp3	380309	DEF=Xenopus laevis epithelial membrane protein 3, mRNA (cDNA clone MGC:53217 IMAGE:5543313), complete cds.	58	P	208.09	P	3.59	gb:BC046703.1 /DB_XREF=gi:28302349 /GEN=emp3-prov /TID=Xl.19870.1 /CNT=1 /FEA=FLmRNA /TIER=FL /STK=1 /LL=380309 /UG=Xl.19870 /DEF=Xenopus laevis epithelial membrane protein 3, mRNA (cDNA clone MGC:53217 IMAGE:5543313), complete cds. /PROD=emp3-prov protein /FL=gb:BC046703.1 /REP_ORG=X. laevis	epithelial membrane protein 3	emp3	380309	DEF=Xenopus laevis epithelial membrane protein 3, mRNA (cDNA clone MGC:53217 IMAGE:5543313), complete cds.	58	P	128.28	P	2.21
Xl2.56039.1.S1_at	gb:BJ066637 /DB_XREF=gi:17491532 /DB_XREF=BJ066637 /CLONE=XL086m06 /TID=Xl.56039.1 /CNT=3 /FEA=EST /TIER=ConsEnd /STK=0 /UG=Xl.56039 /UG_TITLE=Transcribed locus, moderately similar to XP_419796.1 PREDICTED: similar to Sestrin 1 (p53-regulated protein PA26) (Gallus gallus) /REP_ORG=X. laevis	Sestrin 1,nuclear factor XPA26-T2	sesn1		sesn1-A	379559	CLONE=XL086m06	36.78	M	97.9	P	2.66	gb:BJ066637 /DB_XREF=gi:17491532 /DB_XREF=BJ066637 /CLONE=XL086m06 /TID=Xl.56039.1 /CNT=3 /FEA=EST /TIER=ConsEnd /STK=0 /UG=Xl.56039 /UG_TITLE=Transcribed locus, moderately similar to XP_419796.1 PREDICTED: similar to Sestrin 1 (p53-regulated protein PA26) (Gallus gallus) /REP_ORG=X. laevis	Sestrin 1,nuclear factor XPA26-T2	sesn1-A	379559	CLONE=XL086m06	36.78	M	81.37	P	2.21
Xl2.24776.3.S1_at	gb:BJ069166 /DB_XREF=gi:17494863 /DB_XREF=BJ069166 /CLONE=XL051p15 /TID=Xl.24776.3 /CNT=13 /FEA=EST /TIER=ConsEnd /STK=0 /UG=Xl.24776 /UG_TITLE=Transcribed locus, weakly similar to NP_071526.1 aggrecan 1 (Rattus norvegicus) /REP_ORG=X. laevis	versican	vcan		vcan	100037127	CLONE=XL051p15	46.76	P	94.54	P	2.02	gb:BJ069166 /DB_XREF=gi:17494863 /DB_XREF=BJ069166 /CLONE=XL051p15 /TID=Xl.24776.3 /CNT=13 /FEA=EST /TIER=ConsEnd /STK=0 /UG=Xl.24776 /UG_TITLE=Transcribed locus, weakly similar to NP_071526.1 aggrecan 1 (Rattus norvegicus) /REP_ORG=X. laevis	versican	vcan	100037127	CLONE=XL051p15	46.76	P	103.3	P	2.21
Xl2.19841.2.A1_at	gb:BQ399803 /DB_XREF=gi:21087490 /DB_XREF=NISC_mp05f04.x1 /CLONE=IMAGE:4968702 /TID=Xl.19841.2 /CNT=2 /FEA=EST /TIER=ConsEnd /STK=0 /UG=Xl.19841 /UG_TITLE=Transcribed locus, weakly similar to XP_520220.1 PREDICTED: CDK5 regulatory subunit associated protein 2 (Pan troglodytes) /REP_ORG=X. laevis	ref|NM_001093872.1| Xenopus laevis UTP11-like, U3 small nucleolar ribonucleoprotein (utp11l), mRNA gb|BC078583.1| Xenopus laevis MGC85505 protein, mRNA (cDNA clone MGC:85505 IMAGE:6940661), complete cds	utp11l		Hit#1: ref|NM_001093872.1| Xenopus laevis UTP11-like, U3 small nucleolar ribonucleoprotein (utp11l), mRNA gb|BC078583.1| Xenopus laevis MGC85505 protein, mRNA (cDNA clone MGC:85505 IMAGE:6940661), complete cds	---	CLONE=IMAGE:4968702	47.97	P	117.79	P	2.46	gb:BQ399803 /DB_XREF=gi:21087490 /DB_XREF=NISC_mp05f04.x1 /CLONE=IMAGE:4968702 /TID=Xl.19841.2 /CNT=2 /FEA=EST /TIER=ConsEnd /STK=0 /UG=Xl.19841 /UG_TITLE=Transcribed locus, weakly similar to XP_520220.1 PREDICTED: CDK5 regulatory subunit associated protein 2 (Pan troglodytes) /REP_ORG=X. laevis	---	---	---	CLONE=IMAGE:4968702	47.97	P	106.71	P	2.22
Xl2.4515.1.S2_at	gb:CD326030 /DB_XREF=gi:31090361 /DB_XREF=AGENCOURT_14145806 /CLONE=IMAGE:6949357 /TID=Xl.4515.1 /CNT=1286 /FEA=FLmRNA /TIER=Stack /STK=9 /LL=379761 /UG_GENE=cirbp /UG=Xl.4515 /UG_TITLE=Cold inducible RNA-binding protein /FL=gb:BC041204.1 gb:AF278702.1 /REP_ORG=X. laevis	cold inducible RNA binding protein	cirbp		cirbp-a	379761	CLONE=IMAGE:6949357	682.41	P	1549.38	P	2.27	gb:CD326030 /DB_XREF=gi:31090361 /DB_XREF=AGENCOURT_14145806 /CLONE=IMAGE:6949357 /TID=Xl.4515.1 /CNT=1286 /FEA=FLmRNA /TIER=Stack /STK=9 /LL=379761 /UG_GENE=cirbp /UG=Xl.4515 /UG_TITLE=Cold inducible RNA-binding protein /FL=gb:BC041204.1 gb:AF278702.1 /REP_ORG=X. laevis	cold inducible RNA binding protein	cirbp-a	379761	CLONE=IMAGE:6949357	682.41	P	1518.45	P	2.23
Xl2.53765.1.A1_at	gb:DR717191 /DB_XREF=gi:70891303 /DB_XREF=AGENCOURT_55149913 /CLONE=IMAGE:7976256 /TID=Xl.53765.1 /CNT=1 /FEA=EST /TIER=ConsEnd /STK=1 /UG=Xl.53765 /UG_TITLE=Transcribed locus /REP_ORG=X. laevis	ref|XM_002936707.2| PREDICTED: Xenopus (Silurana) tropicalis serine/threonine kinase 32A (stk32a), mRNA	stk32a		Hit#1: ref|XM_002936707.2| PREDICTED: Xenopus (Silurana) tropicalis serine/threonine kinase 32A (stk32a), mRNA	---	CLONE=IMAGE:7976256	90.85	P	191.73	P	2.11	gb:DR717191 /DB_XREF=gi:70891303 /DB_XREF=AGENCOURT_55149913 /CLONE=IMAGE:7976256 /TID=Xl.53765.1 /CNT=1 /FEA=EST /TIER=ConsEnd /STK=1 /UG=Xl.53765 /UG_TITLE=Transcribed locus /REP_ORG=X. laevis	---	---	---	CLONE=IMAGE:7976256	90.85	P	202.15	P	2.23
Xl2.15270.1.A1_at	gb:BI447679 /DB_XREF=gi:15272386 /DB_XREF=dah90f08.x1 /CLONE=IMAGE:4957214 /TID=Xl.15270.1 /CNT=4 /FEA=EST /TIER=ConsEnd /STK=2 /UG=Xl.15270 /UG_TITLE=Transcribed locus /REP_ORG=X. laevis	ref|XM_004915688.1| PREDICTED: Xenopus (Silurana) tropicalis DC-STAMP domain-containing protein 1-like (LOC101732050), mRNA	DCST1		Hit#1: ref|XM_004915688.1| PREDICTED: Xenopus (Silurana) tropicalis DC-STAMP domain-containing protein 1-like (LOC101732050), mRNA	---	CLONE=IMAGE:4957214	40.87	P	82.86	P	2.03	gb:BI447679 /DB_XREF=gi:15272386 /DB_XREF=dah90f08.x1 /CLONE=IMAGE:4957214 /TID=Xl.15270.1 /CNT=4 /FEA=EST /TIER=ConsEnd /STK=2 /UG=Xl.15270 /UG_TITLE=Transcribed locus /REP_ORG=X. laevis	---	---	---	CLONE=IMAGE:4957214	40.87	P	90.96	P	2.23
Xl2.21800.1.A1_at	gb:BE575816 /DB_XREF=gi:9825689 /DB_XREF=dc65h06.x1 /CLONE=IMAGE:3402011 /TID=Xl.21800.1 /CNT=1 /FEA=EST /TIER=ConsEnd /STK=1 /UG=Xl.21800 /UG_TITLE=Transcribed locus, strongly similar to XP_525845.1 PREDICTED: similar to UDP-glucuronate decarboxylase 1 (Pan troglodytes) /REP_ORG=X. laevis	gb|AC147353.3| Xenopus (Silurana) tropicalis clone CH216-23O22, complete sequence	ttc6		Hit#4: ref|XM_004917430.1| PREDICTED: Xenopus (Silurana) tropicalis tetratricopeptide repeat domain 6 (ttc6), mRNA	---	CLONE=IMAGE:3402011	12.96	A	33.56	P	2.59	gb:BE575816 /DB_XREF=gi:9825689 /DB_XREF=dc65h06.x1 /CLONE=IMAGE:3402011 /TID=Xl.21800.1 /CNT=1 /FEA=EST /TIER=ConsEnd /STK=1 /UG=Xl.21800 /UG_TITLE=Transcribed locus, strongly similar to XP_525845.1 PREDICTED: similar to UDP-glucuronate decarboxylase 1 (Pan troglodytes) /REP_ORG=X. laevis	---	---	---	CLONE=IMAGE:3402011	12.96	A	29.06	P	2.24
Xl2.47114.1.S1_at	gb:BC072259.1 /DB_XREF=gi:47939795 /GEN=MGC82368 /TID=Xl.47114.1 /CNT=8 /FEA=FLmRNA /TIER=FL /STK=1 /LL=432189 /UG=Xl.47114 /DEF=Xenopus laevis hypothetical protein MGC82368, mRNA (cDNA clone MGC:82368 IMAGE:4203525), complete cds. /PROD=MGC82368 protein /FL=gb:BC072259.1 /REP_ORG=X. laevis	complement component 7	c7		c7	432189	DEF=Xenopus laevis hypothetical protein MGC82368, mRNA (cDNA clone MGC:82368 IMAGE:4203525), complete cds.	16.22	A	49.44	P	3.05	gb:BC072259.1 /DB_XREF=gi:47939795 /GEN=MGC82368 /TID=Xl.47114.1 /CNT=8 /FEA=FLmRNA /TIER=FL /STK=1 /LL=432189 /UG=Xl.47114 /DEF=Xenopus laevis hypothetical protein MGC82368, mRNA (cDNA clone MGC:82368 IMAGE:4203525), complete cds. /PROD=MGC82368 protein /FL=gb:BC072259.1 /REP_ORG=X. laevis	complement component 7	c7	432189	DEF=Xenopus laevis hypothetical protein MGC82368, mRNA (cDNA clone MGC:82368 IMAGE:4203525), complete cds.	16.22	A	36.48	P	2.25
Xl2.13921.1.A1_at	gb:BJ077540 /DB_XREF=gi:17522456 /DB_XREF=BJ077540 /CLONE=XL061f05 /TID=Xl.13921.1 /CNT=2 /FEA=EST /TIER=ConsEnd /STK=1 /UG=Xl.13921 /UG_TITLE=Transcribed locus, weakly similar to XP_417951.1 PREDICTED: similar to Splicing factor, arginineserine-rich 3 (Pre-mRNA splicing factor SRP20) (X16 protein) (Gallus gallus) /REP_ORG=X. laevis	gb|JF769439.1| Alaria sp. 1 SAL-2008 voucher Alar Rapi 2 cytochrome oxidase subunit 1 (COI) gene, partial cds; mitochondrial	co1		Hit#1: gb|JF769439.1| Alaria sp. 1 SAL-2008 voucher Alar Rapi 2 cytochrome oxidase subunit 1 (COI) gene, partial cds; mitochondrial	---	CLONE=XL061f05	502.81	P	1108.97	P	2.21	gb:BJ077540 /DB_XREF=gi:17522456 /DB_XREF=BJ077540 /CLONE=XL061f05 /TID=Xl.13921.1 /CNT=2 /FEA=EST /TIER=ConsEnd /STK=1 /UG=Xl.13921 /UG_TITLE=Transcribed locus, weakly similar to XP_417951.1 PREDICTED: similar to Splicing factor, arginineserine-rich 3 (Pre-mRNA splicing factor SRP20) (X16 protein) (Gallus gallus) /REP_ORG=X. laevis	---	---	---	CLONE=XL061f05	502.81	P	1129.3	P	2.25
Xl2.48992.1.S1_at	gb:BC078522.1 /DB_XREF=gi:51593175 /GEN=MGC85344 /TID=Xl.48992.1 /CNT=5 /FEA=FLmRNA /TIER=FL /STK=1 /LL=447117 /UG=Xl.48992 /DEF=Xenopus laevis MGC85344 protein, mRNA (cDNA clone MGC:85344 IMAGE:6876418), complete cds. /PROD=MGC85344 protein /FL=gb:BC078522.1 /REP_ORG=X. laevis	MGC85344 protein	mal2		MGC85344	447117	DEF=Xenopus laevis MGC85344 protein, mRNA (cDNA clone MGC:85344 IMAGE:6876418), complete cds.	54.58	P	139.28	P	2.55	gb:BC078522.1 /DB_XREF=gi:51593175 /GEN=MGC85344 /TID=Xl.48992.1 /CNT=5 /FEA=FLmRNA /TIER=FL /STK=1 /LL=447117 /UG=Xl.48992 /DEF=Xenopus laevis MGC85344 protein, mRNA (cDNA clone MGC:85344 IMAGE:6876418), complete cds. /PROD=MGC85344 protein /FL=gb:BC078522.1 /REP_ORG=X. laevis	MGC85344 protein	MGC85344	447117	DEF=Xenopus laevis MGC85344 protein, mRNA (cDNA clone MGC:85344 IMAGE:6876418), complete cds.	54.58	P	122.55	P	2.25
Xl2.6191.1.S1_at	gb:AW782614 /DB_XREF=gi:7797220 /DB_XREF=da96c01.x1 /TID=Xl.6191.1 /CNT=4 /FEA=EST /TIER=ConsEnd /STK=2 /UG=Xl.6191 /UG_TITLE=Transcribed locus, moderately similar to NP_002890.1 retinol binding protein 1, cellular (Homo sapiens) /REP_ORG=X. laevis	ref|NM_001142134.1| Xenopus (Silurana) tropicalis retinol binding protein 1, cellular (rbp1), mRNA gb|BC168424.1| Xenopus tropicalis cDNA clone MGC:135330 IMAGE:7543620, complete cds	rbp1		Hit#1: ref|NM_001142134.1| Xenopus (Silurana) tropicalis retinol binding protein 1, cellular (rbp1), mRNA gb|BC168424.1| Xenopus tropicalis cDNA clone MGC:135330 IMAGE:7543620, complete cds	---		64.17	P	156.77	P	2.44	gb:AW782614 /DB_XREF=gi:7797220 /DB_XREF=da96c01.x1 /TID=Xl.6191.1 /CNT=4 /FEA=EST /TIER=ConsEnd /STK=2 /UG=Xl.6191 /UG_TITLE=Transcribed locus, moderately similar to NP_002890.1 retinol binding protein 1, cellular (Homo sapiens) /REP_ORG=X. laevis	---	---	---		64.17	P	144.7	P	2.25
Xl2.9905.1.A1_at	gb:BG020080 /DB_XREF=gi:12476159 /DB_XREF=dc47c12.x1 /CLONE=IMAGE:3400318 /TID=Xl.9905.1 /CNT=2 /FEA=EST /TIER=ConsEnd /STK=1 /UG=Xl.9905 /UG_TITLE=Transcribed locus, weakly similar to XP_425737.1 PREDICTED: similar to membrane metallo-endopeptidase-like 2; zinc metallopeptidase (Gallus gallus) /REP_ORG=X. laevis	gb|BC087523.1| Xenopus laevis TPR repeat-containing protein ENSP00000383873 homolog, mRNA (cDNA clone IMAGE:7205709), partial cds	ttc34		Hit#1: gb|BC087523.1| Xenopus laevis TPR repeat-containing protein ENSP00000383873 homolog, mRNA (cDNA clone IMAGE:7205709), partial cds	---	CLONE=IMAGE:3400318	32.16	P	70.91	P	2.2	gb:BG020080 /DB_XREF=gi:12476159 /DB_XREF=dc47c12.x1 /CLONE=IMAGE:3400318 /TID=Xl.9905.1 /CNT=2 /FEA=EST /TIER=ConsEnd /STK=1 /UG=Xl.9905 /UG_TITLE=Transcribed locus, weakly similar to XP_425737.1 PREDICTED: similar to membrane metallo-endopeptidase-like 2; zinc metallopeptidase (Gallus gallus) /REP_ORG=X. laevis	---	---	---	CLONE=IMAGE:3400318	32.16	P	72.42	P	2.25
Xl2.54147.1.A1_at	gb:EC275951 /DB_XREF=gi:108752874 /DB_XREF=AGENCOURT_81574802 /CLONE=IMAGE:8542256 /TID=Xl.54147.1 /CNT=1 /FEA=EST /TIER=ConsEnd /STK=1 /UG=Xl.54147 /UG_TITLE=Transcribed locus /REP_ORG=X. laevis	ref|XM_003766169.1| PREDICTED: Sarcophilus harrisii TRAF2 and NCK interacting kinase (TNIK), mRNA	tnik		Hit#1: ref|XM_003766169.1| PREDICTED: Sarcophilus harrisii TRAF2 and NCK interacting kinase (TNIK), mRNA	---	CLONE=IMAGE:8542256	23.08	P	67.04	P	2.91	gb:EC275951 /DB_XREF=gi:108752874 /DB_XREF=AGENCOURT_81574802 /CLONE=IMAGE:8542256 /TID=Xl.54147.1 /CNT=1 /FEA=EST /TIER=ConsEnd /STK=1 /UG=Xl.54147 /UG_TITLE=Transcribed locus /REP_ORG=X. laevis	---	---	---	CLONE=IMAGE:8542256	23.08	P	52.09	P	2.26
Xl2.47129.1.S1_at	gb:BC070843.1 /DB_XREF=gi:47682310 /GEN=MGC84574 /TID=Xl.47129.1 /CNT=9 /FEA=FLmRNA /TIER=FL /STK=3 /LL=432047 /UG=Xl.47129 /DEF=Xenopus laevis hypothetical protein MGC84574, mRNA (cDNA clone MGC:84574 IMAGE:6638845), complete cds. /PROD=MGC84574 protein /FL=gb:BC070843.1 /REP_ORG=X. laevis	asparagine-linked glycosylation 10, alpha-1,2-glucosyltransferase homolog	alg10		alg10	432047	DEF=Xenopus laevis hypothetical protein MGC84574, mRNA (cDNA clone MGC:84574 IMAGE:6638845), complete cds.	132.28	P	323.48	P	2.45	gb:BC070843.1 /DB_XREF=gi:47682310 /GEN=MGC84574 /TID=Xl.47129.1 /CNT=9 /FEA=FLmRNA /TIER=FL /STK=3 /LL=432047 /UG=Xl.47129 /DEF=Xenopus laevis hypothetical protein MGC84574, mRNA (cDNA clone MGC:84574 IMAGE:6638845), complete cds. /PROD=MGC84574 protein /FL=gb:BC070843.1 /REP_ORG=X. laevis	asparagine-linked glycosylation 10, alpha-1,2-glucosyltransferase homolog	alg10	432047	DEF=Xenopus laevis hypothetical protein MGC84574, mRNA (cDNA clone MGC:84574 IMAGE:6638845), complete cds.	132.28	P	300.36	P	2.27
Xl2.8706.1.S1_at	gb:DQ124203.1 /DB_XREF=gi:71724850 /GEN=DCP2 /TID=Xl.8706.1 /CNT=7 /FEA=FLmRNA /TIER=FL /STK=1 /LL=606489 /UG=Xl.8706 /DEF=Xenopus laevis mRNA decapping enzyme (DCP2) mRNA, complete cds. /PROD=mRNA decapping enzyme /FL=gb:DQ124203.1 /REP_ORG=X. laevis	DCP2 decapping enzyme homolog	dcp2		dcp2	606489		29.8	P	83.11	P	2.79	gb:DQ124203.1 /DB_XREF=gi:71724850 /GEN=DCP2 /TID=Xl.8706.1 /CNT=7 /FEA=FLmRNA /TIER=FL /STK=1 /LL=606489 /UG=Xl.8706 /DEF=Xenopus laevis mRNA decapping enzyme (DCP2) mRNA, complete cds. /PROD=mRNA decapping enzyme /FL=gb:DQ124203.1 /REP_ORG=X. laevis	DCP2 decapping enzyme homolog	dcp2	606489		29.8	P	67.59	P	2.27
Xl2.12615.1.A1_at	gb:BG159890 /DB_XREF=gi:12693809 /DB_XREF=dab69d09.x1 /CLONE=IMAGE:4202177 /TID=Xl.12615.1 /CNT=2 /FEA=EST /TIER=ConsEnd /STK=1 /UG=Xl.12615 /UG_TITLE=Transcribed locus, weakly similar to XP_417521.1 PREDICTED: similar to mKIAA1626 protein (Gallus gallus) /REP_ORG=X. laevis	ref|NM_001127901.1| Xenopus (Silurana) tropicalis Rho guanine nucleotide exchange factor (GEF) 10-like (arhgef10l), mRNA gb|BC161645.1| Xenopus tropicalis hypothetical protein LOC100158460, mRNA (cDNA clone MGC:173035 IMAGE:7656978), complete cds	gef10		Hit#3: ref|XM_005145462.1| PREDICTED: Melopsittacus undulatus Rho guanine nucleotide exchange factor (GEF) 10-like (ARHGEF10L), mRNA	---	CLONE=IMAGE:4202177	30.04	A	66.71	P	2.22	gb:BG159890 /DB_XREF=gi:12693809 /DB_XREF=dab69d09.x1 /CLONE=IMAGE:4202177 /TID=Xl.12615.1 /CNT=2 /FEA=EST /TIER=ConsEnd /STK=1 /UG=Xl.12615 /UG_TITLE=Transcribed locus, weakly similar to XP_417521.1 PREDICTED: similar to mKIAA1626 protein (Gallus gallus) /REP_ORG=X. laevis	---	---	---	CLONE=IMAGE:4202177	30.04	A	68.24	P	2.27
Xl2.47818.1.A1_at	gb:BP718041 /DB_XREF=gi:46066634 /DB_XREF=BP718041 /CLONE=XL438f12ex /TID=Xl.47818.1 /CNT=1 /FEA=EST /TIER=ConsEnd /STK=1 /UG=Xl.47818 /UG_TITLE=Transcribed locus /REP_ORG=X. laevis	ref|XR_189430.1| PREDICTED: Cicer arietinum serine/threonine-protein kinase CTR1-like (LOC101505941), transcript variant X4, misc_RNA	unknown		Hit#3: ref|XM_004490398.1| PREDICTED: Cicer arietinum serine/threonine-protein kinase CTR1-like (LOC101505941), transcript variant X2, mRNA	---	CLONE=XL438f12ex	52.63	P	129.08	P	2.45	gb:BP718041 /DB_XREF=gi:46066634 /DB_XREF=BP718041 /CLONE=XL438f12ex /TID=Xl.47818.1 /CNT=1 /FEA=EST /TIER=ConsEnd /STK=1 /UG=Xl.47818 /UG_TITLE=Transcribed locus /REP_ORG=X. laevis	---	---	---	CLONE=XL438f12ex	52.63	P	119.59	P	2.27
Xl2.12571.1.A1_at	gb:BJ087988 /DB_XREF=gi:17585059 /DB_XREF=BJ087988 /CLONE=XL091h10 /TID=Xl.12571.1 /CNT=1 /FEA=EST /TIER=ConsEnd /STK=1 /UG=Xl.12571 /UG_TITLE=Transcribed locus /REP_ORG=X. laevis	gb|AF027962.1| Xenopus laevis retrotransposon L1Xl ORF1 and ORF2, CR1 ORF2-like, and LTR ORF2 pseudogenes, complete sequence; and retrotransposon Tx1L, partial sequence	unknown		Hit#1: gb|AF027962.1| Xenopus laevis retrotransposon L1Xl ORF1 and ORF2, CR1 ORF2-like, and LTR ORF2 pseudogenes, complete sequence; and retrotransposon Tx1L, partial sequence	---	CLONE=XL091h10	22.44	A	45.09	P	2.01	gb:BJ087988 /DB_XREF=gi:17585059 /DB_XREF=BJ087988 /CLONE=XL091h10 /TID=Xl.12571.1 /CNT=1 /FEA=EST /TIER=ConsEnd /STK=1 /UG=Xl.12571 /UG_TITLE=Transcribed locus /REP_ORG=X. laevis	---	---	---	CLONE=XL091h10	22.44	A	51.05	P	2.27
Xl2.55272.1.A1_at	gb:BG018358 /DB_XREF=gi:12473497 /DB_XREF=daa23a12.x1 /CLONE=IMAGE:4056886 /TID=Xl.55272.1 /CNT=1 /FEA=EST /TIER=ConsEnd /STK=0 /UG=Xl.55272 /UG_TITLE=Transcribed locus /REP_ORG=X. laevis	emb|AL512822.6| Human DNA sequence from clone RP11-553L21 on chromosome 1, complete sequence	Chmp2b		Hit#10: ref|XM_004857906.1| PREDICTED: Heterocephalus glaber charged multivesicular body protein 2B (Chmp2b), mRNA	---	CLONE=IMAGE:4056886	15.87	M	68.97	P	4.35	gb:BG018358 /DB_XREF=gi:12473497 /DB_XREF=daa23a12.x1 /CLONE=IMAGE:4056886 /TID=Xl.55272.1 /CNT=1 /FEA=EST /TIER=ConsEnd /STK=0 /UG=Xl.55272 /UG_TITLE=Transcribed locus /REP_ORG=X. laevis	---	---	---	CLONE=IMAGE:4056886	15.87	M	36.25	P	2.28
Xl2.13762.1.A1_at	gb:BJ085361 /DB_XREF=gi:17581323 /DB_XREF=BJ085361 /CLONE=XL105k20 /TID=Xl.13762.1 /CNT=6 /FEA=EST /TIER=ConsEnd /STK=3 /UG=Xl.13762 /UG_TITLE=Transcribed locus /REP_ORG=X. laevis	ref|XM_004368535.1| PREDICTED: Trichechus manatus latirostris dystroglycan 1 (dystrophin-associated glycoprotein 1), transcript variant 2 (DAG1), mRNA	dag1		Hit#1: ref|XM_004368535.1| PREDICTED: Trichechus manatus latirostris dystroglycan 1 (dystrophin-associated glycoprotein 1), transcript variant 2 (DAG1), mRNA	---	CLONE=XL105k20	61.06	P	144.43	P	2.37	gb:BJ085361 /DB_XREF=gi:17581323 /DB_XREF=BJ085361 /CLONE=XL105k20 /TID=Xl.13762.1 /CNT=6 /FEA=EST /TIER=ConsEnd /STK=3 /UG=Xl.13762 /UG_TITLE=Transcribed locus /REP_ORG=X. laevis	---	---	---	CLONE=XL105k20	61.06	P	139.01	P	2.28
Xl2.55012.1.A1_at	gb:AW767746 /DB_XREF=gi:7699756 /DB_XREF=da78g04.x1 /CLONE=IMAGE:3201078 /TID=Xl.55012.1 /CNT=1 /FEA=EST /TIER=ConsEnd /STK=1 /UG=Xl.55012 /UG_TITLE=Transcribed locus /REP_ORG=X. laevis	ref|XM_004910991.1| PREDICTED: Xenopus (Silurana) tropicalis DNA ligase 1-like (LOC100496071), transcript variant X2, mRNA	lig1		Hit#1: ref|XM_004910991.1| PREDICTED: Xenopus (Silurana) tropicalis DNA ligase 1-like (LOC100496071), transcript variant X2, mRNA	---	CLONE=IMAGE:3201078	27.24	P	55.66	P	2.04	gb:AW767746 /DB_XREF=gi:7699756 /DB_XREF=da78g04.x1 /CLONE=IMAGE:3201078 /TID=Xl.55012.1 /CNT=1 /FEA=EST /TIER=ConsEnd /STK=1 /UG=Xl.55012 /UG_TITLE=Transcribed locus /REP_ORG=X. laevis	---	---	---	CLONE=IMAGE:3201078	27.24	P	62.09	P	2.28
Xl2.53818.1.S1_at	gb:BC112915.1 /DB_XREF=gi:86577795 /TID=Xl.53818.1 /CNT=6 /FEA=FLmRNA /TIER=FL /STK=1 /UG=Xl.53818 /DEF=Xenopus laevis cDNA clone MGC:131030 IMAGE:7980357, complete cds. /PROD=Unknown (protein for MGC:131030) /FL=gb:BC112915.1 /REP_ORG=X. laevis	monoacylglycerol O-acyltransferase 1	mogat1		mogat1	735031	DEF=Xenopus laevis cDNA clone MGC:131030 IMAGE:7980357, complete cds.	56.02	P	176.51	P	3.15	gb:BC112915.1 /DB_XREF=gi:86577795 /TID=Xl.53818.1 /CNT=6 /FEA=FLmRNA /TIER=FL /STK=1 /UG=Xl.53818 /DEF=Xenopus laevis cDNA clone MGC:131030 IMAGE:7980357, complete cds. /PROD=Unknown (protein for MGC:131030) /FL=gb:BC112915.1 /REP_ORG=X. laevis	monoacylglycerol O-acyltransferase 1	mogat1	735031	DEF=Xenopus laevis cDNA clone MGC:131030 IMAGE:7980357, complete cds.	56.02	P	127.98	P	2.28
Xl2.20492.1.S1_at	gb:BC081003.1 /DB_XREF=gi:51703662 /GEN=MGC81274 /TID=Xl.20492.1 /CNT=1 /FEA=FLmRNA /TIER=FL /STK=1 /LL=447442 /UG=Xl.20492 /DEF=Xenopus laevis MGC81274 protein, mRNA (cDNA clone MGC:81274 IMAGE:6631737), complete cds. /PROD=MGC81274 protein /FL=gb:BC081003.1 /REP_ORG=X. laevis	syndecan binding protein (syntenin)	sdcbp		sdcbp	447442	DEF=Xenopus laevis MGC81274 protein, mRNA (cDNA clone MGC:81274 IMAGE:6631737), complete cds.	566.69	P	1196.99	P	2.11	gb:BC081003.1 /DB_XREF=gi:51703662 /GEN=MGC81274 /TID=Xl.20492.1 /CNT=1 /FEA=FLmRNA /TIER=FL /STK=1 /LL=447442 /UG=Xl.20492 /DEF=Xenopus laevis MGC81274 protein, mRNA (cDNA clone MGC:81274 IMAGE:6631737), complete cds. /PROD=MGC81274 protein /FL=gb:BC081003.1 /REP_ORG=X. laevis	syndecan binding protein (syntenin)	sdcbp	447442	DEF=Xenopus laevis MGC81274 protein, mRNA (cDNA clone MGC:81274 IMAGE:6631737), complete cds.	566.69	P	1291.64	P	2.28
Xl2.10219.1.S1_at	gb:BF428142 /DB_XREF=gi:11439834 /DB_XREF=daa03e12.x1 /CLONE=IMAGE:4055158 /TID=Xl.10219.1 /CNT=3 /FEA=EST /TIER=ConsEnd /STK=1 /UG=Xl.10219 /UG_TITLE=Transcribed locus /REP_ORG=X. laevis	emb|CT030312.1| Xenopus tropicalis finished cDNA, clone TEgg020n12	spa17		Hit#2: ref|NM_001006757.1| Xenopus (Silurana) tropicalis sperm autoantigenic protein 17 (spa17), mRNA gb|BC075539.1| Xenopus tropicalis sperm autoantigenic protein 17, mRNA (cDNA clone MGC:89454 IMAGE:6991297), complete cds	---	CLONE=IMAGE:4055158	47.52	P	130.43	P	2.74	gb:BF428142 /DB_XREF=gi:11439834 /DB_XREF=daa03e12.x1 /CLONE=IMAGE:4055158 /TID=Xl.10219.1 /CNT=3 /FEA=EST /TIER=ConsEnd /STK=1 /UG=Xl.10219 /UG_TITLE=Transcribed locus /REP_ORG=X. laevis	---	---	---	CLONE=IMAGE:4055158	47.52	P	108.21	P	2.28
Xl2.14565.1.A1_at	gb:BJ092383 /DB_XREF=gi:17591464 /DB_XREF=BJ092383 /CLONE=XL087b10 /TID=Xl.14565.1 /CNT=1 /FEA=EST /TIER=ConsEnd /STK=1 /UG=Xl.14565 /UG_TITLE=Transcribed locus /REP_ORG=X. laevis	ref|XM_003309288.2| PREDICTED: Pan troglodytes calcium channel, voltage-dependent, beta 4 subunit (CACNB4), mRNA	CACNB4		Hit#1: ref|XM_003309288.2| PREDICTED: Pan troglodytes calcium channel, voltage-dependent, beta 4 subunit (CACNB4), mRNA	---	CLONE=XL087b10	26.01	P	58.45	P	2.25	gb:BJ092383 /DB_XREF=gi:17591464 /DB_XREF=BJ092383 /CLONE=XL087b10 /TID=Xl.14565.1 /CNT=1 /FEA=EST /TIER=ConsEnd /STK=1 /UG=Xl.14565 /UG_TITLE=Transcribed locus /REP_ORG=X. laevis	---	---	---	CLONE=XL087b10	26.01	P	59.4	P	2.28
Xl2.1125.1.S1_x_at	gb:BC054259.1 /DB_XREF=gi:32450619 /GEN=MGC64476 /TID=Xl.1125.1 /CNT=80 /FEA=FLmRNA /TIER=FL+Stack /STK=10 /LL=379487 /UG=Xl.1125 /DEF=Xenopus laevis hypothetical protein MGC64476, mRNA (cDNA clone MGC:64476 IMAGE:6881400), complete cds. /PROD=MGC64476 protein /FL=gb:BC054259.1 /REP_ORG=X. laevis	hemoglobin alpha 3 subunit	hba3		hba3	379487	DEF=Xenopus laevis hypothetical protein MGC64476, mRNA (cDNA clone MGC:64476 IMAGE:6881400), complete cds.	19.01	A	77.86	P	4.09	gb:BC054259.1 /DB_XREF=gi:32450619 /GEN=MGC64476 /TID=Xl.1125.1 /CNT=80 /FEA=FLmRNA /TIER=FL+Stack /STK=10 /LL=379487 /UG=Xl.1125 /DEF=Xenopus laevis hypothetical protein MGC64476, mRNA (cDNA clone MGC:64476 IMAGE:6881400), complete cds. /PROD=MGC64476 protein /FL=gb:BC054259.1 /REP_ORG=X. laevis	hemoglobin alpha 3 subunit	hba3	379487	DEF=Xenopus laevis hypothetical protein MGC64476, mRNA (cDNA clone MGC:64476 IMAGE:6881400), complete cds.	19.01	A	43.48	P	2.29
Xl2.12667.1.S1_at	gb:BC056024.1 /DB_XREF=gi:33416787 /GEN=tcf2-prov /TID=Xl.12667.1 /CNT=10 /FEA=FLmRNA /TIER=FL /STK=2 /LL=380377 /UG=Xl.12667 /DEF=Xenopus laevis transcription factor 2, mRNA (cDNA clone MGC:68954 IMAGE:4959359), complete cds. /PROD=tcf2-prov protein /FL=gb:BC056024.1 /REP_ORG=X. laevis	transcription factor 2	hnf1b		hnf1b	380377	DEF=Xenopus laevis transcription factor 2, mRNA (cDNA clone MGC:68954 IMAGE:4959359), complete cds.	19.84	P	43.64	P	2.2	gb:BC056024.1 /DB_XREF=gi:33416787 /GEN=tcf2-prov /TID=Xl.12667.1 /CNT=10 /FEA=FLmRNA /TIER=FL /STK=2 /LL=380377 /UG=Xl.12667 /DEF=Xenopus laevis transcription factor 2, mRNA (cDNA clone MGC:68954 IMAGE:4959359), complete cds. /PROD=tcf2-prov protein /FL=gb:BC056024.1 /REP_ORG=X. laevis	transcription factor 2	hnf1b	380377	DEF=Xenopus laevis transcription factor 2, mRNA (cDNA clone MGC:68954 IMAGE:4959359), complete cds.	19.84	P	45.52	P	2.29
Xl2.19904.1.A1_at	gb:BQ400363 /DB_XREF=gi:21088050 /DB_XREF=NISC_mp08h05.x1 /CLONE=IMAGE:4968825 /TID=Xl.19904.1 /CNT=2 /FEA=EST /TIER=ConsEnd /STK=0 /UG=Xl.19904 /UG_TITLE=Transcribed locus /REP_ORG=X. laevis	mitochondrial fission process 1	mtfp1		mtfp1	100158358	CLONE=IMAGE:4968825	91.26	P	230.94	P	2.53	gb:BQ400363 /DB_XREF=gi:21088050 /DB_XREF=NISC_mp08h05.x1 /CLONE=IMAGE:4968825 /TID=Xl.19904.1 /CNT=2 /FEA=EST /TIER=ConsEnd /STK=0 /UG=Xl.19904 /UG_TITLE=Transcribed locus /REP_ORG=X. laevis	mitochondrial fission process 1	mtfp1	100158358	CLONE=IMAGE:4968825	91.26	P	209.64	P	2.3
Xl2.53991.1.S1_at	gb:BC097746.1 /DB_XREF=gi:66910798 /TID=Xl.53991.1 /CNT=2 /FEA=FLmRNA /TIER=FL /STK=1 /UG=Xl.53991 /DEF=Xenopus laevis cDNA clone MGC:115434 IMAGE:6324069, complete cds. /PROD=Unknown (protein for MGC:115434) /FL=gb:BC097746.1 /REP_ORG=X. laevis	yippee-like 2	ypel2		ypel2	734555	DEF=Xenopus laevis cDNA clone MGC:115434 IMAGE:6324069, complete cds.	21.44	M	72.23	P	3.37	gb:BC097746.1 /DB_XREF=gi:66910798 /TID=Xl.53991.1 /CNT=2 /FEA=FLmRNA /TIER=FL /STK=1 /UG=Xl.53991 /DEF=Xenopus laevis cDNA clone MGC:115434 IMAGE:6324069, complete cds. /PROD=Unknown (protein for MGC:115434) /FL=gb:BC097746.1 /REP_ORG=X. laevis	yippee-like 2	ypel2	734555	DEF=Xenopus laevis cDNA clone MGC:115434 IMAGE:6324069, complete cds.	21.44	M	49.24	P	2.3
Xl2.45713.1.S1_at	gb:BP710870 /DB_XREF=gi:46059269 /DB_XREF=BP710870 /CLONE=XL412b07ex /TID=Xl.45713.1 /CNT=106 /FEA=FLmRNA /TIER=Stack /STK=6 /LL=398512 /UG_GENE=LOC398512 /UG=Xl.45713 /UG_TITLE=Hypothetical protein LOC398512 /FL=gb:BC072193.1 /REP_ORG=X. laevis	topoisomerase (DNA) II alpha 170kDa	top2a		top2a	398512	CLONE=XL412b07ex	92.7	P	210.62	P	2.27	gb:BP710870 /DB_XREF=gi:46059269 /DB_XREF=BP710870 /CLONE=XL412b07ex /TID=Xl.45713.1 /CNT=106 /FEA=FLmRNA /TIER=Stack /STK=6 /LL=398512 /UG_GENE=LOC398512 /UG=Xl.45713 /UG_TITLE=Hypothetical protein LOC398512 /FL=gb:BC072193.1 /REP_ORG=X. laevis	topoisomerase (DNA) II alpha 170kDa	top2a	398512	CLONE=XL412b07ex	92.7	P	214.57	P	2.31
Xl2.1270.1.S2_at	gb:BC086290.1 /DB_XREF=gi:55249598 /GEN=nfrl-A /TID=Xl.1270.1 /CNT=12 /FEA=FLmRNA /TIER=ConsEnd /STK=0 /LL=394337 /UG=Xl.1270 /DEF=Xenopus laevis neurula-specific ferredoxin reductase-like protein, mRNA (cDNA clone MGC:84340 IMAGE:6958267), complete cds. /PROD=nfrl-A protein /FL=gb:D86491.1 gb:BC086290.1 /REP_ORG=X. laevis	apoptosis-inducing factor, mitochondrion-associated, 3	aifm3		aifm3	394337	DEF=Xenopus laevis neurula-specific ferredoxin reductase-like protein, mRNA (cDNA clone MGC:84340 IMAGE:6958267), complete cds.	227.81	P	535.21	P	2.35	gb:BC086290.1 /DB_XREF=gi:55249598 /GEN=nfrl-A /TID=Xl.1270.1 /CNT=12 /FEA=FLmRNA /TIER=ConsEnd /STK=0 /LL=394337 /UG=Xl.1270 /DEF=Xenopus laevis neurula-specific ferredoxin reductase-like protein, mRNA (cDNA clone MGC:84340 IMAGE:6958267), complete cds. /PROD=nfrl-A protein /FL=gb:D86491.1 gb:BC086290.1 /REP_ORG=X. laevis	apoptosis-inducing factor, mitochondrion-associated, 3	aifm3	394337	DEF=Xenopus laevis neurula-specific ferredoxin reductase-like protein, mRNA (cDNA clone MGC:84340 IMAGE:6958267), complete cds.	227.81	P	528.86	P	2.32
Xl2.42165.1.A1_at	gb:BP726258 /DB_XREF=gi:54631136 /DB_XREF=BP726258 /CLONE=XL466k14ex /TID=Xl.42165.1 /CNT=6 /FEA=EST /TIER=ConsEnd /STK=2 /UG=Xl.42165 /UG_TITLE=Transcribed locus /REP_ORG=X. laevis	gb|AC242584.6| Rattus norvegicus Y Chr BAC RNECO-233L20 (Amplicon Express Rat SHR-Akr (EcoR1 Digest) BAC library) complete sequence	lic3A		Hit#5: gb|KC607491.1| Haemophilus influenzae strain NTHi2019 Sialytransferase (lic3A) gene, complete cds	---	CLONE=XL466k14ex	468.02	P	1261.24	P	2.69	gb:BP726258 /DB_XREF=gi:54631136 /DB_XREF=BP726258 /CLONE=XL466k14ex /TID=Xl.42165.1 /CNT=6 /FEA=EST /TIER=ConsEnd /STK=2 /UG=Xl.42165 /UG_TITLE=Transcribed locus /REP_ORG=X. laevis	---	---	---	CLONE=XL466k14ex	468.02	P	1086.3	P	2.32
Xl2.25253.1.A1_at	gb:BM262244 /DB_XREF=gi:17925284 /DB_XREF=dag42g06.x3 /CLONE=IMAGE:4784075 /TID=Xl.25253.1 /CNT=8 /FEA=EST /TIER=ConsEnd /STK=4 /UG=Xl.25253 /UG_TITLE=Transcribed locus, weakly similar to NP_598445.1 MOCO sulphurase C-terminal domain containing 2 (Mus musculus) /REP_ORG=X. laevis	ref|NM_001278436.1| Xenopus (Silurana) tropicalis MOSC domain-containing protein 1, mitochondrial-like (LOC100487963), nuclear gene encoding mitochondrial protein, mRNA	marc1		Hit#1: ref|NM_001278436.1| Xenopus (Silurana) tropicalis MOSC domain-containing protein 1, mitochondrial-like (LOC100487963), nuclear gene encoding mitochondrial protein, mRNA	---	CLONE=IMAGE:4784075	373.94	P	836.18	P	2.24	gb:BM262244 /DB_XREF=gi:17925284 /DB_XREF=dag42g06.x3 /CLONE=IMAGE:4784075 /TID=Xl.25253.1 /CNT=8 /FEA=EST /TIER=ConsEnd /STK=4 /UG=Xl.25253 /UG_TITLE=Transcribed locus, weakly similar to NP_598445.1 MOCO sulphurase C-terminal domain containing 2 (Mus musculus) /REP_ORG=X. laevis	---	---	---	CLONE=IMAGE:4784075	373.94	P	868.71	P	2.32
Xl2.55753.1.S1_at	gb:DY563749 /DB_XREF=gi:88887656 /DB_XREF=AGENCOURT_69876857 /CLONE=IMAGE:8319451 /TID=Xl.55753.1 /CNT=3 /FEA=EST /TIER=ConsEnd /STK=0 /UG=Xl.55753 /UG_TITLE=Transcribed locus, weakly similar to XP_523409.1 PREDICTED: similar to zinc finger protein 23; zinc finger protein 32; zinc finger protein 359 (Pan troglodytes) /REP_ORG=X. laevis	ref|XM_004919594.1| PREDICTED: Xenopus (Silurana) tropicalis zinc finger protein 850-like (LOC100485290), transcript variant X6, mRNA	znf180		Hit#1: ref|XM_004919594.1| PREDICTED: Xenopus (Silurana) tropicalis zinc finger protein 850-like (LOC100485290), transcript variant X6, mRNA	---	CLONE=IMAGE:8319451	42.22	P	94.69	P	2.24	gb:DY563749 /DB_XREF=gi:88887656 /DB_XREF=AGENCOURT_69876857 /CLONE=IMAGE:8319451 /TID=Xl.55753.1 /CNT=3 /FEA=EST /TIER=ConsEnd /STK=0 /UG=Xl.55753 /UG_TITLE=Transcribed locus, weakly similar to XP_523409.1 PREDICTED: similar to zinc finger protein 23; zinc finger protein 32; zinc finger protein 359 (Pan troglodytes) /REP_ORG=X. laevis	---	---	---	CLONE=IMAGE:8319451	42.22	P	98.05	P	2.32
Xl2.9468.1.A1_at	gb:BG264175 /DB_XREF=gi:12967227 /DB_XREF=daa36b05.x1 /CLONE=IMAGE:4058073 /TID=Xl.9468.1 /CNT=1 /FEA=EST /TIER=ConsEnd /STK=1 /UG=Xl.9468 /UG_TITLE=Transcribed locus, moderately similar to XP_526410.1 PREDICTED: similar to endothelin-converting enzyme-2C (Pan troglodytes) /REP_ORG=X. laevis	ref|XM_002935143.2| PREDICTED: Xenopus (Silurana) tropicalis endothelin converting enzyme 2 (ece2), transcript variant X1, mRNA	ece2		Hit#1: ref|XM_002935143.2| PREDICTED: Xenopus (Silurana) tropicalis endothelin converting enzyme 2 (ece2), transcript variant X1, mRNA	---	CLONE=IMAGE:4058073	20.35	M	41.53	P	2.04	gb:BG264175 /DB_XREF=gi:12967227 /DB_XREF=daa36b05.x1 /CLONE=IMAGE:4058073 /TID=Xl.9468.1 /CNT=1 /FEA=EST /TIER=ConsEnd /STK=1 /UG=Xl.9468 /UG_TITLE=Transcribed locus, moderately similar to XP_526410.1 PREDICTED: similar to endothelin-converting enzyme-2C (Pan troglodytes) /REP_ORG=X. laevis	---	---	---	CLONE=IMAGE:4058073	20.35	M	47.28	P	2.32
Xl2.8479.1.S1_at	gb:EB472931 /DB_XREF=gi:92070259 /DB_XREF=AGENCOURT_73509302 /CLONE=IMAGE:8462156 /TID=Xl.8479.1 /CNT=4 /FEA=EST /TIER=ConsEnd /STK=0 /UG=Xl.8479 /UG_TITLE=Transcribed locus, moderately similar to XP_415658.1 PREDICTED: similar to Joined to JAZF1 (Gallus gallus) /REP_ORG=X. laevis	suppressor of zeste 12 homolog /// suppressor of zeste 12	suz12		suz12 /// suz12	100174799 /// 100329217	CLONE=IMAGE:8462156	16.45	P	55.85	P	3.4	gb:EB472931 /DB_XREF=gi:92070259 /DB_XREF=AGENCOURT_73509302 /CLONE=IMAGE:8462156 /TID=Xl.8479.1 /CNT=4 /FEA=EST /TIER=ConsEnd /STK=0 /UG=Xl.8479 /UG_TITLE=Transcribed locus, moderately similar to XP_415658.1 PREDICTED: similar to Joined to JAZF1 (Gallus gallus) /REP_ORG=X. laevis	suppressor of zeste 12 homolog /// suppressor of zeste 12	suz12 /// suz12	100174799 /// 100329217	CLONE=IMAGE:8462156	16.45	P	38.28	P	2.33
Xl2.32757.1.S1_at	gb:BC077217.1 /DB_XREF=gi:50603597 /GEN=bet1l-prov /TID=Xl.32757.1 /CNT=8 /FEA=FLmRNA /TIER=FL /STK=2 /LL=446471 /UG=Xl.32757 /DEF=Xenopus laevis blocked early in transport 1 homolog (S. cerevisiae) like, mRNA (cDNA clone MGC:79029 IMAGE:4408566), complete cds. /PROD=bet1l-prov protein /FL=gb:BC077217.1 /REP_ORG=X. laevis	blocked early in transport 1 homolog-like	bet1l		bet1l	446471	DEF=Xenopus laevis blocked early in transport 1 homolog (S. cerevisiae) like, mRNA (cDNA clone MGC:79029 IMAGE:4408566), complete cds.	139.38	P	336.5	P	2.41	gb:BC077217.1 /DB_XREF=gi:50603597 /GEN=bet1l-prov /TID=Xl.32757.1 /CNT=8 /FEA=FLmRNA /TIER=FL /STK=2 /LL=446471 /UG=Xl.32757 /DEF=Xenopus laevis blocked early in transport 1 homolog (S. cerevisiae) like, mRNA (cDNA clone MGC:79029 IMAGE:4408566), complete cds. /PROD=bet1l-prov protein /FL=gb:BC077217.1 /REP_ORG=X. laevis	blocked early in transport 1 homolog-like	bet1l	446471	DEF=Xenopus laevis blocked early in transport 1 homolog (S. cerevisiae) like, mRNA (cDNA clone MGC:79029 IMAGE:4408566), complete cds.	139.38	P	324.92	P	2.33
Xl2.47081.2.S1_a_at	gb:CX132557 /DB_XREF=gi:56703579 /DB_XREF=AGENCOURT_39737473 /CLONE=IMAGE:7763995 /TID=Xl.47081.2 /CNT=19 /FEA=mRNA /TIER=ConsEnd /STK=0 /LL=431790 /UG_GENE=aplp2 A /UG=Xl.47081 /UG_TITLE=Amyloid-beta-like protein A /REP_ORG=X. laevis	amyloid beta (A4) precursor-like protein 2	aplp2		aplp2-a	431790	CLONE=IMAGE:7763995	29.74	P	115.94	P	3.9	gb:CX132557 /DB_XREF=gi:56703579 /DB_XREF=AGENCOURT_39737473 /CLONE=IMAGE:7763995 /TID=Xl.47081.2 /CNT=19 /FEA=mRNA /TIER=ConsEnd /STK=0 /LL=431790 /UG_GENE=aplp2 A /UG=Xl.47081 /UG_TITLE=Amyloid-beta-like protein A /REP_ORG=X. laevis	amyloid beta (A4) precursor-like protein 2	aplp2-a	431790	CLONE=IMAGE:7763995	29.74	P	69.52	P	2.34
Xl2.33874.2.S1_a_at	gb:DT056661 /DB_XREF=gi:72355910 /DB_XREF=AGENCOURT_55953656 /CLONE=IMAGE:8075192 /TID=Xl.33874.2 /CNT=2 /FEA=EST /TIER=ConsEnd /STK=0 /UG=Xl.33874 /UG_TITLE=Transcribed locus, weakly similar to NP_114459.1 high mobility group AT-hook 2 (Rattus norvegicus) /REP_ORG=X. laevis	hypothetical protein LOC100137644	unknown		LOC100137644	100137644	CLONE=IMAGE:8075192	33.08	P	75.9	P	2.29	gb:DT056661 /DB_XREF=gi:72355910 /DB_XREF=AGENCOURT_55953656 /CLONE=IMAGE:8075192 /TID=Xl.33874.2 /CNT=2 /FEA=EST /TIER=ConsEnd /STK=0 /UG=Xl.33874 /UG_TITLE=Transcribed locus, weakly similar to NP_114459.1 high mobility group AT-hook 2 (Rattus norvegicus) /REP_ORG=X. laevis	hypothetical protein LOC100137644	LOC100137644	100137644	CLONE=IMAGE:8075192	33.08	P	77.28	P	2.34
Xl2.56827.1.S1_at	gb:EB736205 /DB_XREF=gi:95016921 /DB_XREF=AGENCOURT_77727728 /CLONE=IMAGE:8638527 /TID=Xl.56827.1 /CNT=1 /FEA=EST /TIER=ConsEnd /STK=1 /UG=Xl.56827 /UG_TITLE=Transcribed locus /REP_ORG=X. laevis	ref|NM_001092342.1| Xenopus laevis phosphatidylinositol-4-phosphate 5-kinase, type I, beta (pip5k1b), mRNA gb|BC073377.1| Xenopus laevis MGC80809 protein, mRNA (cDNA clone MGC:80809 IMAGE:5513770), complete cds	pip5k1b		Hit#1: ref|NM_001092342.1| Xenopus laevis phosphatidylinositol-4-phosphate 5-kinase, type I, beta (pip5k1b), mRNA gb|BC073377.1| Xenopus laevis MGC80809 protein, mRNA (cDNA clone MGC:80809 IMAGE:5513770), complete cds	---	CLONE=IMAGE:8638527	16.11	A	49.65	P	3.08	gb:EB736205 /DB_XREF=gi:95016921 /DB_XREF=AGENCOURT_77727728 /CLONE=IMAGE:8638527 /TID=Xl.56827.1 /CNT=1 /FEA=EST /TIER=ConsEnd /STK=1 /UG=Xl.56827 /UG_TITLE=Transcribed locus /REP_ORG=X. laevis	---	---	---	CLONE=IMAGE:8638527	16.11	A	37.69	P	2.34
Xl2.14709.1.A1_at	gb:BF025004 /DB_XREF=gi:10755423 /DB_XREF=dc82f03.x1 /CLONE=IMAGE:3403613 /TID=Xl.14709.1 /CNT=2 /FEA=EST /TIER=ConsEnd /STK=2 /UG=Xl.14709 /UG_TITLE=Transcribed locus, weakly similar to NP_689955.1 glypican 2 (Homo sapiens) /REP_ORG=X. laevis	hypothetical protein LOC100037124	ptges2		LOC100037124	100037124	CLONE=IMAGE:3403613	25.27	A	64.36	P	2.55	gb:BF025004 /DB_XREF=gi:10755423 /DB_XREF=dc82f03.x1 /CLONE=IMAGE:3403613 /TID=Xl.14709.1 /CNT=2 /FEA=EST /TIER=ConsEnd /STK=2 /UG=Xl.14709 /UG_TITLE=Transcribed locus, weakly similar to NP_689955.1 glypican 2 (Homo sapiens) /REP_ORG=X. laevis	hypothetical protein LOC100037124	LOC100037124	100037124	CLONE=IMAGE:3403613	25.27	A	59.06	P	2.34
Xl2.51072.2.A1_at	gb:BJ053187 /DB_XREF=gi:17498783 /DB_XREF=BJ053187 /CLONE=XL038a05 /TID=Xl.51072.2 /CNT=1 /FEA=EST /TIER=ConsEnd /STK=1 /UG=Xl.51072 /UG_TITLE=Transcribed locus, strongly similar to XP_414567.1 PREDICTED: similar to p53 inducible protein (Gallus gallus) /REP_ORG=X. laevis	gb|AC150281.1| Xenopus tropicalis BAC clone ISB1-110D7 containing BMP-2 gene, complete cds, complete sequence	bmp2		Hit#1: gb|AC150281.1| Xenopus tropicalis BAC clone ISB1-110D7 containing BMP-2 gene, complete cds, complete sequence	---	CLONE=XL038a05	217.91	P	462.74	P	2.12	gb:BJ053187 /DB_XREF=gi:17498783 /DB_XREF=BJ053187 /CLONE=XL038a05 /TID=Xl.51072.2 /CNT=1 /FEA=EST /TIER=ConsEnd /STK=1 /UG=Xl.51072 /UG_TITLE=Transcribed locus, strongly similar to XP_414567.1 PREDICTED: similar to p53 inducible protein (Gallus gallus) /REP_ORG=X. laevis	---	---	---	CLONE=XL038a05	217.91	P	510.03	P	2.34
Xl2.8313.1.S1_at	gb:BC041505.1 /DB_XREF=gi:27370906 /GEN=bzrp-prov /TID=Xl.8313.1 /CNT=24 /FEA=FLmRNA /TIER=FL+Stack /STK=13 /LL=379917 /UG=Xl.8313 /DEF=Xenopus laevis Benzodiazepin receptor (peripheral), mRNA (cDNA clone MGC:52965 IMAGE:4930496), complete cds. /PROD=bzrp-prov protein /FL=gb:BC041505.1 /REP_ORG=X. laevis	translocator protein (18kDa)	tspo		tspo	379917	DEF=Xenopus laevis Benzodiazepin receptor (peripheral), mRNA (cDNA clone MGC:52965 IMAGE:4930496), complete cds.	357.68	P	1040.18	P	2.91	gb:BC041505.1 /DB_XREF=gi:27370906 /GEN=bzrp-prov /TID=Xl.8313.1 /CNT=24 /FEA=FLmRNA /TIER=FL+Stack /STK=13 /LL=379917 /UG=Xl.8313 /DEF=Xenopus laevis Benzodiazepin receptor (peripheral), mRNA (cDNA clone MGC:52965 IMAGE:4930496), complete cds. /PROD=bzrp-prov protein /FL=gb:BC041505.1 /REP_ORG=X. laevis	translocator protein (18kDa)	tspo	379917	DEF=Xenopus laevis Benzodiazepin receptor (peripheral), mRNA (cDNA clone MGC:52965 IMAGE:4930496), complete cds.	357.68	P	841.41	P	2.35
Xl2.9342.1.A1_at	gb:BG485944 /DB_XREF=gi:13433521 /DB_XREF=dab29b08.x1 /CLONE=IMAGE:4175583 /TID=Xl.9342.1 /CNT=3 /FEA=EST /TIER=ConsEnd /STK=0 /UG=Xl.9342 /UG_TITLE=Transcribed locus /REP_ORG=X. laevis	ref|NM_001097397.1| Xenopus (Silurana) tropicalis solute carrier family 25 (mitochondrial carrier; ornithine transporter) member 15 (slc25a15), mRNA gb|BC135300.1| Xenopus tropicalis solute carrier family 25 (mitochondrial carrier; ornithine transporter) member 15, mRNA (cDNA clone MGC:121310 IMAGE:7602626), complete cds	slc25a15		Hit#1: ref|NM_001097397.1| Xenopus (Silurana) tropicalis solute carrier family 25 (mitochondrial carrier; ornithine transporter) member 15 (slc25a15), mRNA gb|BC135300.1| Xenopus tropicalis solute carrier family 25 (mitochondrial carrier; ornithine transporter) member 15, mRNA (cDNA clone MGC:121310 IMAGE:7602626), complete cds	---	CLONE=IMAGE:4175583	15.38	P	35.31	P	2.3	gb:BG485944 /DB_XREF=gi:13433521 /DB_XREF=dab29b08.x1 /CLONE=IMAGE:4175583 /TID=Xl.9342.1 /CNT=3 /FEA=EST /TIER=ConsEnd /STK=0 /UG=Xl.9342 /UG_TITLE=Transcribed locus /REP_ORG=X. laevis	---	---	---	CLONE=IMAGE:4175583	15.38	P	36.22	P	2.36
Xl2.24487.1.S1_at	gb:BC078529.1 /DB_XREF=gi:51593179 /GEN=MGC85358 /TID=Xl.24487.1 /CNT=5 /FEA=FLmRNA /TIER=FL /STK=1 /LL=447124 /UG=Xl.24487 /DEF=Xenopus laevis MGC85358 protein, mRNA (cDNA clone MGC:85358 IMAGE:6877421), complete cds. /PROD=MGC85358 protein /FL=gb:BC078529.1 /REP_ORG=X. laevis	AIG2-like domain 1	a2ld1		a2ld1	447124	DEF=Xenopus laevis MGC85358 protein, mRNA (cDNA clone MGC:85358 IMAGE:6877421), complete cds.	20.66	P	43.59	P	2.11	gb:BC078529.1 /DB_XREF=gi:51593179 /GEN=MGC85358 /TID=Xl.24487.1 /CNT=5 /FEA=FLmRNA /TIER=FL /STK=1 /LL=447124 /UG=Xl.24487 /DEF=Xenopus laevis MGC85358 protein, mRNA (cDNA clone MGC:85358 IMAGE:6877421), complete cds. /PROD=MGC85358 protein /FL=gb:BC078529.1 /REP_ORG=X. laevis	AIG2-like domain 1	a2ld1	447124	DEF=Xenopus laevis MGC85358 protein, mRNA (cDNA clone MGC:85358 IMAGE:6877421), complete cds.	20.66	P	48.91	P	2.37
Xl2.47780.2.S1_at	gb:AW644289 /DB_XREF=gi:7401670 /DB_XREF=cm39e07.w1 /CLONE=PBX0138E07 /TID=Xl.47780.2 /CNT=2 /FEA=EST /TIER=ConsEnd /STK=0 /UG=Xl.47780 /UG_TITLE=Transcribed locus /REP_ORG=X. laevis	ref|NM_001092601.1| Xenopus laevis MDM2 oncogene, E3 ubiquitin protein ligase (mdm2), mRNA	mdm2		Hit#1: ref|NM_001092601.1| Xenopus laevis MDM2 oncogene, E3 ubiquitin protein ligase (mdm2), mRNA	---	CLONE=PBX0138E07	50.73	P	138.73	P	2.73	gb:AW644289 /DB_XREF=gi:7401670 /DB_XREF=cm39e07.w1 /CLONE=PBX0138E07 /TID=Xl.47780.2 /CNT=2 /FEA=EST /TIER=ConsEnd /STK=0 /UG=Xl.47780 /UG_TITLE=Transcribed locus /REP_ORG=X. laevis	---	---	---	CLONE=PBX0138E07	50.73	P	120.03	P	2.37
Xl2.8592.1.S1_at	gb:BC044007.1 /DB_XREF=gi:27694839 /GEN=pkm2-prov /TID=Xl.8592.1 /CNT=157 /FEA=FLmRNA /TIER=FL+Stack /STK=49 /LL=380274 /UG=Xl.8592 /DEF=Xenopus laevis pyruvate kinase, muscle, mRNA (cDNA clone MGC:53388 IMAGE:5571478), complete cds. /PROD=pkm2-prov protein /FL=gb:BC044007.1 /REP_ORG=X. laevis	pyruvate kinase, muscle	pkm2		pkm2	380274	DEF=Xenopus laevis pyruvate kinase, muscle, mRNA (cDNA clone MGC:53388 IMAGE:5571478), complete cds.	820.28	P	2492.05	P	3.04	gb:BC044007.1 /DB_XREF=gi:27694839 /GEN=pkm2-prov /TID=Xl.8592.1 /CNT=157 /FEA=FLmRNA /TIER=FL+Stack /STK=49 /LL=380274 /UG=Xl.8592 /DEF=Xenopus laevis pyruvate kinase, muscle, mRNA (cDNA clone MGC:53388 IMAGE:5571478), complete cds. /PROD=pkm2-prov protein /FL=gb:BC044007.1 /REP_ORG=X. laevis	pyruvate kinase, muscle	pkm2	380274	DEF=Xenopus laevis pyruvate kinase, muscle, mRNA (cDNA clone MGC:53388 IMAGE:5571478), complete cds.	820.28	P	1944.53	P	2.37
Xl2.5067.1.A1_at	gb:CD362324 /DB_XREF=gi:31133735 /DB_XREF=AGENCOURT_14236904 /CLONE=IMAGE:6956848 /TID=Xl.5067.1 /CNT=7 /FEA=EST /TIER=ConsEnd /STK=0 /UG=Xl.5067 /UG_TITLE=Transcribed locus, moderately similar to NP_795897.1 WD repeat domain 59 (Mus musculus) /REP_ORG=X. laevis	emb|BX537363.1| Homo sapiens mRNA; cDNA DKFZp686E12166 (from clone DKFZp686E12166)	gns		Hit#1: emb|BX537363.1| Homo sapiens mRNA; cDNA DKFZp686E12166 (from clone DKFZp686E12166)	---	CLONE=IMAGE:6956848	51.14	P	117.4	P	2.3	gb:CD362324 /DB_XREF=gi:31133735 /DB_XREF=AGENCOURT_14236904 /CLONE=IMAGE:6956848 /TID=Xl.5067.1 /CNT=7 /FEA=EST /TIER=ConsEnd /STK=0 /UG=Xl.5067 /UG_TITLE=Transcribed locus, moderately similar to NP_795897.1 WD repeat domain 59 (Mus musculus) /REP_ORG=X. laevis	---	---	---	CLONE=IMAGE:6956848	51.14	P	121.29	P	2.37
Xl2.50253.1.A1_at	gb:CX133084 /DB_XREF=gi:56704106 /DB_XREF=AGENCOURT_39734887 /CLONE=IMAGE:7764889 /TID=Xl.50253.1 /CNT=1 /FEA=EST /TIER=ConsEnd /STK=0 /UG=Xl.50253 /UG_TITLE=Transcribed locus /REP_ORG=X. laevis	gb|AC236434.1| Xenopus laevis clone CH219-102D9, complete sequence	tmx4		Hit#14: ref|NM_001174034.1| Xenopus laevis thioredoxin-related transmembrane protein 4 (tmx4), mRNA gb|BC134818.1| Xenopus laevis cDNA clone MGC:161007 IMAGE:6326574, complete cds	---	CLONE=IMAGE:7764889	20.19	A	59.89	P	2.97	gb:CX133084 /DB_XREF=gi:56704106 /DB_XREF=AGENCOURT_39734887 /CLONE=IMAGE:7764889 /TID=Xl.50253.1 /CNT=1 /FEA=EST /TIER=ConsEnd /STK=0 /UG=Xl.50253 /UG_TITLE=Transcribed locus /REP_ORG=X. laevis	---	---	---	CLONE=IMAGE:7764889	20.19	A	48	P	2.38
Xl2.13967.1.A1_at	gb:BJ089550 /DB_XREF=gi:17587316 /DB_XREF=BJ089550 /CLONE=XL098o11 /TID=Xl.13967.1 /CNT=2 /FEA=EST /TIER=ConsEnd /STK=2 /UG=Xl.13967 /UG_TITLE=Transcribed locus, weakly similar to XP_222675.3 PREDICTED: similar to crumbs-like protein 1 precursor (Rattus norvegicus) /REP_ORG=X. laevis	ref|XM_002937234.2| PREDICTED: Xenopus (Silurana) tropicalis protein crumbs homolog 1-like (LOC100487355), transcript variant X1, mRNA	crb1		Hit#1: ref|XM_002937234.2| PREDICTED: Xenopus (Silurana) tropicalis protein crumbs homolog 1-like (LOC100487355), transcript variant X1, mRNA	---	CLONE=XL098o11	101.9	P	223.27	P	2.19	gb:BJ089550 /DB_XREF=gi:17587316 /DB_XREF=BJ089550 /CLONE=XL098o11 /TID=Xl.13967.1 /CNT=2 /FEA=EST /TIER=ConsEnd /STK=2 /UG=Xl.13967 /UG_TITLE=Transcribed locus, weakly similar to XP_222675.3 PREDICTED: similar to crumbs-like protein 1 precursor (Rattus norvegicus) /REP_ORG=X. laevis	---	---	---	CLONE=XL098o11	101.9	P	242.77	P	2.38
Xl2.55775.1.A1_at	gb:DY561210 /DB_XREF=gi:88885117 /DB_XREF=AGENCOURT_70539253 /CLONE=IMAGE:8319259 /TID=Xl.55775.1 /CNT=2 /FEA=EST /TIER=ConsEnd /STK=0 /UG=Xl.55775 /UG_TITLE=Transcribed locus /REP_ORG=X. laevis	ref|NM_205509.2| Gallus gallus fibroblast growth factor receptor 3 (FGFR3), mRNA	fgfr3		Hit#1: ref|NM_205509.2| Gallus gallus fibroblast growth factor receptor 3 (FGFR3), mRNA	---	CLONE=IMAGE:8319259	86.64	P	222.61	P	2.57	gb:DY561210 /DB_XREF=gi:88885117 /DB_XREF=AGENCOURT_70539253 /CLONE=IMAGE:8319259 /TID=Xl.55775.1 /CNT=2 /FEA=EST /TIER=ConsEnd /STK=0 /UG=Xl.55775 /UG_TITLE=Transcribed locus /REP_ORG=X. laevis	---	---	---	CLONE=IMAGE:8319259	86.64	P	206.86	P	2.39
Xl2.23704.1.A1_at	gb:BF231746 /DB_XREF=gi:11173681 /DB_XREF=de92c07.x1 /CLONE=IMAGE:3548941 /TID=Xl.23704.1 /CNT=3 /FEA=EST /TIER=ConsEnd /STK=2 /UG=Xl.23704 /UG_TITLE=Transcribed locus, moderately similar to NP_003310.2 titin isoform N2-B (Homo sapiens) /REP_ORG=X. laevis	ref|XM_004176757.1| PREDICTED: Taeniopygia guttata titin (TTN), mRNA	ttn		Hit#1: ref|XM_004176757.1| PREDICTED: Taeniopygia guttata titin (TTN), mRNA	---	CLONE=IMAGE:3548941	60.37	P	190.86	P	3.16	gb:BF231746 /DB_XREF=gi:11173681 /DB_XREF=de92c07.x1 /CLONE=IMAGE:3548941 /TID=Xl.23704.1 /CNT=3 /FEA=EST /TIER=ConsEnd /STK=2 /UG=Xl.23704 /UG_TITLE=Transcribed locus, moderately similar to NP_003310.2 titin isoform N2-B (Homo sapiens) /REP_ORG=X. laevis	---	---	---	CLONE=IMAGE:3548941	60.37	P	144.33	P	2.39
Xl2.17779.2.S1_at	gb:BJ616008 /DB_XREF=gi:37251211 /DB_XREF=BJ616008 /CLONE=XL175f18 /TID=Xl.17779.2 /CNT=4 /FEA=EST /TIER=ConsEnd /STK=0 /UG=Xl.17779 /UG_TITLE=Transcribed locus /REP_ORG=X. laevis	ref|NM_001017002.2| Xenopus (Silurana) tropicalis glia maturation factor, gamma (gmfg), mRNA emb|CR762326.2| Xenopus tropicalis finished cDNA, clone TGas066d02	gmfg		Hit#1: ref|NM_001017002.2| Xenopus (Silurana) tropicalis glia maturation factor, gamma (gmfg), mRNA emb|CR762326.2| Xenopus tropicalis finished cDNA, clone TGas066d02	---	CLONE=XL175f18	70.78	M	267.23	P	3.78	gb:BJ616008 /DB_XREF=gi:37251211 /DB_XREF=BJ616008 /CLONE=XL175f18 /TID=Xl.17779.2 /CNT=4 /FEA=EST /TIER=ConsEnd /STK=0 /UG=Xl.17779 /UG_TITLE=Transcribed locus /REP_ORG=X. laevis	---	---	---	CLONE=XL175f18	70.78	M	169.69	P	2.4
Xl2.19301.1.A1_at	gb:BQ384402 /DB_XREF=gi:21072089 /DB_XREF=NISC_mn06e05.x1 /CLONE=IMAGE:5049297 /TID=Xl.19301.1 /CNT=1 /FEA=EST /TIER=ConsEnd /STK=0 /UG=Xl.19301 /UG_TITLE=Transcribed locus /REP_ORG=X. laevis	gb|BC114242.1| Danio rerio zgc:113342, mRNA (cDNA clone MGC:136661 IMAGE:7996505), complete cds	smtnl1		Hit#1: gb|BC114242.1| Danio rerio zgc:113342, mRNA (cDNA clone MGC:136661 IMAGE:7996505), complete cds	---	CLONE=IMAGE:5049297	46.77	P	98.95	P	2.12	gb:BQ384402 /DB_XREF=gi:21072089 /DB_XREF=NISC_mn06e05.x1 /CLONE=IMAGE:5049297 /TID=Xl.19301.1 /CNT=1 /FEA=EST /TIER=ConsEnd /STK=0 /UG=Xl.19301 /UG_TITLE=Transcribed locus /REP_ORG=X. laevis	---	---	---	CLONE=IMAGE:5049297	46.77	P	112.17	P	2.4
Xl2.50878.1.S1_at	gb:BE490901 /DB_XREF=gi:9610434 /DB_XREF=db38d08.x1 /CLONE=IMAGE:3300783 /TID=Xl.50878.1 /CNT=3 /FEA=EST /TIER=ConsEnd /STK=0 /UG=Xl.50878 /UG_TITLE=Transcribed locus /REP_ORG=X. laevis	dbj|AK383195.1| Bombyx mori mRNA, clone: fmxg10F01	DBNDD2		Hit#1: dbj|AK383195.1| Bombyx mori mRNA, clone: fmxg10F01	---	CLONE=IMAGE:3300783	94.9	P	196.49	P	2.07	gb:BE490901 /DB_XREF=gi:9610434 /DB_XREF=db38d08.x1 /CLONE=IMAGE:3300783 /TID=Xl.50878.1 /CNT=3 /FEA=EST /TIER=ConsEnd /STK=0 /UG=Xl.50878 /UG_TITLE=Transcribed locus /REP_ORG=X. laevis	---	---	---	CLONE=IMAGE:3300783	94.9	P	227.9	P	2.4
Xl2.2847.3.A1_at	gb:BJ092340 /DB_XREF=gi:17591391 /DB_XREF=BJ092340 /CLONE=XL064o16 /TID=Xl.2847.3 /CNT=1 /FEA=EST /TIER=ConsEnd /STK=1 /UG=Xl.2847 /UG_TITLE=Transcribed locus /REP_ORG=X. laevis	ref|NM_001126674.1| Xenopus (Silurana) tropicalis eukaryotic elongation factor-2 kinase (eef2k), mRNA gb|BC159137.1| Xenopus tropicalis hypothetical protein LOC100145184, mRNA (cDNA clone MGC:172574 IMAGE:7650644), complete cds	mbip		Hit#4: ref|XM_004376501.1| PREDICTED: Trichechus manatus latirostris MAP3K12 binding inhibitory protein 1, transcript variant 1 (MBIP), mRNA	---	CLONE=XL064o16	17.87	M	37.76	P	2.11	gb:BJ092340 /DB_XREF=gi:17591391 /DB_XREF=BJ092340 /CLONE=XL064o16 /TID=Xl.2847.3 /CNT=1 /FEA=EST /TIER=ConsEnd /STK=1 /UG=Xl.2847 /UG_TITLE=Transcribed locus /REP_ORG=X. laevis	---	---	---	CLONE=XL064o16	17.87	M	43.08	P	2.41
Xl2.15379.1.S1_at	gb:BC088970.1 /DB_XREF=gi:57033047 /GEN=LOC496367 /TID=Xl.15379.1 /CNT=37 /FEA=FLmRNA /TIER=FL+Stack /STK=16 /LL=496367 /UG=Xl.15379 /DEF=Xenopus laevis hypothetical LOC496367, mRNA (cDNA clone MGC:85140 IMAGE:6869082), complete cds. /PROD=LOC496367 protein /FL=gb:BC088970.1 /REP_ORG=X. laevis	hypothetical LOC496367	pcbd1		LOC496367	496367	DEF=Xenopus laevis hypothetical LOC496367, mRNA (cDNA clone MGC:85140 IMAGE:6869082), complete cds.	1598.77	P	4194.41	P	2.62	gb:BC088970.1 /DB_XREF=gi:57033047 /GEN=LOC496367 /TID=Xl.15379.1 /CNT=37 /FEA=FLmRNA /TIER=FL+Stack /STK=16 /LL=496367 /UG=Xl.15379 /DEF=Xenopus laevis hypothetical LOC496367, mRNA (cDNA clone MGC:85140 IMAGE:6869082), complete cds. /PROD=LOC496367 protein /FL=gb:BC088970.1 /REP_ORG=X. laevis	hypothetical LOC496367	LOC496367	496367	DEF=Xenopus laevis hypothetical LOC496367, mRNA (cDNA clone MGC:85140 IMAGE:6869082), complete cds.	1598.77	P	3849.49	P	2.41
Xl2.53861.1.S1_at	gb:BC094268.1 /DB_XREF=gi:62871697 /TID=Xl.53861.1 /CNT=3 /FEA=mRNA /TIER=ConsEnd /STK=0 /UG=Xl.53861 /UG_TITLE=CDNA clone IMAGE:6949968 /DEF=Xenopus laevis cDNA clone IMAGE:6949968. /REP_ORG=X. laevis	gb|BC094268.1| Xenopus laevis cDNA clone IMAGE:6949968	ppp25ra		Hit#2: ref|NM_001081728.1| Bos taurus protein phosphatase 2, regulatory subunit B', alpha (PPP2R5A), mRNA gb|BC133482.1| Bos taurus protein phosphatase 2, regulatory subunit B', alpha isoform, mRNA (cDNA clone MGC:138101 IMAGE:8084069), complete cds	---	UG_TITLE=CDNA clone IMAGE:6949968	68.41	P	177.39	P	2.59	gb:BC094268.1 /DB_XREF=gi:62871697 /TID=Xl.53861.1 /CNT=3 /FEA=mRNA /TIER=ConsEnd /STK=0 /UG=Xl.53861 /UG_TITLE=CDNA clone IMAGE:6949968 /DEF=Xenopus laevis cDNA clone IMAGE:6949968. /REP_ORG=X. laevis	---	---	---	UG_TITLE=CDNA clone IMAGE:6949968	68.41	P	164.58	P	2.41
Xl2.3794.3.A1_at	gb:DT080902 /DB_XREF=gi:72380298 /DB_XREF=AGENCOURT_55800021 /CLONE=IMAGE:8072482 /TID=Xl.3794.3 /CNT=2 /FEA=EST /TIER=ConsEnd /STK=0 /UG=Xl.3794 /UG_TITLE=Transcribed locus, moderately similar to NP_001007663.1 archain (Rattus norvegicus) /REP_ORG=X. laevis	Archain 1	arcn1		arcn1	380375	CLONE=IMAGE:8072482	31.27	P	94.28	P	3.01	gb:DT080902 /DB_XREF=gi:72380298 /DB_XREF=AGENCOURT_55800021 /CLONE=IMAGE:8072482 /TID=Xl.3794.3 /CNT=2 /FEA=EST /TIER=ConsEnd /STK=0 /UG=Xl.3794 /UG_TITLE=Transcribed locus, moderately similar to NP_001007663.1 archain (Rattus norvegicus) /REP_ORG=X. laevis	Archain 1	arcn1	380375	CLONE=IMAGE:8072482	31.27	P	75.54	P	2.42
Xl2.11385.1.A1_at	gb:BG552457 /DB_XREF=gi:13564237 /DB_XREF=df41f11.x1 /CLONE=IMAGE:3580965 /TID=Xl.11385.1 /CNT=3 /FEA=EST /TIER=ConsEnd /STK=1 /UG=Xl.11385 /UG_TITLE=Transcribed locus /REP_ORG=X. laevis	ref|XM_004521658.1| PREDICTED: Ceratitis capitata serine-rich adhesin for platelets-like (LOC101460900), transcript variant X5, mRNA	unknown		Hit#1: ref|XM_004521658.1| PREDICTED: Ceratitis capitata serine-rich adhesin for platelets-like (LOC101460900), transcript variant X5, mRNA	---	CLONE=IMAGE:3580965	8.51	A	41.55	P	4.88	gb:BG552457 /DB_XREF=gi:13564237 /DB_XREF=df41f11.x1 /CLONE=IMAGE:3580965 /TID=Xl.11385.1 /CNT=3 /FEA=EST /TIER=ConsEnd /STK=1 /UG=Xl.11385 /UG_TITLE=Transcribed locus /REP_ORG=X. laevis	---	---	---	CLONE=IMAGE:3580965	8.51	A	20.62	P	2.42
Xl2.50976.3.A1_at	gb:BJ631260 /DB_XREF=gi:37281255 /DB_XREF=BJ631260 /CLONE=XL168j13 /TID=Xl.50976.3 /CNT=1 /FEA=EST /TIER=ConsEnd /STK=1 /UG=Xl.50976 /UG_TITLE=Transcribed locus, weakly similar to NP_060793.1 phosphatidylinositol 4-kinase type-II beta (Homo sapiens) /REP_ORG=X. laevis	gb|AC146144.2| Pan troglodytes BAC clone RP43-37J17 from chromosome 7, complete sequence	fmnl1		Hit#4: ref|XM_002575616.1| Schistosoma mansoni formin-related (Smp_145500) mRNA, complete cds	---	CLONE=XL168j13	22.88	P	70.63	P	3.09	gb:BJ631260 /DB_XREF=gi:37281255 /DB_XREF=BJ631260 /CLONE=XL168j13 /TID=Xl.50976.3 /CNT=1 /FEA=EST /TIER=ConsEnd /STK=1 /UG=Xl.50976 /UG_TITLE=Transcribed locus, weakly similar to NP_060793.1 phosphatidylinositol 4-kinase type-II beta (Homo sapiens) /REP_ORG=X. laevis	---	---	---	CLONE=XL168j13	22.88	P	55.39	P	2.42
Xl2.9874.1.A1_at	gb:BG019785 /DB_XREF=gi:12475864 /DB_XREF=dc68a10.x1 /CLONE=IMAGE:3402139 /TID=Xl.9874.1 /CNT=1 /FEA=EST /TIER=ConsEnd /STK=1 /UG=Xl.9874 /UG_TITLE=Transcribed locus /REP_ORG=X. laevis	ref|XM_005095205.1| PREDICTED: Aplysia californica DENN domain-containing protein 1B-like (LOC101861029), mRNA	dennd1b		Hit#1: ref|XM_005095205.1| PREDICTED: Aplysia californica DENN domain-containing protein 1B-like (LOC101861029), mRNA	---	CLONE=IMAGE:3402139	208.49	P	474.39	P	2.28	gb:BG019785 /DB_XREF=gi:12475864 /DB_XREF=dc68a10.x1 /CLONE=IMAGE:3402139 /TID=Xl.9874.1 /CNT=1 /FEA=EST /TIER=ConsEnd /STK=1 /UG=Xl.9874 /UG_TITLE=Transcribed locus /REP_ORG=X. laevis	---	---	---	CLONE=IMAGE:3402139	208.49	P	506.49	P	2.43
Xl2.25352.1.S1_at	gb:BE491035 /DB_XREF=gi:9610568 /DB_XREF=db41g10.x1 /CLONE=IMAGE:3301122 /TID=Xl.25352.1 /CNT=4 /FEA=EST /TIER=ConsEnd /STK=3 /UG=Xl.25352 /UG_TITLE=Transcribed locus /REP_ORG=X. laevis	ref|NM_001011011.1| Xenopus (Silurana) tropicalis ankyrin repeat domain 13A (ankrd13a), mRNA gb|BC082724.1| Xenopus tropicalis hypothetical LOC496420, mRNA (cDNA clone MGC:89223 IMAGE:7017672), complete cds	unknown		Hit#5: gb|FJ824601.1| Callorhinchus milii HoxD gene cluster, complete sequence	---	CLONE=IMAGE:3301122	126.43	P	353.53	P	2.8	gb:BE491035 /DB_XREF=gi:9610568 /DB_XREF=db41g10.x1 /CLONE=IMAGE:3301122 /TID=Xl.25352.1 /CNT=4 /FEA=EST /TIER=ConsEnd /STK=3 /UG=Xl.25352 /UG_TITLE=Transcribed locus /REP_ORG=X. laevis	---	---	---	CLONE=IMAGE:3301122	126.43	P	307.51	P	2.43
Xl2.15505.1.S1_at	gb:DR728320 /DB_XREF=gi:70902432 /DB_XREF=AGENCOURT_54824609 /CLONE=IMAGE:7974126 /TID=Xl.15505.1 /CNT=6 /FEA=EST /TIER=ConsEnd /STK=0 /UG=Xl.15505 /UG_TITLE=Transcribed locus /REP_ORG=X. laevis	val protein	val		val	100217318	CLONE=IMAGE:7974126	888.98	P	2335.02	P	2.63	gb:DR728320 /DB_XREF=gi:70902432 /DB_XREF=AGENCOURT_54824609 /CLONE=IMAGE:7974126 /TID=Xl.15505.1 /CNT=6 /FEA=EST /TIER=ConsEnd /STK=0 /UG=Xl.15505 /UG_TITLE=Transcribed locus /REP_ORG=X. laevis	val protein	val	100217318	CLONE=IMAGE:7974126	888.98	P	2164.08	P	2.43
Xl2.51600.1.S1_at	gb:BU906168 /DB_XREF=gi:24088082 /DB_XREF=AGENCOURT_10455136 /CLONE=IMAGE:6631126 /TID=Xl.51600.1 /CNT=2 /FEA=EST /TIER=ConsEnd /STK=0 /UG=Xl.51600 /UG_TITLE=Transcribed locus, weakly similar to XP_518805.1 PREDICTED: pleckstrin homology domain containing, family G (with RhoGef domain) member 1 (Pan troglodytes) /REP_ORG=X. laevis	gb|AC236448.1| Xenopus laevis clone CH219-263A24, complete sequence	ITGBL1		Hit#6: gb|BC046744.1| Xenopus laevis Integrin beta-like protein 1, mRNA (cDNA clone IMAGE:5542921), partial cds	---	CLONE=IMAGE:6631126	30.83	P	91.28	P	2.96	gb:BU906168 /DB_XREF=gi:24088082 /DB_XREF=AGENCOURT_10455136 /CLONE=IMAGE:6631126 /TID=Xl.51600.1 /CNT=2 /FEA=EST /TIER=ConsEnd /STK=0 /UG=Xl.51600 /UG_TITLE=Transcribed locus, weakly similar to XP_518805.1 PREDICTED: pleckstrin homology domain containing, family G (with RhoGef domain) member 1 (Pan troglodytes) /REP_ORG=X. laevis	---	---	---	CLONE=IMAGE:6631126	30.83	P	75.24	P	2.44
Xl2.50608.1.S1_at	gb:BP730231 /DB_XREF=gi:46078824 /DB_XREF=BP730231 /CLONE=XL407k15ex /TID=Xl.50608.1 /CNT=3 /FEA=EST /TIER=ConsEnd /STK=1 /UG=Xl.50608 /UG_TITLE=Transcribed locus /REP_ORG=X. laevis	gb|AC236453.1| Xenopus laevis clone CH219-45O16, complete sequence	unknown		Hit#2: gb|L22211.1|XELHSP30H Xenopus laevis heat shock protein 30 (hsp 30) gene sequence	---	CLONE=XL407k15ex	39.35	P	81.24	P	2.06	gb:BP730231 /DB_XREF=gi:46078824 /DB_XREF=BP730231 /CLONE=XL407k15ex /TID=Xl.50608.1 /CNT=3 /FEA=EST /TIER=ConsEnd /STK=1 /UG=Xl.50608 /UG_TITLE=Transcribed locus /REP_ORG=X. laevis	---	---	---	CLONE=XL407k15ex	39.35	P	96	P	2.44
Xl2.5926.1.A1_at	gb:BX853191 /DB_XREF=gi:39740863 /DB_XREF=BX853191 /CLONE=IMAGp998B058296 ; IMAGE:3399460 /TID=Xl.5926.1 /CNT=5 /FEA=EST /TIER=ConsEnd /STK=2 /UG=Xl.5926 /UG_TITLE=Transcribed locus /REP_ORG=X. laevis	gb|DQ841202.1| Carcinoscorpius rotundicauda carcinolectin5b-8 (CL5b-8) mRNA, partial cds	unknown		Hit#1: gb|DQ841202.1| Carcinoscorpius rotundicauda carcinolectin5b-8 (CL5b-8) mRNA, partial cds	---	CLONE=IMAGp998B058296 ; IMAGE:3399460	52.13	P	130.97	P	2.51	gb:BX853191 /DB_XREF=gi:39740863 /DB_XREF=BX853191 /CLONE=IMAGp998B058296 ; IMAGE:3399460 /TID=Xl.5926.1 /CNT=5 /FEA=EST /TIER=ConsEnd /STK=2 /UG=Xl.5926 /UG_TITLE=Transcribed locus /REP_ORG=X. laevis	---	---	---	CLONE=IMAGp998B058296 ; IMAGE:3399460	52.13	P	128.42	P	2.46
Xl2.47558.1.S1_at	gb:BC074170.1 /DB_XREF=gi:49257837 /GEN=MGC81982 /TID=Xl.47558.1 /CNT=2 /FEA=FLmRNA /TIER=FL /STK=1 /LL=444513 /UG=Xl.47558 /DEF=Xenopus laevis MGC81982 protein, mRNA (cDNA clone MGC:81982 IMAGE:7010389), complete cds. /PROD=MGC81982 protein /FL=gb:BC074170.1 /REP_ORG=X. laevis	arylsulfatase D	arsd		arsd	444513	DEF=Xenopus laevis MGC81982 protein, mRNA (cDNA clone MGC:81982 IMAGE:7010389), complete cds.	24.62	A	52.12	P	2.12	gb:BC074170.1 /DB_XREF=gi:49257837 /GEN=MGC81982 /TID=Xl.47558.1 /CNT=2 /FEA=FLmRNA /TIER=FL /STK=1 /LL=444513 /UG=Xl.47558 /DEF=Xenopus laevis MGC81982 protein, mRNA (cDNA clone MGC:81982 IMAGE:7010389), complete cds. /PROD=MGC81982 protein /FL=gb:BC074170.1 /REP_ORG=X. laevis	arylsulfatase D	arsd	444513	DEF=Xenopus laevis MGC81982 protein, mRNA (cDNA clone MGC:81982 IMAGE:7010389), complete cds.	24.62	A	60.64	P	2.46
Xl2.34832.3.A1_at	gb:BP736677 /DB_XREF=gi:46085270 /DB_XREF=BP736677 /CLONE=XL509l05ex /TID=Xl.34832.3 /CNT=3 /FEA=EST /TIER=ConsEnd /STK=1 /UG=Xl.34832 /UG_TITLE=Transcribed locus, moderately similar to NP_997474.1 glioma tumor suppressor candidate region gene 2 (Rattus norvegicus) /REP_ORG=X. laevis	gb|AC236458.1| Xenopus laevis clone CH219-71P23, complete sequence	igh@		Hit#2: gb|DQ400445.1| Ictalurus punctatus immunoglobulin heavy chain gene locus, partial sequence and unknown gene	---	CLONE=XL509l05ex	118.99	P	391.96	P	3.29	gb:BP736677 /DB_XREF=gi:46085270 /DB_XREF=BP736677 /CLONE=XL509l05ex /TID=Xl.34832.3 /CNT=3 /FEA=EST /TIER=ConsEnd /STK=1 /UG=Xl.34832 /UG_TITLE=Transcribed locus, moderately similar to NP_997474.1 glioma tumor suppressor candidate region gene 2 (Rattus norvegicus) /REP_ORG=X. laevis	---	---	---	CLONE=XL509l05ex	118.99	P	295.04	P	2.48
Xl2.12628.1.A1_at	gb:BJ088686 /DB_XREF=gi:17586065 /DB_XREF=BJ088686 /CLONE=XL093m09 /TID=Xl.12628.1 /CNT=1 /FEA=EST /TIER=ConsEnd /STK=1 /UG=Xl.12628 /UG_TITLE=Transcribed locus /REP_ORG=X. laevis	gb|AC236458.1| Xenopus laevis clone CH219-71P23, complete sequence	Nkx2-5		Hit#2: gb|GU573788.1| Xenopus laevis Nkx2-5b gene, promoter region and 5' UTR	---	CLONE=XL093m09	31.79	P	68.67	P	2.16	gb:BJ088686 /DB_XREF=gi:17586065 /DB_XREF=BJ088686 /CLONE=XL093m09 /TID=Xl.12628.1 /CNT=1 /FEA=EST /TIER=ConsEnd /STK=1 /UG=Xl.12628 /UG_TITLE=Transcribed locus /REP_ORG=X. laevis	---	---	---	CLONE=XL093m09	31.79	P	78.7	P	2.48
Xl2.2888.1.S1_s_at	gb:BJ057376 /DB_XREF=gi:17470170 /DB_XREF=BJ057376 /CLONE=XL034o01 /TID=Xl.2888.1 /CNT=5 /FEA=EST /TIER=ConsEnd /STK=1 /UG=Xl.2888 /UG_TITLE=Transcribed locus /REP_ORG=X. laevis	gb|HQ283323.1| Nephrurus stellatus microsatellite NeSt32 sequence	unknown		Hit#23: ref|NM_001011629.1| Apis mellifera transcription factor mblk-1-like (Mblk-1), mRNA dbj|AB047034.1| Apis mellifera mblk-1 mRNA, complete cds	---	CLONE=XL034o01	69	P	151.84	P	2.2	gb:BJ057376 /DB_XREF=gi:17470170 /DB_XREF=BJ057376 /CLONE=XL034o01 /TID=Xl.2888.1 /CNT=5 /FEA=EST /TIER=ConsEnd /STK=1 /UG=Xl.2888 /UG_TITLE=Transcribed locus /REP_ORG=X. laevis	---	---	---	CLONE=XL034o01	69	P	171.15	P	2.48
Xl2.10551.1.S1_at	gb:BX847771 /DB_XREF=gi:39744015 /DB_XREF=BX847771 /CLONE=IMAGp998G1210538 ; IMAGE:4632611 /TID=Xl.10551.1 /CNT=3 /FEA=EST /TIER=ConsEnd /STK=2 /UG=Xl.10551 /UG_TITLE=Transcribed locus /REP_ORG=X. laevis	gb|AC246039.2| Homo sapiens BAC clone CH17-390L10 from chromosome 7, complete sequence	unknown		Hit#12: emb|AL844509.2| Plasmodium falciparum 3D7 chromosome 13	---	CLONE=IMAGp998G1210538 ; IMAGE:4632611	25.13	P	54.69	P	2.18	gb:BX847771 /DB_XREF=gi:39744015 /DB_XREF=BX847771 /CLONE=IMAGp998G1210538 ; IMAGE:4632611 /TID=Xl.10551.1 /CNT=3 /FEA=EST /TIER=ConsEnd /STK=2 /UG=Xl.10551 /UG_TITLE=Transcribed locus /REP_ORG=X. laevis	---	---	---	CLONE=IMAGp998G1210538 ; IMAGE:4632611	25.13	P	62.25	P	2.48
Xl2.50956.2.S1_at	gb:DY568294 /DB_XREF=gi:88892201 /DB_XREF=AGENCOURT_69684829 /CLONE=IMAGE:8318137 /TID=Xl.50956.2 /CNT=4 /FEA=EST /TIER=ConsEnd /STK=0 /UG=Xl.50956 /UG_TITLE=Transcribed locus /REP_ORG=X. laevis	ref|XM_004919239.1| PREDICTED: Xenopus (Silurana) tropicalis uncharacterized LOC101732455 (LOC101732455), transcript variant X2, mRNA	casr		Hit#6: ref|XM_002941665.2| PREDICTED: Xenopus (Silurana) tropicalis extracellular calcium-sensing receptor-like (LOC100497076), mRNA	---	CLONE=IMAGE:8318137	25.68	M	68.9	P	2.68	gb:DY568294 /DB_XREF=gi:88892201 /DB_XREF=AGENCOURT_69684829 /CLONE=IMAGE:8318137 /TID=Xl.50956.2 /CNT=4 /FEA=EST /TIER=ConsEnd /STK=0 /UG=Xl.50956 /UG_TITLE=Transcribed locus /REP_ORG=X. laevis	---	---	---	CLONE=IMAGE:8318137	25.68	M	63.56	P	2.48
Xl2.31883.1.A1_at	gb:BM172650 /DB_XREF=gi:17312213 /DB_XREF=imageqc_3_2001smm466bdff41.x1 /CLONE=IMAGE:4756564 /TID=Xl.31883.1 /CNT=3 /FEA=EST /TIER=ConsEnd /STK=1 /UG=Xl.31883 /UG_TITLE=Transcribed locus, weakly similar to XP_422203.1 PREDICTED: similar to regulator of G-protein signaling 1 (Gallus gallus) /REP_ORG=X. laevis	Regulator of G-protein signaling 1	rgs1		rgs1	100036825	CLONE=IMAGE:4756564	66.6	P	139.3	P	2.09	gb:BM172650 /DB_XREF=gi:17312213 /DB_XREF=imageqc_3_2001smm466bdff41.x1 /CLONE=IMAGE:4756564 /TID=Xl.31883.1 /CNT=3 /FEA=EST /TIER=ConsEnd /STK=1 /UG=Xl.31883 /UG_TITLE=Transcribed locus, weakly similar to XP_422203.1 PREDICTED: similar to regulator of G-protein signaling 1 (Gallus gallus) /REP_ORG=X. laevis	Regulator of G-protein signaling 1	rgs1	100036825	CLONE=IMAGE:4756564	66.6	P	165.02	P	2.48
Xl2Affx.112.1.S1_at	gb:AF550000.1 /DB_XREF=gi:27228196 /TID=XlAffx.112.1 /CNT=1 /FEA=mRNA /TIER=ConsEnd /STK=0 /NOTE=sequence(s) not in UniGene /DEF=Xenopus laevis clone S10-56-B11 mRNA sequence. /REP_ORG=X. laevis	gb|AF550000.1| Xenopus laevis clone S10-56-B11 mRNA sequence	unknown		Hit#1: gb|AF550000.1| Xenopus laevis clone S10-56-B11 mRNA sequence	---		31.68	P	77.09	P	2.43	gb:AF550000.1 /DB_XREF=gi:27228196 /TID=XlAffx.112.1 /CNT=1 /FEA=mRNA /TIER=ConsEnd /STK=0 /NOTE=sequence(s) not in UniGene /DEF=Xenopus laevis clone S10-56-B11 mRNA sequence. /REP_ORG=X. laevis	---	---	---		31.68	P	78.73	P	2.49
Xl2.13433.2.S1_at	gb:DY565358 /DB_XREF=gi:88889265 /DB_XREF=AGENCOURT_70114220 /CLONE=IMAGE:8330084 /TID=Xl.13433.2 /CNT=4 /FEA=EST /TIER=ConsEnd /STK=0 /UG=Xl.13433 /UG_TITLE=Transcribed locus, weakly similar to XP_220833.2 PREDICTED: similar to novel protein (Rattus norvegicus) /REP_ORG=X. laevis	Meckel syndrome, type 1	mks1		mks1	100036833	CLONE=IMAGE:8330084	12.82	A	46.59	P	3.63	gb:DY565358 /DB_XREF=gi:88889265 /DB_XREF=AGENCOURT_70114220 /CLONE=IMAGE:8330084 /TID=Xl.13433.2 /CNT=4 /FEA=EST /TIER=ConsEnd /STK=0 /UG=Xl.13433 /UG_TITLE=Transcribed locus, weakly similar to XP_220833.2 PREDICTED: similar to novel protein (Rattus norvegicus) /REP_ORG=X. laevis	Meckel syndrome, type 1	mks1	100036833	CLONE=IMAGE:8330084	12.82	A	32.05	P	2.5
Xl2.56213.1.S1_at	gb:CB197059 /DB_XREF=gi:29148330 /DB_XREF=AGENCOURT_11245413 /CLONE=IMAGE:6871919 /TID=Xl.56213.1 /CNT=3 /FEA=EST /TIER=ConsEnd /STK=0 /UG=Xl.56213 /UG_TITLE=Transcribed locus /REP_ORG=X. laevis	gb|BC170283.1| Xenopus laevis cDNA clone IMAGE:9093665	cecr1		Hit#2: ref|NM_001097062.1| Xenopus laevis adenosine deaminase CECR1 (cecr1), mRNA gb|AY986979.1| Xenopus laevis insect-derived growth factor-B-like protein mRNA, complete cds	---	CLONE=IMAGE:6871919	16.69	A	47.37	P	2.84	gb:CB197059 /DB_XREF=gi:29148330 /DB_XREF=AGENCOURT_11245413 /CLONE=IMAGE:6871919 /TID=Xl.56213.1 /CNT=3 /FEA=EST /TIER=ConsEnd /STK=0 /UG=Xl.56213 /UG_TITLE=Transcribed locus /REP_ORG=X. laevis	---	---	---	CLONE=IMAGE:6871919	16.69	A	41.65	P	2.5
Xl2.24721.1.S1_at	gb:BC072091.1 /DB_XREF=gi:47939697 /GEN=MGC79005 /TID=Xl.24721.1 /CNT=66 /FEA=FLmRNA /TIER=FL+Stack /STK=17 /LL=432212 /UG=Xl.24721 /DEF=Xenopus laevis hypothetical protein MGC79005, mRNA (cDNA clone MGC:79005 IMAGE:4407069), complete cds. /PROD=MGC79005 protein /FL=gb:BC072091.1 /REP_ORG=X. laevis	solute carrier family 25 (mitochondrial carrier; adenine nucleotide translocator), member 4	slc25a4		slc25a4	432212	DEF=Xenopus laevis hypothetical protein MGC79005, mRNA (cDNA clone MGC:79005 IMAGE:4407069), complete cds.	16.2	P	47.04	P	2.9	gb:BC072091.1 /DB_XREF=gi:47939697 /GEN=MGC79005 /TID=Xl.24721.1 /CNT=66 /FEA=FLmRNA /TIER=FL+Stack /STK=17 /LL=432212 /UG=Xl.24721 /DEF=Xenopus laevis hypothetical protein MGC79005, mRNA (cDNA clone MGC:79005 IMAGE:4407069), complete cds. /PROD=MGC79005 protein /FL=gb:BC072091.1 /REP_ORG=X. laevis	solute carrier family 25 (mitochondrial carrier; adenine nucleotide translocator), member 4	slc25a4	432212	DEF=Xenopus laevis hypothetical protein MGC79005, mRNA (cDNA clone MGC:79005 IMAGE:4407069), complete cds.	16.2	P	40.63	P	2.51
Xl2.15375.1.A1_at	gb:BJ054219 /DB_XREF=gi:17421060 /DB_XREF=BJ054219 /CLONE=XL049k04 /TID=Xl.15375.1 /CNT=3 /FEA=EST /TIER=ConsEnd /STK=3 /UG=Xl.15375 /UG_TITLE=Transcribed locus /REP_ORG=X. laevis	gb|AC149136.3| Xenopus (Silurana) tropicalis clone CH216-164F21, complete sequence	rilpl1		Hit#6: ref|NM_001102850.1| Xenopus (Silurana) tropicalis Rab interacting lysosomal protein-like 1 (rilpl1), mRNA gb|BC127552.1| Xenopus tropicalis Rab interacting lysosomal protein-like 1, mRNA (cDNA clone MGC:146026 IMAGE:7676192), complete cds	---	CLONE=XL049k04	404.25	P	863.15	P	2.14	gb:BJ054219 /DB_XREF=gi:17421060 /DB_XREF=BJ054219 /CLONE=XL049k04 /TID=Xl.15375.1 /CNT=3 /FEA=EST /TIER=ConsEnd /STK=3 /UG=Xl.15375 /UG_TITLE=Transcribed locus /REP_ORG=X. laevis	---	---	---	CLONE=XL049k04	404.25	P	1015.53	P	2.51
Xl2.33126.1.S1_at	gb:BC060405.1 /DB_XREF=gi:38014737 /GEN=MGC68575 /TID=Xl.33126.1 /CNT=11 /FEA=FLmRNA /TIER=FL /STK=1 /LL=398877 /UG=Xl.33126 /DEF=Xenopus laevis hypothetical protein MGC68575, mRNA (cDNA clone MGC:68575 IMAGE:4031669), complete cds. /PROD=MGC68575 protein /FL=gb:BC060405.1 /REP_ORG=X. laevis	B-cell CLL/lymphoma 11A (zinc finger protein)	bcl11a		bcl11a	398877	DEF=Xenopus laevis hypothetical protein MGC68575, mRNA (cDNA clone MGC:68575 IMAGE:4031669), complete cds.	24.14	P	71.39	P	2.96	gb:BC060405.1 /DB_XREF=gi:38014737 /GEN=MGC68575 /TID=Xl.33126.1 /CNT=11 /FEA=FLmRNA /TIER=FL /STK=1 /LL=398877 /UG=Xl.33126 /DEF=Xenopus laevis hypothetical protein MGC68575, mRNA (cDNA clone MGC:68575 IMAGE:4031669), complete cds. /PROD=MGC68575 protein /FL=gb:BC060405.1 /REP_ORG=X. laevis	B-cell CLL/lymphoma 11A (zinc finger protein)	bcl11a	398877	DEF=Xenopus laevis hypothetical protein MGC68575, mRNA (cDNA clone MGC:68575 IMAGE:4031669), complete cds.	24.14	P	60.93	P	2.52
Xl2.40413.1.S1_at	gb:BC076856.1 /DB_XREF=gi:50369116 /GEN=MGC84568 /TID=Xl.40413.1 /CNT=7 /FEA=FLmRNA /TIER=FL /STK=1 /LL=446432 /UG=Xl.40413 /DEF=Xenopus laevis MGC84568 protein, mRNA (cDNA clone MGC:84568 IMAGE:6638673), complete cds. /PROD=MGC84568 protein /FL=gb:BC076856.1 /REP_ORG=X. laevis	GATS protein-like 3	gatsl3		gatsl3	446432	DEF=Xenopus laevis MGC84568 protein, mRNA (cDNA clone MGC:84568 IMAGE:6638673), complete cds.	20.35	A	62.79	P	3.09	gb:BC076856.1 /DB_XREF=gi:50369116 /GEN=MGC84568 /TID=Xl.40413.1 /CNT=7 /FEA=FLmRNA /TIER=FL /STK=1 /LL=446432 /UG=Xl.40413 /DEF=Xenopus laevis MGC84568 protein, mRNA (cDNA clone MGC:84568 IMAGE:6638673), complete cds. /PROD=MGC84568 protein /FL=gb:BC076856.1 /REP_ORG=X. laevis	GATS protein-like 3	gatsl3	446432	DEF=Xenopus laevis MGC84568 protein, mRNA (cDNA clone MGC:84568 IMAGE:6638673), complete cds.	20.35	A	51.29	P	2.52
Xl2.51272.1.S1_at	gb:BJ076439 /DB_XREF=gi:17521355 /DB_XREF=BJ076439 /CLONE=XL080l15 /TID=Xl.51272.1 /CNT=4 /FEA=EST /TIER=ConsEnd /STK=1 /UG=Xl.51272 /UG_TITLE=Transcribed locus /REP_ORG=X. laevis	ref|XM_004912683.1| PREDICTED: Xenopus (Silurana) tropicalis immunoglobulin superfamily, DCC subclass, member 4 (igdcc4), transcript variant X3, mRNA	igdcc4		Hit#1: ref|XM_004912683.1| PREDICTED: Xenopus (Silurana) tropicalis immunoglobulin superfamily, DCC subclass, member 4 (igdcc4), transcript variant X3, mRNA	---	CLONE=XL080l15	56.95	P	11.41	A	-4.99	gb:BJ076439 /DB_XREF=gi:17521355 /DB_XREF=BJ076439 /CLONE=XL080l15 /TID=Xl.51272.1 /CNT=4 /FEA=EST /TIER=ConsEnd /STK=1 /UG=Xl.51272 /UG_TITLE=Transcribed locus /REP_ORG=X. laevis	---	---	---	CLONE=XL080l15	56.95	P	143.45	P	2.52
Xl2.15795.2.S1_at	gb:BJ029280 /DB_XREF=gi:17418843 /DB_XREF=BJ029280 /CLONE=XL011p16 /TID=Xl.15795.2 /CNT=4 /FEA=EST /TIER=ConsEnd /STK=0 /UG=Xl.15795 /UG_TITLE=Transcribed locus /REP_ORG=X. laevis	gb|M31656.1|XELA1VIT X.laevis A1 vitellogenin gene, 5' flank	VTLGL1		Hit#1: gb|M31656.1|XELA1VIT X.laevis A1 vitellogenin gene, 5' flank	---	CLONE=XL011p16	8.67	A	40.18	P	4.63	gb:BJ029280 /DB_XREF=gi:17418843 /DB_XREF=BJ029280 /CLONE=XL011p16 /TID=Xl.15795.2 /CNT=4 /FEA=EST /TIER=ConsEnd /STK=0 /UG=Xl.15795 /UG_TITLE=Transcribed locus /REP_ORG=X. laevis	---	---	---	CLONE=XL011p16	8.67	A	21.96	P	2.53
Xl2.32782.2.A1_at	gb:BJ641954 /DB_XREF=gi:37506486 /DB_XREF=BJ641954 /CLONE=XL211n11 /TID=Xl.32782.2 /CNT=2 /FEA=EST /TIER=ConsEnd /STK=1 /UG=Xl.32782 /UG_TITLE=Transcribed locus, weakly similar to XP_422036.1 PREDICTED: similar to NF-kappa B activator TANK (Gallus gallus) /REP_ORG=X. laevis	ref|NM_001095630.1| Xenopus laevis TRAF family member-associated NFKB activator (tank), mRNA gb|DQ010054.1| Xenopus laevis TRAF family member-associated NF-kappaB activator (TANK) mRNA, complete cds	tank		Hit#1: ref|NM_001095630.1| Xenopus laevis TRAF family member-associated NFKB activator (tank), mRNA gb|DQ010054.1| Xenopus laevis TRAF family member-associated NF-kappaB activator (TANK) mRNA, complete cds	---	CLONE=XL211n11	31.19	P	64.9	P	2.08	gb:BJ641954 /DB_XREF=gi:37506486 /DB_XREF=BJ641954 /CLONE=XL211n11 /TID=Xl.32782.2 /CNT=2 /FEA=EST /TIER=ConsEnd /STK=1 /UG=Xl.32782 /UG_TITLE=Transcribed locus, weakly similar to XP_422036.1 PREDICTED: similar to NF-kappa B activator TANK (Gallus gallus) /REP_ORG=X. laevis	---	---	---	CLONE=XL211n11	31.19	P	78.77	P	2.53
Xl2.5999.1.A1_at	gb:BJ644028 /DB_XREF=gi:37508561 /DB_XREF=BJ644028 /CLONE=XL219c23 /TID=Xl.5999.1 /CNT=12 /FEA=EST /TIER=Stack /STK=10 /UG=Xl.5999 /UG_TITLE=Transcribed locus /REP_ORG=X. laevis	ref|XM_004916694.1| PREDICTED: Xenopus (Silurana) tropicalis sodium- and chloride-dependent creatine transporter 1-like (LOC100489909), transcript variant X3, mRNA	LOC653562		Hit#1: ref|XM_004916694.1| PREDICTED: Xenopus (Silurana) tropicalis sodium- and chloride-dependent creatine transporter 1-like (LOC100489909), transcript variant X3, mRNA	---	CLONE=XL219c23	404.01	P	829.52	P	2.05	gb:BJ644028 /DB_XREF=gi:37508561 /DB_XREF=BJ644028 /CLONE=XL219c23 /TID=Xl.5999.1 /CNT=12 /FEA=EST /TIER=Stack /STK=10 /UG=Xl.5999 /UG_TITLE=Transcribed locus /REP_ORG=X. laevis	---	---	---	CLONE=XL219c23	404.01	P	1025.02	P	2.54
Xl2.18652.2.S1_at	gb:EB480437 /DB_XREF=gi:92077767 /DB_XREF=AGENCOURT_74343253 /CLONE=IMAGE:8543841 /TID=Xl.18652.2 /CNT=6 /FEA=EST /TIER=ConsEnd /STK=0 /UG=Xl.18652 /UG_TITLE=Transcribed locus, moderately similar to NP_079792.1 serologically defined breast cancer antigen 84 (Mus musculus) /REP_ORG=X. laevis	ERGIC and golgi 3	ergic3		ergic3	100036873	CLONE=IMAGE:8543841	22.14	P	50.05	P	2.26	gb:EB480437 /DB_XREF=gi:92077767 /DB_XREF=AGENCOURT_74343253 /CLONE=IMAGE:8543841 /TID=Xl.18652.2 /CNT=6 /FEA=EST /TIER=ConsEnd /STK=0 /UG=Xl.18652 /UG_TITLE=Transcribed locus, moderately similar to NP_079792.1 serologically defined breast cancer antigen 84 (Mus musculus) /REP_ORG=X. laevis	ERGIC and golgi 3	ergic3	100036873	CLONE=IMAGE:8543841	22.14	P	56.53	P	2.55
Xl2.21140.1.S1_at	gb:CF288275 /DB_XREF=gi:33648054 /DB_XREF=AGENCOURT_15214098 /CLONE=IMAGE:5440018 /TID=Xl.21140.1 /CNT=4 /FEA=EST /TIER=ConsEnd /STK=0 /UG=Xl.21140 /UG_TITLE=Transcribed locus /REP_ORG=X. laevis	hypothetical protein LOC100137623	LOC100137622		LOC100137623	100137623	CLONE=IMAGE:5440018	58.56	P	117.84	P	2.01	gb:CF288275 /DB_XREF=gi:33648054 /DB_XREF=AGENCOURT_15214098 /CLONE=IMAGE:5440018 /TID=Xl.21140.1 /CNT=4 /FEA=EST /TIER=ConsEnd /STK=0 /UG=Xl.21140 /UG_TITLE=Transcribed locus /REP_ORG=X. laevis	hypothetical protein LOC100137623	LOC100137623	100137623	CLONE=IMAGE:5440018	58.56	P	149.26	P	2.55
Xl2.50914.1.A1_at	gb:BJ078329 /DB_XREF=gi:17523245 /DB_XREF=BJ078329 /CLONE=XL063n02 /TID=Xl.50914.1 /CNT=4 /FEA=EST /TIER=ConsEnd /STK=2 /UG=Xl.50914 /UG_TITLE=Transcribed locus, strongly similar to XP_413711.1 PREDICTED: similar to myosin IXA (Gallus gallus) /REP_ORG=X. laevis	ref|XM_002934550.2| PREDICTED: Xenopus (Silurana) tropicalis myosin 9a (myo9a), mRNA	myo9a		Hit#1: ref|XM_002934550.2| PREDICTED: Xenopus (Silurana) tropicalis myosin 9a (myo9a), mRNA	---	CLONE=XL063n02	97.06	P	227.06	P	2.34	gb:BJ078329 /DB_XREF=gi:17523245 /DB_XREF=BJ078329 /CLONE=XL063n02 /TID=Xl.50914.1 /CNT=4 /FEA=EST /TIER=ConsEnd /STK=2 /UG=Xl.50914 /UG_TITLE=Transcribed locus, strongly similar to XP_413711.1 PREDICTED: similar to myosin IXA (Gallus gallus) /REP_ORG=X. laevis	---	---	---	CLONE=XL063n02	97.06	P	248.74	P	2.56
Xl2.54099.1.S1_at	gb:DR714544 /DB_XREF=gi:70888656 /DB_XREF=AGENCOURT_55147702 /CLONE=IMAGE:7981950 /TID=Xl.54099.1 /CNT=4 /FEA=EST /TIER=ConsEnd /STK=1 /UG=Xl.54099 /UG_TITLE=Transcribed locus /REP_ORG=X. laevis	ref|NM_001126582.1| Xenopus (Silurana) tropicalis family with sequence similarity 228, member B (fam228b), mRNA gb|BC158429.1| Xenopus tropicalis hypothetical protein LOC100145040, mRNA (cDNA clone MGC:186184 IMAGE:6980028), complete cds	SMPDL3A		Hit#3: ref|XM_518720.4| PREDICTED: Pan troglodytes sphingomyelin phosphodiesterase, acid-like 3A (SMPDL3A), mRNA	---	CLONE=IMAGE:7981950	19.03	A	61.26	P	3.22	gb:DR714544 /DB_XREF=gi:70888656 /DB_XREF=AGENCOURT_55147702 /CLONE=IMAGE:7981950 /TID=Xl.54099.1 /CNT=4 /FEA=EST /TIER=ConsEnd /STK=1 /UG=Xl.54099 /UG_TITLE=Transcribed locus /REP_ORG=X. laevis	---	---	---	CLONE=IMAGE:7981950	19.03	A	48.75	P	2.56
Xl2.30329.1.S1_at	gb:CB983839 /DB_XREF=gi:30278363 /DB_XREF=AGENCOURT_13942865 /CLONE=IMAGE:6938860 /TID=Xl.30329.1 /CNT=4 /FEA=EST /TIER=ConsEnd /STK=0 /UG=Xl.30329 /UG_TITLE=Transcribed locus, weakly similar to XP_428560.1 PREDICTED: similar to (Segment 1 of 2) Neuroblast differentiation associated protein AHNAK (Desmoyokin), partial (Gallus gallus) /REP_ORG=X. laevis	ref|XM_002941460.2| PREDICTED: Xenopus (Silurana) tropicalis AHNAK nucleoprotein (ahnak), transcript variant X1, mRNA	ahnak		Hit#1: ref|XM_002941460.2| PREDICTED: Xenopus (Silurana) tropicalis AHNAK nucleoprotein (ahnak), transcript variant X1, mRNA	---	CLONE=IMAGE:6938860	15.09	A	51.87	P	3.44	gb:CB983839 /DB_XREF=gi:30278363 /DB_XREF=AGENCOURT_13942865 /CLONE=IMAGE:6938860 /TID=Xl.30329.1 /CNT=4 /FEA=EST /TIER=ConsEnd /STK=0 /UG=Xl.30329 /UG_TITLE=Transcribed locus, weakly similar to XP_428560.1 PREDICTED: similar to (Segment 1 of 2) Neuroblast differentiation associated protein AHNAK (Desmoyokin), partial (Gallus gallus) /REP_ORG=X. laevis	---	---	---	CLONE=IMAGE:6938860	15.09	A	38.7	P	2.56
Xl2.16644.1.S1_at	gb:BJ088493 /DB_XREF=gi:17585790 /DB_XREF=BJ088493 /CLONE=XL093d08 /TID=Xl.16644.1 /CNT=47 /FEA=FLmRNA /TIER=Stack /STK=12 /LL=444571 /UG_GENE=MGC84001 /UG=Xl.16644 /UG_TITLE=MGC84001 protein /FL=gb:BC074251.1 /REP_ORG=X. laevis	glutathione peroxidase 3 (plasma)	gpx3		gpx3-b	444571	CLONE=XL093d08	182.68	P	605.99	P	3.32	gb:BJ088493 /DB_XREF=gi:17585790 /DB_XREF=BJ088493 /CLONE=XL093d08 /TID=Xl.16644.1 /CNT=47 /FEA=FLmRNA /TIER=Stack /STK=12 /LL=444571 /UG_GENE=MGC84001 /UG=Xl.16644 /UG_TITLE=MGC84001 protein /FL=gb:BC074251.1 /REP_ORG=X. laevis	glutathione peroxidase 3 (plasma)	gpx3-b	444571	CLONE=XL093d08	182.68	P	470.9	P	2.58
Xl2.12486.1.S1_at	gb:BC046861.1 /DB_XREF=gi:28422461 /TID=Xl.12486.1 /CNT=10 /FEA=mRNA /TIER=ConsEnd /STK=0 /LL=398560 /UG_GENE=LOC398560 /UG=Xl.12486 /UG_TITLE=Similar to collagen, type IX, alpha 1 /DEF=Xenopus laevis similar to collagen, type IX, alpha 1, mRNA (cDNA clone IMAGE:5543632), partial cds. /REP_ORG=X. laevis	similar to collagen, type IX, alpha 1	rnf2		LOC398560	398560	DEF=Xenopus laevis similar to collagen, type IX, alpha 1, mRNA (cDNA clone IMAGE:5543632), partial cds.	23.46	A	53.27	P	2.27	gb:BC046861.1 /DB_XREF=gi:28422461 /TID=Xl.12486.1 /CNT=10 /FEA=mRNA /TIER=ConsEnd /STK=0 /LL=398560 /UG_GENE=LOC398560 /UG=Xl.12486 /UG_TITLE=Similar to collagen, type IX, alpha 1 /DEF=Xenopus laevis similar to collagen, type IX, alpha 1, mRNA (cDNA clone IMAGE:5543632), partial cds. /REP_ORG=X. laevis	similar to collagen, type IX, alpha 1	LOC398560	398560	DEF=Xenopus laevis similar to collagen, type IX, alpha 1, mRNA (cDNA clone IMAGE:5543632), partial cds.	23.46	A	60.58	P	2.58
Xl2.2160.1.A1_at	gb:BG884927 /DB_XREF=gi:14262019 /DB_XREF=dac33f01.x1 /CLONE=IMAGE:4408848 /TID=Xl.2160.1 /CNT=2 /FEA=EST /TIER=ConsEnd /STK=2 /UG=Xl.2160 /UG_TITLE=Transcribed locus /REP_ORG=X. laevis	gb|AC150282.1| X. tropicalis BAC clone containing gene for BMP7, complete sequence	unknown		Hit#1: gb|AC150282.1| X. tropicalis BAC clone containing gene for BMP7, complete sequence	---	CLONE=IMAGE:4408848	37.14	P	75.64	P	2.04	gb:BG884927 /DB_XREF=gi:14262019 /DB_XREF=dac33f01.x1 /CLONE=IMAGE:4408848 /TID=Xl.2160.1 /CNT=2 /FEA=EST /TIER=ConsEnd /STK=2 /UG=Xl.2160 /UG_TITLE=Transcribed locus /REP_ORG=X. laevis	---	---	---	CLONE=IMAGE:4408848	37.14	P	96.32	P	2.59
Xl2.39953.1.S1_at	gb:BP709894 /DB_XREF=gi:46058293 /DB_XREF=BP709894 /CLONE=XL499i04ex /TID=Xl.39953.1 /CNT=2 /FEA=EST /TIER=ConsEnd /STK=0 /UG=Xl.39953 /UG_TITLE=Transcribed locus /REP_ORG=X. laevis	gb|AC156567.3| Mus musculus BAC clone RP23-333F2 from chromosome 13, complete sequence	or10a7		Hit#8: ref|XM_002932307.1| PREDICTED: Xenopus (Silurana) tropicalis olfactory receptor 10A7-like (LOC100494482), mRNA	---	CLONE=XL499i04ex	69.17	P	149.58	P	2.16	gb:BP709894 /DB_XREF=gi:46058293 /DB_XREF=BP709894 /CLONE=XL499i04ex /TID=Xl.39953.1 /CNT=2 /FEA=EST /TIER=ConsEnd /STK=0 /UG=Xl.39953 /UG_TITLE=Transcribed locus /REP_ORG=X. laevis	---	---	---	CLONE=XL499i04ex	69.17	P	179.16	P	2.59
Xl2.15639.1.A1_at	gb:BJ051670 /DB_XREF=gi:17496040 /DB_XREF=BJ051670 /CLONE=XL036g20 /TID=Xl.15639.1 /CNT=4 /FEA=EST /TIER=ConsEnd /STK=2 /UG=Xl.15639 /UG_TITLE=Transcribed locus /REP_ORG=X. laevis	ref|NM_001089647.1| Xenopus laevis pancreatic lipase-related protein 2 (pnliprp2), mRNA gb|BC060360.1| Xenopus laevis hypothetical protein MGC68755, mRNA (cDNA clone MGC:68755 IMAGE:4174199), complete cds	l2hgdh		Hit#6: ref|XM_002938125.2| PREDICTED: Xenopus (Silurana) tropicalis L-2-hydroxyglutarate dehydrogenase (l2hgdh), transcript variant 2, mRNA	---	CLONE=XL036g20	79.21	P	180.85	P	2.28	gb:BJ051670 /DB_XREF=gi:17496040 /DB_XREF=BJ051670 /CLONE=XL036g20 /TID=Xl.15639.1 /CNT=4 /FEA=EST /TIER=ConsEnd /STK=2 /UG=Xl.15639 /UG_TITLE=Transcribed locus /REP_ORG=X. laevis	---	---	---	CLONE=XL036g20	79.21	P	205.63	P	2.6
Xl2.50976.1.A1_at	gb:BE505720 /DB_XREF=gi:9709251 /DB_XREF=dc35e01.x1 /CLONE=IMAGE:3399096 /TID=Xl.50976.1 /CNT=7 /FEA=EST /TIER=ConsEnd /STK=1 /UG=Xl.50976 /UG_TITLE=Transcribed locus, weakly similar to NP_060793.1 phosphatidylinositol 4-kinase type-II beta (Homo sapiens) /REP_ORG=X. laevis	phosphatidylinositol 4-kinase type 2 alpha	pi4k2a		pi4k2a	100158362	CLONE=IMAGE:3399096	144.04	P	437.19	P	3.04	gb:BE505720 /DB_XREF=gi:9709251 /DB_XREF=dc35e01.x1 /CLONE=IMAGE:3399096 /TID=Xl.50976.1 /CNT=7 /FEA=EST /TIER=ConsEnd /STK=1 /UG=Xl.50976 /UG_TITLE=Transcribed locus, weakly similar to NP_060793.1 phosphatidylinositol 4-kinase type-II beta (Homo sapiens) /REP_ORG=X. laevis	phosphatidylinositol 4-kinase type 2 alpha	pi4k2a	100158362	CLONE=IMAGE:3399096	144.04	P	375.92	P	2.61
Xl2.11306.3.A1_at	gb:BJ079859 /DB_XREF=gi:17524775 /DB_XREF=BJ079859 /CLONE=XL073l20 /TID=Xl.11306.3 /CNT=1 /FEA=EST /TIER=ConsEnd /STK=1 /UG=Xl.11306 /UG_TITLE=Transcribed locus, weakly similar to NP_001432.1 fatty acid amide hydrolase (Homo sapiens) /REP_ORG=X. laevis	emb|CU207366.1| Gramella forsetii KT0803 complete circular genome	tnn13k		Hit#5: gb|DQ822519.2| Homo sapiens TNNI3 interacting kinase (TNNI3K) gene, complete cds	---	CLONE=XL073l20	75.9	P	183.84	P	2.42	gb:BJ079859 /DB_XREF=gi:17524775 /DB_XREF=BJ079859 /CLONE=XL073l20 /TID=Xl.11306.3 /CNT=1 /FEA=EST /TIER=ConsEnd /STK=1 /UG=Xl.11306 /UG_TITLE=Transcribed locus, weakly similar to NP_001432.1 fatty acid amide hydrolase (Homo sapiens) /REP_ORG=X. laevis	---	---	---	CLONE=XL073l20	75.9	P	197.93	P	2.61
Xl2.2408.1.S2_at	gb:BE026367 /DB_XREF=gi:8319728 /DB_XREF=db37g06.y1 /CLONE=IMAGE:3300730 /TID=Xl.2408.1 /CNT=44 /FEA=FLmRNA /TIER=ConsEnd /STK=0 /LL=380169 /UG_GENE=dia1 /UG=Xl.2408 /UG_TITLE=Diaphorase 1 /FL=gb:BC045265.1 /REP_ORG=X. laevis	cytochrome b5 reductase 3	cyb5r3		cyb5r3	380169	CLONE=IMAGE:3300730	51.91	P	127.41	P	2.45	gb:BE026367 /DB_XREF=gi:8319728 /DB_XREF=db37g06.y1 /CLONE=IMAGE:3300730 /TID=Xl.2408.1 /CNT=44 /FEA=FLmRNA /TIER=ConsEnd /STK=0 /LL=380169 /UG_GENE=dia1 /UG=Xl.2408 /UG_TITLE=Diaphorase 1 /FL=gb:BC045265.1 /REP_ORG=X. laevis	cytochrome b5 reductase 3	cyb5r3	380169	CLONE=IMAGE:3300730	51.91	P	135.3	P	2.61
Xl2.15789.1.A1_at	gb:BJ091262 /DB_XREF=gi:17589832 /DB_XREF=BJ091262 /CLONE=XL094j22 /TID=Xl.15789.1 /CNT=2 /FEA=EST /TIER=ConsEnd /STK=1 /UG=Xl.15789 /UG_TITLE=Transcribed locus, moderately similar to XP_519011.1 PREDICTED: similar to homeobox protein A7; homeobox protein HOX-1A (Pan troglodytes) /REP_ORG=X. laevis	gb|AC145793.2| Xenopus (Silurana) tropicalis clone CH216-157F1, complete sequence	Hoxa7		Hit#3: gb|M26884.1|XELHOXAB2 X.laevis homeobox protein (Hox1A) gene, complete cds	---	CLONE=XL094j22	21.9	A	43.89	P	2	gb:BJ091262 /DB_XREF=gi:17589832 /DB_XREF=BJ091262 /CLONE=XL094j22 /TID=Xl.15789.1 /CNT=2 /FEA=EST /TIER=ConsEnd /STK=1 /UG=Xl.15789 /UG_TITLE=Transcribed locus, moderately similar to XP_519011.1 PREDICTED: similar to homeobox protein A7; homeobox protein HOX-1A (Pan troglodytes) /REP_ORG=X. laevis	---	---	---	CLONE=XL094j22	21.9	A	57.08	P	2.61
Xl2.13327.1.A1_at	gb:BJ050555 /DB_XREF=gi:17495201 /DB_XREF=BJ050555 /CLONE=XL024n15 /TID=Xl.13327.1 /CNT=1 /FEA=EST /TIER=ConsEnd /STK=1 /UG=Xl.13327 /UG_TITLE=Transcribed locus, strongly similar to NP_034311.1 fibrillin 2 (Mus musculus) /REP_ORG=X. laevis	ref|XM_004558882.1| PREDICTED: Maylandia zebra voltage-dependent calcium channel subunit alpha-2/delta-3-like (LOC101467919), transcript variant X2, mRNA	CACNA2D3		Hit#1: ref|XM_004558882.1| PREDICTED: Maylandia zebra voltage-dependent calcium channel subunit alpha-2/delta-3-like (LOC101467919), transcript variant X2, mRNA	---	CLONE=XL024n15	23.08	P	52.67	P	2.28	gb:BJ050555 /DB_XREF=gi:17495201 /DB_XREF=BJ050555 /CLONE=XL024n15 /TID=Xl.13327.1 /CNT=1 /FEA=EST /TIER=ConsEnd /STK=1 /UG=Xl.13327 /UG_TITLE=Transcribed locus, strongly similar to NP_034311.1 fibrillin 2 (Mus musculus) /REP_ORG=X. laevis	---	---	---	CLONE=XL024n15	23.08	P	60.63	P	2.63
Xl2.22431.1.A1_at	gb:BF232084 /DB_XREF=gi:11174367 /DB_XREF=de15c01.x1 /CLONE=IMAGE:3437952 /TID=Xl.22431.1 /CNT=3 /FEA=EST /TIER=ConsEnd /STK=1 /UG=Xl.22431 /UG_TITLE=Transcribed locus /REP_ORG=X. laevis	ref|XM_004913632.1| PREDICTED: Xenopus (Silurana) tropicalis spire homolog 2 (Drosophila) (spire2), transcript variant X2, mRNA	spire2		Hit#1: ref|XM_004913632.1| PREDICTED: Xenopus (Silurana) tropicalis spire homolog 2 (Drosophila) (spire2), transcript variant X2, mRNA	---	CLONE=IMAGE:3437952	23.9	A	53.48	P	2.24	gb:BF232084 /DB_XREF=gi:11174367 /DB_XREF=de15c01.x1 /CLONE=IMAGE:3437952 /TID=Xl.22431.1 /CNT=3 /FEA=EST /TIER=ConsEnd /STK=1 /UG=Xl.22431 /UG_TITLE=Transcribed locus /REP_ORG=X. laevis	---	---	---	CLONE=IMAGE:3437952	23.9	A	62.86	P	2.63
Xl2.6072.1.A1_at	gb:BM928960 /DB_XREF=gi:19388133 /DB_XREF=XLTCH005 /TID=Xl.6072.1 /CNT=3 /FEA=EST /TIER=ConsEnd /STK=2 /UG=Xl.6072 /UG_TITLE=Transcribed locus /REP_ORG=X. laevis	ref|NM_001016743.1| Xenopus (Silurana) tropicalis heart and neural crest derivatives expressed 1 (hand1), mRNA emb|CR759991.1| Xenopus tropicalis finished cDNA, clone TNeu123k12	hand1		Hit#1: ref|NM_001016743.1| Xenopus (Silurana) tropicalis heart and neural crest derivatives expressed 1 (hand1), mRNA emb|CR759991.1| Xenopus tropicalis finished cDNA, clone TNeu123k12	---		41.94	P	96.54	P	2.3	gb:BM928960 /DB_XREF=gi:19388133 /DB_XREF=XLTCH005 /TID=Xl.6072.1 /CNT=3 /FEA=EST /TIER=ConsEnd /STK=2 /UG=Xl.6072 /UG_TITLE=Transcribed locus /REP_ORG=X. laevis	---	---	---		41.94	P	110.75	P	2.64
Xl2.17257.1.A1_at	gb:BM262060 /DB_XREF=gi:17925100 /DB_XREF=dag40b12.x3 /CLONE=IMAGE:4783823 /TID=Xl.17257.1 /CNT=1 /FEA=EST /TIER=ConsEnd /STK=1 /UG=Xl.17257 /UG_TITLE=Transcribed locus /REP_ORG=X. laevis	ref|XM_002932457.2| PREDICTED: Xenopus (Silurana) tropicalis uncharacterized LOC100492104 (LOC100492104), mRNA	unknown		Hit#3: gb|EU284132.1| Latimeria menadoensis U-box domain containing 5 (Ubox5), vasotocin precursor (VT), mesotocin precursor (MT), and gonadotropin-releasing hormone 2 (Gnrh2) genes, complete cds	---	CLONE=IMAGE:4783823	39.59	P	82.31	P	2.08	gb:BM262060 /DB_XREF=gi:17925100 /DB_XREF=dag40b12.x3 /CLONE=IMAGE:4783823 /TID=Xl.17257.1 /CNT=1 /FEA=EST /TIER=ConsEnd /STK=1 /UG=Xl.17257 /UG_TITLE=Transcribed locus /REP_ORG=X. laevis	---	---	---	CLONE=IMAGE:4783823	39.59	P	104.59	P	2.64
Xl2.42827.1.S1_at	gb:BP686437 /DB_XREF=gi:46034392 /DB_XREF=BP686437 /CLONE=XL451e02ex /TID=Xl.42827.1 /CNT=1 /FEA=EST /TIER=ConsEnd /STK=1 /UG=Xl.42827 /UG_TITLE=Transcribed locus /REP_ORG=X. laevis	ref|NG_011791.1| Homo sapiens activin A receptor, type IIB (ACVR2B), RefSeqGene on chromosome 3	ACVR2B		Hit#2: ref|NM_001106.3| Homo sapiens activin A receptor, type IIB (ACVR2B), mRNA	---	CLONE=XL451e02ex	46.53	P	152.1	P	3.27	gb:BP686437 /DB_XREF=gi:46034392 /DB_XREF=BP686437 /CLONE=XL451e02ex /TID=Xl.42827.1 /CNT=1 /FEA=EST /TIER=ConsEnd /STK=1 /UG=Xl.42827 /UG_TITLE=Transcribed locus /REP_ORG=X. laevis	---	---	---	CLONE=XL451e02ex	46.53	P	123.44	P	2.65
Xl2.52105.1.S1_at	gb:BJ031848 /DB_XREF=gi:17411562 /DB_XREF=BJ031848 /CLONE=XL014n01 /TID=Xl.52105.1 /CNT=3 /FEA=EST /TIER=ConsEnd /STK=0 /UG=Xl.52105 /UG_TITLE=Transcribed locus /REP_ORG=X. laevis	gb|AC236458.1| Xenopus laevis clone CH219-71P23, complete sequence	cmtm8		Hit#2: ref|NM_001092175.1| Xenopus laevis CKLF-like MARVEL transmembrane domain containing 8 (cmtm8), mRNA gb|BC073074.1| Xenopus laevis MGC82744 protein, mRNA (cDNA clone MGC:82744 IMAGE:5156101), complete cds	---	CLONE=XL014n01	13.36	A	43.18	P	3.23	gb:BJ031848 /DB_XREF=gi:17411562 /DB_XREF=BJ031848 /CLONE=XL014n01 /TID=Xl.52105.1 /CNT=3 /FEA=EST /TIER=ConsEnd /STK=0 /UG=Xl.52105 /UG_TITLE=Transcribed locus /REP_ORG=X. laevis	---	---	---	CLONE=XL014n01	13.36	A	35.42	P	2.65
Xl2.49562.1.S1_s_at	gb:BC084255.1 /DB_XREF=gi:54038011 /GEN=LOC495088 /TID=Xl.49562.1 /CNT=3 /FEA=FLmRNA /TIER=FL /STK=1 /LL=495088 /UG=Xl.49562 /DEF=Xenopus laevis hypothetical LOC495088, mRNA (cDNA clone MGC:81826 IMAGE:7008114), complete cds. /PROD=LOC495088 protein /FL=gb:BC084255.1 /REP_ORG=X. laevis	EPS8-like 3	eps8l3		eps8l3	495088	DEF=Xenopus laevis hypothetical LOC495088, mRNA (cDNA clone MGC:81826 IMAGE:7008114), complete cds.	2290.28	P	7028.59	P	3.07	gb:BC084255.1 /DB_XREF=gi:54038011 /GEN=LOC495088 /TID=Xl.49562.1 /CNT=3 /FEA=FLmRNA /TIER=FL /STK=1 /LL=495088 /UG=Xl.49562 /DEF=Xenopus laevis hypothetical LOC495088, mRNA (cDNA clone MGC:81826 IMAGE:7008114), complete cds. /PROD=LOC495088 protein /FL=gb:BC084255.1 /REP_ORG=X. laevis	EPS8-like 3	eps8l3	495088	DEF=Xenopus laevis hypothetical LOC495088, mRNA (cDNA clone MGC:81826 IMAGE:7008114), complete cds.	2290.28	P	6120.06	P	2.67
Xl2.53094.1.S1_at	gb:BQ732087 /DB_XREF=gi:21870984 /DB_XREF=AGENCOURT_8222711 /CLONE=IMAGE:5537395 /TID=Xl.53094.1 /CNT=4 /FEA=EST /TIER=ConsEnd /STK=0 /UG=Xl.53094 /UG_TITLE=Transcribed locus /REP_ORG=X. laevis	gb|AC123904.5| Homo sapiens 12 BAC RP11-361A23 (Roswell Park Cancer Institute Human BAC Library) complete sequence	unknown		No Filtered Hit, raw hit#1: gb|AC123904.5| Homo sapiens 12 BAC RP11-361A23 (Roswell Park Cancer Institute Human BAC Library) complete sequence	---	CLONE=IMAGE:5537395	48.86	P	153	P	3.13	gb:BQ732087 /DB_XREF=gi:21870984 /DB_XREF=AGENCOURT_8222711 /CLONE=IMAGE:5537395 /TID=Xl.53094.1 /CNT=4 /FEA=EST /TIER=ConsEnd /STK=0 /UG=Xl.53094 /UG_TITLE=Transcribed locus /REP_ORG=X. laevis	---	---	---	CLONE=IMAGE:5537395	48.86	P	130.71	P	2.68
Xl2.24377.1.S1_at	gb:BC072736.1 /DB_XREF=gi:49114767 /GEN=MGC79085 /TID=Xl.24377.1 /CNT=18 /FEA=FLmRNA /TIER=FL /STK=2 /LL=443856 /UG=Xl.24377 /DEF=Xenopus laevis MGC79085 protein, mRNA (cDNA clone MGC:79085 IMAGE:5047345), complete cds. /PROD=MGC79085 protein /FL=gb:BC072736.1 /REP_ORG=X. laevis	crystallin, zeta (quinone reductase)-like 1	cryzl1		cryzl1	443856	DEF=Xenopus laevis MGC79085 protein, mRNA (cDNA clone MGC:79085 IMAGE:5047345), complete cds.	134.87	P	482.97	P	3.58	gb:BC072736.1 /DB_XREF=gi:49114767 /GEN=MGC79085 /TID=Xl.24377.1 /CNT=18 /FEA=FLmRNA /TIER=FL /STK=2 /LL=443856 /UG=Xl.24377 /DEF=Xenopus laevis MGC79085 protein, mRNA (cDNA clone MGC:79085 IMAGE:5047345), complete cds. /PROD=MGC79085 protein /FL=gb:BC072736.1 /REP_ORG=X. laevis	crystallin, zeta (quinone reductase)-like 1	cryzl1	443856	DEF=Xenopus laevis MGC79085 protein, mRNA (cDNA clone MGC:79085 IMAGE:5047345), complete cds.	134.87	P	362.89	P	2.69
Xl2.12048.1.S1_at	gb:BI350239 /DB_XREF=gi:15044685 /DB_XREF=dac65c09.x1 /CLONE=IMAGE:4434832 /TID=Xl.12048.1 /CNT=2 /FEA=EST /TIER=ConsEnd /STK=1 /UG=Xl.12048 /UG_TITLE=Transcribed locus /REP_ORG=X. laevis	ref|XM_002932406.2| PREDICTED: Xenopus (Silurana) tropicalis K(lysine) acetyltransferase 2B (kat2b), mRNA	kat2b		Hit#1: ref|XM_002932406.2| PREDICTED: Xenopus (Silurana) tropicalis K(lysine) acetyltransferase 2B (kat2b), mRNA	---	CLONE=IMAGE:4434832	16.38	A	40.15	P	2.45	gb:BI350239 /DB_XREF=gi:15044685 /DB_XREF=dac65c09.x1 /CLONE=IMAGE:4434832 /TID=Xl.12048.1 /CNT=2 /FEA=EST /TIER=ConsEnd /STK=1 /UG=Xl.12048 /UG_TITLE=Transcribed locus /REP_ORG=X. laevis	---	---	---	CLONE=IMAGE:4434832	16.38	A	44.11	P	2.69
Xl2.10446.1.A1_at	gb:BF025272 /DB_XREF=gi:10755691 /DB_XREF=df99e09.x1 /CLONE=IMAGE:3747496 /TID=Xl.10446.1 /CNT=1 /FEA=EST /TIER=ConsEnd /STK=1 /UG=Xl.10446 /UG_TITLE=Transcribed locus /REP_ORG=X. laevis	gb|AC236439.1| Xenopus laevis clone CH219-140F21, complete sequence	smyd1		Hit#2: ref|NM_001091994.1| Xenopus laevis SET and MYND domain containing 1 (smyd1), mRNA gb|BC072803.1| Xenopus laevis MGC80131 protein, mRNA (cDNA clone MGC:80131 IMAGE:4970038), complete cds	---	CLONE=IMAGE:3747496	82.58	P	166.89	P	2.02	gb:BF025272 /DB_XREF=gi:10755691 /DB_XREF=df99e09.x1 /CLONE=IMAGE:3747496 /TID=Xl.10446.1 /CNT=1 /FEA=EST /TIER=ConsEnd /STK=1 /UG=Xl.10446 /UG_TITLE=Transcribed locus /REP_ORG=X. laevis	---	---	---	CLONE=IMAGE:3747496	82.58	P	222.28	P	2.69
Xl2.25318.1.S1_at	gb:BG023135 /DB_XREF=gi:12479214 /DB_XREF=daa83h11.x1 /CLONE=IMAGE:4084100 /TID=Xl.25318.1 /CNT=4 /FEA=EST /TIER=ConsEnd /STK=1 /UG=Xl.25318 /UG_TITLE=Transcribed locus /REP_ORG=X. laevis	ref|XM_004918263.1| PREDICTED: Xenopus (Silurana) tropicalis uncharacterized LOC101731991 (LOC101731991), mRNA	icoslg		Hit#2: gb|BC064637.1| Homo sapiens inducible T-cell co-stimulator ligand, mRNA (cDNA clone MGC:70380 IMAGE:5758883), complete cds	---	CLONE=IMAGE:4084100	100.43	P	233.31	P	2.32	gb:BG023135 /DB_XREF=gi:12479214 /DB_XREF=daa83h11.x1 /CLONE=IMAGE:4084100 /TID=Xl.25318.1 /CNT=4 /FEA=EST /TIER=ConsEnd /STK=1 /UG=Xl.25318 /UG_TITLE=Transcribed locus /REP_ORG=X. laevis	---	---	---	CLONE=IMAGE:4084100	100.43	P	270.73	P	2.7
Xl2.32092.1.A1_at	gb:BJ619025 /DB_XREF=gi:37257387 /DB_XREF=BJ619025 /CLONE=XL187l12 /TID=Xl.32092.1 /CNT=3 /FEA=EST /TIER=ConsEnd /STK=3 /UG=Xl.32092 /UG_TITLE=Transcribed locus /REP_ORG=X. laevis	gb|AC150595.3| Xenopus (Silurana) tropicalis clone CH216-13C5, complete sequence	kl		Hit#3: ref|XM_002934021.2| PREDICTED: Xenopus (Silurana) tropicalis klotho (kl), mRNA	---	CLONE=XL187l12	35.95	A	89.39	P	2.49	gb:BJ619025 /DB_XREF=gi:37257387 /DB_XREF=BJ619025 /CLONE=XL187l12 /TID=Xl.32092.1 /CNT=3 /FEA=EST /TIER=ConsEnd /STK=3 /UG=Xl.32092 /UG_TITLE=Transcribed locus /REP_ORG=X. laevis	---	---	---	CLONE=XL187l12	35.95	A	97.04	P	2.7
Xl2.18687.2.A1_x_at	gb:BJ052078 /DB_XREF=gi:17496148 /DB_XREF=BJ052078 /CLONE=XL040f10 /TID=Xl.18687.2 /CNT=1 /FEA=EST /TIER=ConsEnd /STK=1 /UG=Xl.18687 /UG_TITLE=Transcribed locus, weakly similar to NP_776108.1 G patch domain and KOW motifs (Mus musculus) /REP_ORG=X. laevis	Hypothetical protein MGC81356	pkp2		MGC81356	414461	CLONE=XL040f10	15.3	P	31.82	P	2.08	gb:BJ052078 /DB_XREF=gi:17496148 /DB_XREF=BJ052078 /CLONE=XL040f10 /TID=Xl.18687.2 /CNT=1 /FEA=EST /TIER=ConsEnd /STK=1 /UG=Xl.18687 /UG_TITLE=Transcribed locus, weakly similar to NP_776108.1 G patch domain and KOW motifs (Mus musculus) /REP_ORG=X. laevis	Hypothetical protein MGC81356	MGC81356	414461	CLONE=XL040f10	15.3	P	41.45	P	2.71
Xl2.45254.2.S1_a_at	gb:BJ086355 /DB_XREF=gi:17582725 /DB_XREF=BJ086355 /CLONE=XL052n05 /TID=Xl.45254.2 /CNT=1 /FEA=EST /TIER=ConsEnd /STK=1 /UG=Xl.45254 /UG_TITLE=Transcribed locus, strongly similar to NP_570603.2 adaptor-related protein complex 2, alpha 1 subunit isoform 2 (Homo sapiens) /REP_ORG=X. laevis	ref|NM_001097377.1| Xenopus (Silurana) tropicalis adaptor-related protein complex 2, alpha 1 subunit (ap2a1), mRNA gb|BC122995.1| Xenopus tropicalis adaptor-related protein complex 2, alpha 1 subunit, mRNA (cDNA clone MGC:146511 IMAGE:7794501), complete cds	ap2a1		Hit#1: ref|NM_001097377.1| Xenopus (Silurana) tropicalis adaptor-related protein complex 2, alpha 1 subunit (ap2a1), mRNA gb|BC122995.1| Xenopus tropicalis adaptor-related protein complex 2, alpha 1 subunit, mRNA (cDNA clone MGC:146511 IMAGE:7794501), complete cds	---	CLONE=XL052n05	20.65	A	51.2	P	2.48	gb:BJ086355 /DB_XREF=gi:17582725 /DB_XREF=BJ086355 /CLONE=XL052n05 /TID=Xl.45254.2 /CNT=1 /FEA=EST /TIER=ConsEnd /STK=1 /UG=Xl.45254 /UG_TITLE=Transcribed locus, strongly similar to NP_570603.2 adaptor-related protein complex 2, alpha 1 subunit isoform 2 (Homo sapiens) /REP_ORG=X. laevis	---	---	---	CLONE=XL052n05	20.65	A	56.26	P	2.72
Xl2.4756.2.S1_at	gb:AW645475 /DB_XREF=gi:7402921 /DB_XREF=cm53d02.w1 /CLONE=PBX0152D02 /TID=Xl.4756.2 /CNT=3 /FEA=EST /TIER=ConsEnd /STK=0 /UG=Xl.4756 /UG_TITLE=Transcribed locus, moderately similar to XP_524516.1 PREDICTED: hypothetical protein XP_524516 (Pan troglodytes) /REP_ORG=X. laevis	ref|NM_001142119.1| Xenopus (Silurana) tropicalis solute carrier family 25, member 34 (slc25a34), mRNA gb|BC168116.1| Xenopus tropicalis cDNA clone MGC:186127 IMAGE:7631939, complete cds	slc25a34		Hit#1: ref|NM_001142119.1| Xenopus (Silurana) tropicalis solute carrier family 25, member 34 (slc25a34), mRNA gb|BC168116.1| Xenopus tropicalis cDNA clone MGC:186127 IMAGE:7631939, complete cds	---	CLONE=PBX0152D02	16.86	A	43.05	P	2.55	gb:AW645475 /DB_XREF=gi:7402921 /DB_XREF=cm53d02.w1 /CLONE=PBX0152D02 /TID=Xl.4756.2 /CNT=3 /FEA=EST /TIER=ConsEnd /STK=0 /UG=Xl.4756 /UG_TITLE=Transcribed locus, moderately similar to XP_524516.1 PREDICTED: hypothetical protein XP_524516 (Pan troglodytes) /REP_ORG=X. laevis	---	---	---	CLONE=PBX0152D02	16.86	A	46.43	P	2.75
Xl2.48985.1.S1_at	gb:BC081273.1 /DB_XREF=gi:51704154 /TID=Xl.48985.1 /CNT=5 /FEA=mRNA /TIER=ConsEnd /STK=1 /LL=446950 /UG_GENE=LOC446950 /UG=Xl.48985 /UG_TITLE=Hypothetical protein LOC446950 /DEF=Xenopus laevis hypothetical protein LOC446950, mRNA (cDNA clone IMAGE:7012159), partial cds. /REP_ORG=X. laevis	sulfotransferase family, cytosolic, 6B, member 1	sult6b1		sult6b1	446950	DEF=Xenopus laevis hypothetical protein LOC446950, mRNA (cDNA clone IMAGE:7012159), partial cds.	40.48	P	204.82	P	5.06	gb:BC081273.1 /DB_XREF=gi:51704154 /TID=Xl.48985.1 /CNT=5 /FEA=mRNA /TIER=ConsEnd /STK=1 /LL=446950 /UG_GENE=LOC446950 /UG=Xl.48985 /UG_TITLE=Hypothetical protein LOC446950 /DEF=Xenopus laevis hypothetical protein LOC446950, mRNA (cDNA clone IMAGE:7012159), partial cds. /REP_ORG=X. laevis	sulfotransferase family, cytosolic, 6B, member 1	sult6b1	446950	DEF=Xenopus laevis hypothetical protein LOC446950, mRNA (cDNA clone IMAGE:7012159), partial cds.	40.48	P	111.47	P	2.75
Xl2.49833.1.A1_at	gb:M99582.1 /DB_XREF=gi:214087 /TID=Xl.49833.1 /CNT=1 /FEA=mRNA /TIER=ConsEnd /STK=0 /UG=Xl.49833 /UG_TITLE=Gamma-crystallin (gcry4) gene, complete mRNA /DEF=Xenopus laevis gamma-crystallin (gcry4) gene, complete mRNA. /REP_ORG=X. laevis	gb|M99582.1|XELCRYD Xenopus laevis gamma-crystallin (gcry4) gene, complete mRNA	gcry4		Hit#1: gb|M99582.1|XELCRYD Xenopus laevis gamma-crystallin (gcry4) gene, complete mRNA	---		18.31	A	41.75	P	2.28	gb:M99582.1 /DB_XREF=gi:214087 /TID=Xl.49833.1 /CNT=1 /FEA=mRNA /TIER=ConsEnd /STK=0 /UG=Xl.49833 /UG_TITLE=Gamma-crystallin (gcry4) gene, complete mRNA /DEF=Xenopus laevis gamma-crystallin (gcry4) gene, complete mRNA. /REP_ORG=X. laevis	---	---	---		18.31	A	50.35	P	2.75
Xl2.9739.1.S1_at	gb:BC074383.1 /DB_XREF=gi:49257680 /GEN=MGC84316 /TID=Xl.9739.1 /CNT=19 /FEA=FLmRNA /TIER=FL /STK=3 /LL=444682 /UG=Xl.9739 /DEF=Xenopus laevis MGC84316 protein, mRNA (cDNA clone MGC:84316 IMAGE:6957587), complete cds. /PROD=MGC84316 protein /FL=gb:BC074383.1 /REP_ORG=X. laevis	coiled-coil domain containing 28B	ccdc28b		ccdc28b	444682	DEF=Xenopus laevis MGC84316 protein, mRNA (cDNA clone MGC:84316 IMAGE:6957587), complete cds.	164.69	P	353.7	P	2.15	gb:BC074383.1 /DB_XREF=gi:49257680 /GEN=MGC84316 /TID=Xl.9739.1 /CNT=19 /FEA=FLmRNA /TIER=FL /STK=3 /LL=444682 /UG=Xl.9739 /DEF=Xenopus laevis MGC84316 protein, mRNA (cDNA clone MGC:84316 IMAGE:6957587), complete cds. /PROD=MGC84316 protein /FL=gb:BC074383.1 /REP_ORG=X. laevis	coiled-coil domain containing 28B	ccdc28b	444682	DEF=Xenopus laevis MGC84316 protein, mRNA (cDNA clone MGC:84316 IMAGE:6957587), complete cds.	164.69	P	452.09	P	2.75
Xl2.55296.1.A1_at	gb:BG016181 /DB_XREF=gi:12469151 /DB_XREF=de58a12.x1 /CLONE=IMAGE:3515807 /TID=Xl.55296.1 /CNT=1 /FEA=EST /TIER=ConsEnd /STK=1 /UG=Xl.55296 /UG_TITLE=Transcribed locus /REP_ORG=X. laevis	ref|NG_029699.1| Homo sapiens protein kinase, cAMP-dependent, catalytic, alpha (PRKACA), RefSeqGene on chromosome 19	nit1		Hit#2: emb|FN314561.1| Schistosoma japonicum isolate Anhui full length mRNA clone SJFCA3149.001|FSA001-P00018-A12, complete sequence	---	CLONE=IMAGE:3515807	473.33	P	1103.75	P	2.33	gb:BG016181 /DB_XREF=gi:12469151 /DB_XREF=de58a12.x1 /CLONE=IMAGE:3515807 /TID=Xl.55296.1 /CNT=1 /FEA=EST /TIER=ConsEnd /STK=1 /UG=Xl.55296 /UG_TITLE=Transcribed locus /REP_ORG=X. laevis	---	---	---	CLONE=IMAGE:3515807	473.33	P	1304.47	P	2.76
Xl2.54333.1.A1_at	gb:DT063327 /DB_XREF=gi:72362576 /DB_XREF=AGENCOURT_56130442 /CLONE=IMAGE:8074593 /TID=Xl.54333.1 /CNT=3 /FEA=EST /TIER=ConsEnd /STK=1 /UG=Xl.54333 /UG_TITLE=Transcribed locus /REP_ORG=X. laevis	ref|NM_001094934.1| Xenopus laevis Ras-related GTP binding C (rragc), mRNA gb|BC084295.1| Xenopus laevis hypothetical LOC495258, mRNA (cDNA clone MGC:82999 IMAGE:5536438), complete cds	pstpip2		Hit#2: ref|NM_001093301.1| Xenopus laevis proline-serine-threonine phosphatase interacting protein 2 (pstpip2), mRNA gb|BC077419.1| Xenopus laevis proline-serine-threonine phosphatase interacting protein 2, mRNA (cDNA clone MGC:82175 IMAGE:3397916), complete cds	---	CLONE=IMAGE:8074593	27.96	A	92.72	P	3.32	gb:DT063327 /DB_XREF=gi:72362576 /DB_XREF=AGENCOURT_56130442 /CLONE=IMAGE:8074593 /TID=Xl.54333.1 /CNT=3 /FEA=EST /TIER=ConsEnd /STK=1 /UG=Xl.54333 /UG_TITLE=Transcribed locus /REP_ORG=X. laevis	---	---	---	CLONE=IMAGE:8074593	27.96	A	77.17	P	2.76
Xl2.29224.1.S1_at	gb:CD329764 /DB_XREF=gi:31094095 /DB_XREF=AGENCOURT_14149516 /CLONE=IMAGE:6949725 /TID=Xl.29224.1 /CNT=14 /FEA=EST /TIER=ConsEnd /STK=0 /UG=Xl.29224 /UG_TITLE=Transcribed locus /REP_ORG=X. laevis	emb|AL161717.15| Human DNA sequence from clone RP11-267P7 on chromosome 13, complete sequence	ncam1		Hit#4: ref|XM_003129842.1| PREDICTED: Sus scrofa neural cell adhesion molecule 1-like (LOC100515564), mRNA	---	CLONE=IMAGE:6949725	47.32	P	123.18	P	2.6	gb:CD329764 /DB_XREF=gi:31094095 /DB_XREF=AGENCOURT_14149516 /CLONE=IMAGE:6949725 /TID=Xl.29224.1 /CNT=14 /FEA=EST /TIER=ConsEnd /STK=0 /UG=Xl.29224 /UG_TITLE=Transcribed locus /REP_ORG=X. laevis	---	---	---	CLONE=IMAGE:6949725	47.32	P	130.94	P	2.77
Xl2.24035.1.S1_a_at	gb:CD325619 /DB_XREF=gi:31089950 /DB_XREF=AGENCOURT_14163405 /CLONE=IMAGE:6949271 /TID=Xl.24035.1 /CNT=10 /FEA=EST /TIER=ConsEnd /STK=2 /UG=Xl.24035 /UG_TITLE=Transcribed locus /REP_ORG=X. laevis	ref|XM_005054056.1| PREDICTED: Ficedula albicollis MKL/myocardin-like 2 (MKL2), transcript variant X3, mRNA	mkl2		Hit#1: ref|XM_005054056.1| PREDICTED: Ficedula albicollis MKL/myocardin-like 2 (MKL2), transcript variant X3, mRNA	---	CLONE=IMAGE:6949271	97.61	P	241.17	P	2.47	gb:CD325619 /DB_XREF=gi:31089950 /DB_XREF=AGENCOURT_14163405 /CLONE=IMAGE:6949271 /TID=Xl.24035.1 /CNT=10 /FEA=EST /TIER=ConsEnd /STK=2 /UG=Xl.24035 /UG_TITLE=Transcribed locus /REP_ORG=X. laevis	---	---	---	CLONE=IMAGE:6949271	97.61	P	271.14	P	2.78
Xl2.5512.1.S1_at	gb:BC068639.1 /DB_XREF=gi:46249463 /GEN=ls26 /TID=Xl.5512.1 /CNT=33 /FEA=FLmRNA /TIER=FL /STK=5 /LL=398012 /UG=Xl.5512 /DEF=Xenopus laevis p33 ringo, mRNA (cDNA clone MGC:79898 IMAGE:6635982), complete cds. /PROD=ls26 protein /FL=gb:BC068639.1 /REP_ORG=X. laevis	speedy A	spdya		spdya	398012	DEF=Xenopus laevis p33 ringo, mRNA (cDNA clone MGC:79898 IMAGE:6635982), complete cds.	372.52	P	866.03	P	2.32	gb:BC068639.1 /DB_XREF=gi:46249463 /GEN=ls26 /TID=Xl.5512.1 /CNT=33 /FEA=FLmRNA /TIER=FL /STK=5 /LL=398012 /UG=Xl.5512 /DEF=Xenopus laevis p33 ringo, mRNA (cDNA clone MGC:79898 IMAGE:6635982), complete cds. /PROD=ls26 protein /FL=gb:BC068639.1 /REP_ORG=X. laevis	speedy A	spdya	398012	DEF=Xenopus laevis p33 ringo, mRNA (cDNA clone MGC:79898 IMAGE:6635982), complete cds.	372.52	P	1037.05	P	2.78
Xl2.50718.1.S1_at	gb:BJ047008 /DB_XREF=gi:17369726 /DB_XREF=BJ047008 /CLONE=XL015d01 /TID=Xl.50718.1 /CNT=3 /FEA=EST /TIER=ConsEnd /STK=1 /UG=Xl.50718 /UG_TITLE=Transcribed locus, weakly similar to XP_420112.1 PREDICTED: similar to DKFZP564C103 protein (Gallus gallus) /REP_ORG=X. laevis	ref|XM_004918480.1| PREDICTED: Xenopus (Silurana) tropicalis N-acetyltransferase 9 (GCN5-related, putative) (nat9), transcript variant X2, mRNA	nat9		Hit#1: ref|XM_004918480.1| PREDICTED: Xenopus (Silurana) tropicalis N-acetyltransferase 9 (GCN5-related, putative) (nat9), transcript variant X2, mRNA	---	CLONE=XL015d01	48.73	M	107.06	P	2.2	gb:BJ047008 /DB_XREF=gi:17369726 /DB_XREF=BJ047008 /CLONE=XL015d01 /TID=Xl.50718.1 /CNT=3 /FEA=EST /TIER=ConsEnd /STK=1 /UG=Xl.50718 /UG_TITLE=Transcribed locus, weakly similar to XP_420112.1 PREDICTED: similar to DKFZP564C103 protein (Gallus gallus) /REP_ORG=X. laevis	---	---	---	CLONE=XL015d01	48.73	M	135.66	P	2.78
Xl2.1220.1.S1_at	gb:AB022088.1 /DB_XREF=gi:4140245 /TID=Xl.1220.1 /CNT=7 /FEA=FLmRNA /TIER=FL /STK=1 /UG=Xl.1220 /DEF=Xenopus laevis mRNA for cytochrome P450, complete cds, MC2. /PROD=cytochrome P450 /FL=gb:AB022088.1 /REP_ORG=X. laevis	cytochrome P450, family 1, subfamily A, polypeptide 1	cyp1a1		cyp1a1	100036775		21.7	P	57.43	P	2.65	gb:AB022088.1 /DB_XREF=gi:4140245 /TID=Xl.1220.1 /CNT=7 /FEA=FLmRNA /TIER=FL /STK=1 /UG=Xl.1220 /DEF=Xenopus laevis mRNA for cytochrome P450, complete cds, MC2. /PROD=cytochrome P450 /FL=gb:AB022088.1 /REP_ORG=X. laevis	cytochrome P450, family 1, subfamily A, polypeptide 1	cyp1a1	100036775		21.7	P	60.61	P	2.79
Xl2.7452.1.S1_at	gb:CO386914 /DB_XREF=gi:49494505 /DB_XREF=AGENCOURT_26182533 /CLONE=IMAGE:7298971 /TID=Xl.7452.1 /CNT=29 /FEA=EST /TIER=ConsEnd /STK=0 /UG=Xl.7452 /UG_TITLE=Transcribed locus, moderately similar to NP_689821.2 hypothetical protein LOC163859 (Homo sapiens) /REP_ORG=X. laevis	ref|NM_001091389.1| Xenopus laevis SDE2 telomere maintenance homolog (S. pombe) (sde2), mRNA gb|BC070765.1| Xenopus laevis hypothetical protein MGC83793, mRNA (cDNA clone MGC:83793 IMAGE:6641688), complete cds	sde2		Hit#2: ref|NM_001127056.1| Xenopus (Silurana) tropicalis SDE2 telomere maintenance homolog (S. pombe) (sde2), mRNA emb|CR762124.2| Xenopus tropicalis finished cDNA, clone TEgg019d03	---	CLONE=IMAGE:7298971	315.94	P	704.99	P	2.23	gb:CO386914 /DB_XREF=gi:49494505 /DB_XREF=AGENCOURT_26182533 /CLONE=IMAGE:7298971 /TID=Xl.7452.1 /CNT=29 /FEA=EST /TIER=ConsEnd /STK=0 /UG=Xl.7452 /UG_TITLE=Transcribed locus, moderately similar to NP_689821.2 hypothetical protein LOC163859 (Homo sapiens) /REP_ORG=X. laevis	---	---	---	CLONE=IMAGE:7298971	315.94	P	883.4	P	2.8
Xl2.57086.1.A1_at	gb:EB739168 /DB_XREF=gi:95019884 /DB_XREF=AGENCOURT_78478825 /CLONE=IMAGE:8636534 /TID=Xl.57086.1 /CNT=3 /FEA=EST /TIER=ConsEnd /STK=2 /UG=Xl.57086 /UG_TITLE=Transcribed locus /REP_ORG=X. laevis	ref|XM_004522758.1| PREDICTED: Ceratitis capitata high mobility group protein Z-like (LOC101449509), transcript variant X1, mRNA	HMG1		Hit#1: ref|XM_004522758.1| PREDICTED: Ceratitis capitata high mobility group protein Z-like (LOC101449509), transcript variant X1, mRNA	---	CLONE=IMAGE:8636534	436.75	P	940.63	P	2.15	gb:EB739168 /DB_XREF=gi:95019884 /DB_XREF=AGENCOURT_78478825 /CLONE=IMAGE:8636534 /TID=Xl.57086.1 /CNT=3 /FEA=EST /TIER=ConsEnd /STK=2 /UG=Xl.57086 /UG_TITLE=Transcribed locus /REP_ORG=X. laevis	---	---	---	CLONE=IMAGE:8636534	436.75	P	1221.06	P	2.8
Xl2.50043.1.S1_s_at	gb:BC088697.1 /DB_XREF=gi:56788983 /GEN=LOC496234 /TID=Xl.50043.1 /CNT=3 /FEA=FLmRNA /TIER=FL /STK=1 /LL=496234 /UG=Xl.50043 /DEF=Xenopus laevis hypothetical LOC496234, mRNA (cDNA clone MGC:99205 IMAGE:7208436), complete cds. /PROD=LOC496234 protein /FL=gb:BC088697.1 /REP_ORG=X. laevis	canopy 1 homolog	cnpy1		cnpy1	496234	DEF=Xenopus laevis hypothetical LOC496234, mRNA (cDNA clone MGC:99205 IMAGE:7208436), complete cds.	62.72	P	181.19	P	2.89	gb:BC088697.1 /DB_XREF=gi:56788983 /GEN=LOC496234 /TID=Xl.50043.1 /CNT=3 /FEA=FLmRNA /TIER=FL /STK=1 /LL=496234 /UG=Xl.50043 /DEF=Xenopus laevis hypothetical LOC496234, mRNA (cDNA clone MGC:99205 IMAGE:7208436), complete cds. /PROD=LOC496234 protein /FL=gb:BC088697.1 /REP_ORG=X. laevis	canopy 1 homolog	cnpy1	496234	DEF=Xenopus laevis hypothetical LOC496234, mRNA (cDNA clone MGC:99205 IMAGE:7208436), complete cds.	62.72	P	176.13	P	2.81
Xl2.10611.1.A1_at	gb:BE491073 /DB_XREF=gi:9610606 /DB_XREF=db42e07.x1 /CLONE=IMAGE:3301188 /TID=Xl.10611.1 /CNT=1 /FEA=EST /TIER=ConsEnd /STK=1 /UG=Xl.10611 /UG_TITLE=Transcribed locus /REP_ORG=X. laevis	gb|AC149524.2| Xenopus (Silurana) tropicalis clone ISB-113K12, complete sequence	pcca		Hit#37: ref|XM_004858619.1| PREDICTED: Heterocephalus glaber propionyl CoA carboxylase, alpha polypeptide (Pcca), transcript variant X8, mRNA	---	CLONE=IMAGE:3301188	21.51	A	77.08	P	3.58	gb:BE491073 /DB_XREF=gi:9610606 /DB_XREF=db42e07.x1 /CLONE=IMAGE:3301188 /TID=Xl.10611.1 /CNT=1 /FEA=EST /TIER=ConsEnd /STK=1 /UG=Xl.10611 /UG_TITLE=Transcribed locus /REP_ORG=X. laevis	---	---	---	CLONE=IMAGE:3301188	21.51	A	60.4	P	2.81
Xl2.28471.1.S1_at	gb:BC084132.1 /DB_XREF=gi:54035227 /GEN=LOC398623 /TID=Xl.28471.1 /CNT=27 /FEA=FLmRNA /TIER=FL /STK=4 /LL=398623 /UG=Xl.28471 /DEF=Xenopus laevis hypothetical protein LOC398623, mRNA (cDNA clone MGC:86365 IMAGE:7010719), complete cds. /PROD=LOC398623 protein /FL=gb:BC084132.1 /REP_ORG=X. laevis	aldolase B, fructose-bisphosphate	aldob		aldob	398623	DEF=Xenopus laevis hypothetical protein LOC398623, mRNA (cDNA clone MGC:86365 IMAGE:7010719), complete cds.	22.67	A	54.76	P	2.41	gb:BC084132.1 /DB_XREF=gi:54035227 /GEN=LOC398623 /TID=Xl.28471.1 /CNT=27 /FEA=FLmRNA /TIER=FL /STK=4 /LL=398623 /UG=Xl.28471 /DEF=Xenopus laevis hypothetical protein LOC398623, mRNA (cDNA clone MGC:86365 IMAGE:7010719), complete cds. /PROD=LOC398623 protein /FL=gb:BC084132.1 /REP_ORG=X. laevis	aldolase B, fructose-bisphosphate	aldob	398623	DEF=Xenopus laevis hypothetical protein LOC398623, mRNA (cDNA clone MGC:86365 IMAGE:7010719), complete cds.	22.67	A	64.42	P	2.84
Xl2.54412.1.S1_at	gb:CN324361 /DB_XREF=gi:46381997 /DB_XREF=AGENCOURT_22004288 /CLONE=IMAGE:7208497 /TID=Xl.54412.1 /CNT=263 /FEA=EST /TIER=Stack /STK=19 /UG=Xl.54412 /UG_TITLE=Transcribed locus, weakly similar to XP_577009.1 PREDICTED: similar to Gag-Pol polyprotein (Rattus norvegicus) /REP_ORG=X. laevis	gb|AC155988.2| Xenopus (Silurana) tropicalis clone ISB1-281C5, complete sequence	MAP7D2		Hit#29: ref|XM_003763518.1| PREDICTED: Sarcophilus harrisii MAP7 domain containing 2 (MAP7D2), mRNA	---	CLONE=IMAGE:7208497	58.58	P	24.28	A	-2.41	gb:CN324361 /DB_XREF=gi:46381997 /DB_XREF=AGENCOURT_22004288 /CLONE=IMAGE:7208497 /TID=Xl.54412.1 /CNT=263 /FEA=EST /TIER=Stack /STK=19 /UG=Xl.54412 /UG_TITLE=Transcribed locus, weakly similar to XP_577009.1 PREDICTED: similar to Gag-Pol polyprotein (Rattus norvegicus) /REP_ORG=X. laevis	---	---	---	CLONE=IMAGE:7208497	58.58	P	166.1	P	2.84
Xl2.25089.1.A1_at	gb:CB756398 /DB_XREF=gi:29835905 /DB_XREF=AGENCOURT_13003345 /CLONE=IMAGE:6877213 /TID=Xl.25089.1 /CNT=2 /FEA=EST /TIER=ConsEnd /STK=1 /UG=Xl.25089 /UG_TITLE=Transcribed locus /REP_ORG=X. laevis	gb|BC084977.1| Xenopus laevis impact protein, mRNA (cDNA clone IMAGE:7010848)	impact		Hit#1: gb|BC084977.1| Xenopus laevis impact protein, mRNA (cDNA clone IMAGE:7010848)	---	CLONE=IMAGE:6877213	21.67	A	47.53	P	2.19	gb:CB756398 /DB_XREF=gi:29835905 /DB_XREF=AGENCOURT_13003345 /CLONE=IMAGE:6877213 /TID=Xl.25089.1 /CNT=2 /FEA=EST /TIER=ConsEnd /STK=1 /UG=Xl.25089 /UG_TITLE=Transcribed locus /REP_ORG=X. laevis	---	---	---	CLONE=IMAGE:6877213	21.67	A	61.84	P	2.85
Xl2.46861.1.A1_at	gb:CN326639 /DB_XREF=gi:46384275 /DB_XREF=AGENCOURT_22003863 /CLONE=IMAGE:7207870 /TID=Xl.46861.1 /CNT=4 /FEA=EST /TIER=ConsEnd /STK=2 /UG=Xl.46861 /UG_TITLE=Transcribed locus /REP_ORG=X. laevis	ref|NM_001090586.1| Xenopus laevis inhibin, beta B (inhbb), mRNA gb|S61773.1| activin beta B subunit [Xenopus laevis, mRNA, 2716 nt]	inhbb		Hit#1: ref|NM_001090586.1| Xenopus laevis inhibin, beta B (inhbb), mRNA gb|S61773.1| activin beta B subunit [Xenopus laevis, mRNA, 2716 nt]	---	CLONE=IMAGE:7207870	22.75	A	80.89	P	3.56	gb:CN326639 /DB_XREF=gi:46384275 /DB_XREF=AGENCOURT_22003863 /CLONE=IMAGE:7207870 /TID=Xl.46861.1 /CNT=4 /FEA=EST /TIER=ConsEnd /STK=2 /UG=Xl.46861 /UG_TITLE=Transcribed locus /REP_ORG=X. laevis	---	---	---	CLONE=IMAGE:7207870	22.75	A	64.94	P	2.86
Xl2.2577.1.S1_at	gb:BG159889 /DB_XREF=gi:12693808 /DB_XREF=dab69d06.x1 /CLONE=IMAGE:4202171 /TID=Xl.2577.1 /CNT=4 /FEA=EST /TIER=ConsEnd /STK=1 /UG=Xl.2577 /UG_TITLE=Transcribed locus /REP_ORG=X. laevis	ref|XM_002933499.2| PREDICTED: Xenopus (Silurana) tropicalis LPS-responsive vesicle trafficking, beach and anchor containing (lrba), mRNA	lrba		Hit#1: ref|XM_002933499.2| PREDICTED: Xenopus (Silurana) tropicalis LPS-responsive vesicle trafficking, beach and anchor containing (lrba), mRNA	---	CLONE=IMAGE:4202171	32.44	P	97.47	P	3	gb:BG159889 /DB_XREF=gi:12693808 /DB_XREF=dab69d06.x1 /CLONE=IMAGE:4202171 /TID=Xl.2577.1 /CNT=4 /FEA=EST /TIER=ConsEnd /STK=1 /UG=Xl.2577 /UG_TITLE=Transcribed locus /REP_ORG=X. laevis	---	---	---	CLONE=IMAGE:4202171	32.44	P	92.63	P	2.86
Xl2.24827.1.S1_at	gb:BC070793.1 /DB_XREF=gi:47123141 /GEN=MGC83843 /TID=Xl.24827.1 /CNT=21 /FEA=FLmRNA /TIER=FL /STK=3 /LL=431947 /UG=Xl.24827 /DEF=Xenopus laevis hypothetical protein MGC83843, mRNA (cDNA clone MGC:83843 IMAGE:6643439), complete cds. /PROD=MGC83843 protein /FL=gb:BC070793.1 /REP_ORG=X. laevis	oligonucleotide/oligosaccharide-binding fold containing 2B	nabp2		obfc2b-b	431947	DEF=Xenopus laevis hypothetical protein MGC83843, mRNA (cDNA clone MGC:83843 IMAGE:6643439), complete cds.	183.54	P	555.04	P	3.02	gb:BC070793.1 /DB_XREF=gi:47123141 /GEN=MGC83843 /TID=Xl.24827.1 /CNT=21 /FEA=FLmRNA /TIER=FL /STK=3 /LL=431947 /UG=Xl.24827 /DEF=Xenopus laevis hypothetical protein MGC83843, mRNA (cDNA clone MGC:83843 IMAGE:6643439), complete cds. /PROD=MGC83843 protein /FL=gb:BC070793.1 /REP_ORG=X. laevis	oligonucleotide/oligosaccharide-binding fold containing 2B	obfc2b-b	431947	DEF=Xenopus laevis hypothetical protein MGC83843, mRNA (cDNA clone MGC:83843 IMAGE:6643439), complete cds.	183.54	P	525.74	P	2.86
Xl2.31914.1.S1_at	gb:CF287263 /DB_XREF=gi:33647042 /DB_XREF=AGENCOURT_15183339 /CLONE=IMAGE:5514694 /TID=Xl.31914.1 /CNT=2 /FEA=EST /TIER=ConsEnd /STK=0 /UG=Xl.31914 /UG_TITLE=Transcribed locus /REP_ORG=X. laevis	ref|XM_002933305.2| PREDICTED: Xenopus (Silurana) tropicalis insulin-like growth factor 1 receptor (igf1r), mRNA	igf1r		Hit#1: ref|XM_002933305.2| PREDICTED: Xenopus (Silurana) tropicalis insulin-like growth factor 1 receptor (igf1r), mRNA	---	CLONE=IMAGE:5514694	63.79	P	147.27	P	2.31	gb:CF287263 /DB_XREF=gi:33647042 /DB_XREF=AGENCOURT_15183339 /CLONE=IMAGE:5514694 /TID=Xl.31914.1 /CNT=2 /FEA=EST /TIER=ConsEnd /STK=0 /UG=Xl.31914 /UG_TITLE=Transcribed locus /REP_ORG=X. laevis	---	---	---	CLONE=IMAGE:5514694	63.79	P	183.34	P	2.87
Xl2.14419.2.A1_at	gb:BG161737 /DB_XREF=gi:12695582 /DB_XREF=dab73a10.x1 /CLONE=IMAGE:4202419 /TID=Xl.14419.2 /CNT=1 /FEA=EST /TIER=ConsEnd /STK=1 /UG=Xl.14419 /UG_TITLE=Transcribed locus /REP_ORG=X. laevis	ref|XM_002935204.2| PREDICTED: Xenopus (Silurana) tropicalis pregnancy-associated plasma protein A, pappalysin 1 (pappa), transcript variant X1, mRNA	pappa		Hit#1: ref|XM_002935204.2| PREDICTED: Xenopus (Silurana) tropicalis pregnancy-associated plasma protein A, pappalysin 1 (pappa), transcript variant X1, mRNA	---	CLONE=IMAGE:4202419	28.81	P	73.54	P	2.55	gb:BG161737 /DB_XREF=gi:12695582 /DB_XREF=dab73a10.x1 /CLONE=IMAGE:4202419 /TID=Xl.14419.2 /CNT=1 /FEA=EST /TIER=ConsEnd /STK=1 /UG=Xl.14419 /UG_TITLE=Transcribed locus /REP_ORG=X. laevis	---	---	---	CLONE=IMAGE:4202419	28.81	P	82.58	P	2.87
Xl2.48053.1.A1_at	gb:BP741716 /DB_XREF=gi:46090309 /DB_XREF=BP741716 /CLONE=XL499g14ex /TID=Xl.48053.1 /CNT=2 /FEA=EST /TIER=ConsEnd /STK=2 /UG=Xl.48053 /UG_TITLE=Transcribed locus /REP_ORG=X. laevis	ref|XM_002590654.1| Branchiostoma floridae hypothetical protein, mRNA	mapk3		Hit#7: gb|BT060164.1| Salmo salar clone ssal-rgh-506-368 Mitogen-activated protein kinase 3 putative mRNA, complete cds	---	CLONE=XL499g14ex	293.96	P	682.75	P	2.32	gb:BP741716 /DB_XREF=gi:46090309 /DB_XREF=BP741716 /CLONE=XL499g14ex /TID=Xl.48053.1 /CNT=2 /FEA=EST /TIER=ConsEnd /STK=2 /UG=Xl.48053 /UG_TITLE=Transcribed locus /REP_ORG=X. laevis	---	---	---	CLONE=XL499g14ex	293.96	P	846.53	P	2.88
Xl2.16267.2.S1_a_at	gb:BJ072125 /DB_XREF=gi:17502314 /DB_XREF=BJ072125 /CLONE=XL096k03 /TID=Xl.16267.2 /CNT=2 /FEA=EST /TIER=ConsEnd /STK=0 /UG=Xl.16267 /UG_TITLE=Transcribed locus, moderately similar to XP_532091.1 PREDICTED: similar to 1-acylglycerol-3-phosphate O-acyltransferase 1 isoform 1 (Canis familiaris) /REP_ORG=X. laevis	MGC82195 protein	agpat1		MGC82195	447513	CLONE=XL096k03	15.98	A	41.94	P	2.62	gb:BJ072125 /DB_XREF=gi:17502314 /DB_XREF=BJ072125 /CLONE=XL096k03 /TID=Xl.16267.2 /CNT=2 /FEA=EST /TIER=ConsEnd /STK=0 /UG=Xl.16267 /UG_TITLE=Transcribed locus, moderately similar to XP_532091.1 PREDICTED: similar to 1-acylglycerol-3-phosphate O-acyltransferase 1 isoform 1 (Canis familiaris) /REP_ORG=X. laevis	MGC82195 protein	MGC82195	447513	CLONE=XL096k03	15.98	A	45.96	P	2.88
Xl2.32440.1.A1_at	gb:BJ633904 /DB_XREF=gi:37286547 /DB_XREF=BJ633904 /CLONE=XL180k13 /TID=Xl.32440.1 /CNT=1 /FEA=EST /TIER=ConsEnd /STK=1 /UG=Xl.32440 /UG_TITLE=Transcribed locus /REP_ORG=X. laevis	gb|HM212783.1| Mus musculus strain C57BL/6 Gata4 gene, intron 2	gata4		Hit#1: gb|HM212783.1| Mus musculus strain C57BL/6 Gata4 gene, intron 2	---	CLONE=XL180k13	19.12	A	49.35	P	2.58	gb:BJ633904 /DB_XREF=gi:37286547 /DB_XREF=BJ633904 /CLONE=XL180k13 /TID=Xl.32440.1 /CNT=1 /FEA=EST /TIER=ConsEnd /STK=1 /UG=Xl.32440 /UG_TITLE=Transcribed locus /REP_ORG=X. laevis	---	---	---	CLONE=XL180k13	19.12	A	55.27	P	2.89
Xl2.17372.1.S1_at	gb:AB056478.1 /DB_XREF=gi:18147669 /GEN=xgalectin-Ia /TID=Xl.17372.1 /CNT=4 /FEA=FLmRNA /TIER=FL /STK=2 /LL=373567 /UG=Xl.17372 /DEF=Xenopus laevis mRNA for galectin family xgalectin-Ia, complete cds. /PROD=galectin family xgalectin-Ia /FL=gb:AB056478.1 /REP_ORG=X. laevis	galectin-Ia	lgals1		lgalsia-a	373567		38.88	P	102.98	P	2.65	gb:AB056478.1 /DB_XREF=gi:18147669 /GEN=xgalectin-Ia /TID=Xl.17372.1 /CNT=4 /FEA=FLmRNA /TIER=FL /STK=2 /LL=373567 /UG=Xl.17372 /DEF=Xenopus laevis mRNA for galectin family xgalectin-Ia, complete cds. /PROD=galectin family xgalectin-Ia /FL=gb:AB056478.1 /REP_ORG=X. laevis	galectin-Ia	lgalsia-a	373567		38.88	P	112.35	P	2.89
Xl2.32412.1.A1_x_at	gb:BJ633168 /DB_XREF=gi:37285086 /DB_XREF=BJ633168 /CLONE=XL177i24 /TID=Xl.32412.1 /CNT=3 /FEA=EST /TIER=ConsEnd /STK=1 /UG=Xl.32412 /UG_TITLE=Transcribed locus /REP_ORG=X. laevis	gb|AC236455.1| Xenopus laevis clone CH219-51A4, complete sequence	myl12b		Hit#5: ref|NM_001087310.1| Xenopus laevis myosin, light chain 12B, regulatory (myl12b), mRNA gb|BC046702.1| Xenopus laevis myosin regulatory light chain, mRNA (cDNA clone MGC:53190 IMAGE:5543121), complete cds	---	CLONE=XL177i24	21.2	M	72.43	P	3.42	gb:BJ633168 /DB_XREF=gi:37285086 /DB_XREF=BJ633168 /CLONE=XL177i24 /TID=Xl.32412.1 /CNT=3 /FEA=EST /TIER=ConsEnd /STK=1 /UG=Xl.32412 /UG_TITLE=Transcribed locus /REP_ORG=X. laevis	---	---	---	CLONE=XL177i24	21.2	M	61.44	P	2.9
Xl2.34538.1.A1_at	gb:BG264764 /DB_XREF=gi:12967817 /DB_XREF=daa32d05.x1 /CLONE=IMAGE:4057785 /TID=Xl.34538.1 /CNT=2 /FEA=EST /TIER=ConsEnd /STK=1 /UG=Xl.34538 /UG_TITLE=Transcribed locus /REP_ORG=X. laevis	gb|AC236440.1| Xenopus laevis clone CH219-142P16, complete sequence	srebf2		Hit#5: ref|NM_001123438.2| Xenopus (Silurana) tropicalis sterol regulatory element binding transcription factor 2 (srebf2), mRNA	---	CLONE=IMAGE:4057785	25.34	A	74.38	P	2.94	gb:BG264764 /DB_XREF=gi:12967817 /DB_XREF=daa32d05.x1 /CLONE=IMAGE:4057785 /TID=Xl.34538.1 /CNT=2 /FEA=EST /TIER=ConsEnd /STK=1 /UG=Xl.34538 /UG_TITLE=Transcribed locus /REP_ORG=X. laevis	---	---	---	CLONE=IMAGE:4057785	25.34	A	73.74	P	2.91
Xl2.15808.1.A1_at	gb:BI315127 /DB_XREF=gi:14989454 /DB_XREF=dah94b10.x1 /CLONE=IMAGE:4957410 /TID=Xl.15808.1 /CNT=4 /FEA=EST /TIER=ConsEnd /STK=1 /UG=Xl.15808 /UG_TITLE=Transcribed locus, moderately similar to NP_036815.1 UDP-glucuronosyltransferase 1 family, member 1 (Rattus norvegicus) /REP_ORG=X. laevis	ref|XM_002932026.2| PREDICTED: Xenopus (Silurana) tropicalis UDP-glucuronosyltransferase 1-1-like (LOC100489505), transcript variant X1, mRNA	ugt1a		Hit#1: ref|XM_002932026.2| PREDICTED: Xenopus (Silurana) tropicalis UDP-glucuronosyltransferase 1-1-like (LOC100489505), transcript variant X1, mRNA	---	CLONE=IMAGE:4957410	125.25	P	294.81	P	2.35	gb:BI315127 /DB_XREF=gi:14989454 /DB_XREF=dah94b10.x1 /CLONE=IMAGE:4957410 /TID=Xl.15808.1 /CNT=4 /FEA=EST /TIER=ConsEnd /STK=1 /UG=Xl.15808 /UG_TITLE=Transcribed locus, moderately similar to NP_036815.1 UDP-glucuronosyltransferase 1 family, member 1 (Rattus norvegicus) /REP_ORG=X. laevis	---	---	---	CLONE=IMAGE:4957410	125.25	P	366.26	P	2.92
Xl2.53817.1.S1_at	gb:BX852671 /DB_XREF=gi:39740487 /DB_XREF=BX852671 /CLONE=IMAGp998F1910934 ; IMAGE:4962834 /TID=Xl.53817.1 /CNT=6 /FEA=EST /TIER=ConsEnd /STK=0 /UG=Xl.53817 /UG_TITLE=Transcribed locus, weakly similar to NP_061825.2 homeobox B6 (Homo sapiens) /REP_ORG=X. laevis	homeobox B6	hoxb6		hoxb6	779290	CLONE=IMAGp998F1910934 ; IMAGE:4962834	25.57	A	57.26	P	2.24	gb:BX852671 /DB_XREF=gi:39740487 /DB_XREF=BX852671 /CLONE=IMAGp998F1910934 ; IMAGE:4962834 /TID=Xl.53817.1 /CNT=6 /FEA=EST /TIER=ConsEnd /STK=0 /UG=Xl.53817 /UG_TITLE=Transcribed locus, weakly similar to NP_061825.2 homeobox B6 (Homo sapiens) /REP_ORG=X. laevis	homeobox B6	hoxb6	779290	CLONE=IMAGp998F1910934 ; IMAGE:4962834	25.57	A	74.67	P	2.92
Xl2.49474.1.S1_at	gb:BC084944.1 /DB_XREF=gi:54673681 /GEN=LOC495494 /TID=Xl.49474.1 /CNT=6 /FEA=FLmRNA /TIER=FL /STK=1 /LL=495494 /UG=Xl.49474 /DEF=Xenopus laevis hypothetical LOC495494, mRNA (cDNA clone MGC:82259 IMAGE:4032070), complete cds. /PROD=LOC495494 protein /FL=gb:BC084944.1 /REP_ORG=X. laevis	transportin 1	tnpo1		tnpo1	495494	DEF=Xenopus laevis hypothetical LOC495494, mRNA (cDNA clone MGC:82259 IMAGE:4032070), complete cds.	46.22	P	196.89	P	4.26	gb:BC084944.1 /DB_XREF=gi:54673681 /GEN=LOC495494 /TID=Xl.49474.1 /CNT=6 /FEA=FLmRNA /TIER=FL /STK=1 /LL=495494 /UG=Xl.49474 /DEF=Xenopus laevis hypothetical LOC495494, mRNA (cDNA clone MGC:82259 IMAGE:4032070), complete cds. /PROD=LOC495494 protein /FL=gb:BC084944.1 /REP_ORG=X. laevis	transportin 1	tnpo1	495494	DEF=Xenopus laevis hypothetical LOC495494, mRNA (cDNA clone MGC:82259 IMAGE:4032070), complete cds.	46.22	P	135.36	P	2.93
Xl2.56199.1.S1_at	gb:CA971790 /DB_XREF=gi:27504444 /DB_XREF=AGENCOURT_10764169 /CLONE=IMAGE:6323306 /TID=Xl.56199.1 /CNT=4 /FEA=EST /TIER=ConsEnd /STK=0 /UG=Xl.56199 /UG_TITLE=Transcribed locus /REP_ORG=X. laevis	gb|AC236496.1| Xenopus laevis clone CH219-111G13, complete sequence	fam98b		Hit#7: ref|NM_001093330.1| Xenopus laevis family with sequence similarity 98, member B (fam98b), mRNA gb|BC077469.1| Xenopus laevis MGC82466 protein, mRNA (cDNA clone MGC:82466 IMAGE:4957131), complete cds	---	CLONE=IMAGE:6323306	64.11	P	137.2	P	2.14	gb:CA971790 /DB_XREF=gi:27504444 /DB_XREF=AGENCOURT_10764169 /CLONE=IMAGE:6323306 /TID=Xl.56199.1 /CNT=4 /FEA=EST /TIER=ConsEnd /STK=0 /UG=Xl.56199 /UG_TITLE=Transcribed locus /REP_ORG=X. laevis	---	---	---	CLONE=IMAGE:6323306	64.11	P	187.63	P	2.93
Xl2.21993.1.S1_at	gb:BC043795.1 /DB_XREF=gi:27695161 /GEN=mak16l-prov /TID=Xl.21993.1 /CNT=9 /FEA=FLmRNA /TIER=FL /STK=1 /LL=380167 /UG=Xl.21993 /DEF=Xenopus laevis RNA binding protein, mRNA (cDNA clone MGC:53057 IMAGE:5541892), complete cds. /PROD=mak16l-prov protein /FL=gb:BC043795.1 /REP_ORG=X. laevis	MAK16 homolog	mak16		mak16-b	380167	DEF=Xenopus laevis RNA binding protein, mRNA (cDNA clone MGC:53057 IMAGE:5541892), complete cds.	66.65	P	142.67	P	2.14	gb:BC043795.1 /DB_XREF=gi:27695161 /GEN=mak16l-prov /TID=Xl.21993.1 /CNT=9 /FEA=FLmRNA /TIER=FL /STK=1 /LL=380167 /UG=Xl.21993 /DEF=Xenopus laevis RNA binding protein, mRNA (cDNA clone MGC:53057 IMAGE:5541892), complete cds. /PROD=mak16l-prov protein /FL=gb:BC043795.1 /REP_ORG=X. laevis	MAK16 homolog	mak16-b	380167	DEF=Xenopus laevis RNA binding protein, mRNA (cDNA clone MGC:53057 IMAGE:5541892), complete cds.	66.65	P	195.84	P	2.94
Xl2.23839.1.S1_at	gb:BC068797.1 /DB_XREF=gi:46249567 /GEN=MGC81367 /TID=Xl.23839.1 /CNT=16 /FEA=FLmRNA /TIER=FL+Stack /STK=6 /LL=414628 /UG=Xl.23839 /DEF=Xenopus laevis hypothetical protein MGC81367, mRNA (cDNA clone MGC:81367 IMAGE:6634222), complete cds. /PROD=MGC81367 protein /FL=gb:BC068797.1 /REP_ORG=X. laevis	heme binding protein 1	hebp1		hebp1	414628	DEF=Xenopus laevis hypothetical protein MGC81367, mRNA (cDNA clone MGC:81367 IMAGE:6634222), complete cds.	156.97	P	1022.37	P	6.51	gb:BC068797.1 /DB_XREF=gi:46249567 /GEN=MGC81367 /TID=Xl.23839.1 /CNT=16 /FEA=FLmRNA /TIER=FL+Stack /STK=6 /LL=414628 /UG=Xl.23839 /DEF=Xenopus laevis hypothetical protein MGC81367, mRNA (cDNA clone MGC:81367 IMAGE:6634222), complete cds. /PROD=MGC81367 protein /FL=gb:BC068797.1 /REP_ORG=X. laevis	heme binding protein 1	hebp1	414628	DEF=Xenopus laevis hypothetical protein MGC81367, mRNA (cDNA clone MGC:81367 IMAGE:6634222), complete cds.	156.97	P	462.32	P	2.95
Xl2.5100.1.A1_a_at	gb:BE508507 /DB_XREF=gi:9728282 /DB_XREF=dc17a04.x1 /CLONE=IMAGE:3397326 /TID=Xl.5100.1 /CNT=3 /FEA=EST /TIER=ConsEnd /STK=1 /UG=Xl.5100 /UG_TITLE=Transcribed locus, moderately similar to XP_511487.1 PREDICTED: similar to type I hair keratin 6 (Pan troglodytes) /REP_ORG=X. laevis	keratin 19	krt19		krt19	779233	CLONE=IMAGE:3397326	155.2	P	330.16	P	2.13	gb:BE508507 /DB_XREF=gi:9728282 /DB_XREF=dc17a04.x1 /CLONE=IMAGE:3397326 /TID=Xl.5100.1 /CNT=3 /FEA=EST /TIER=ConsEnd /STK=1 /UG=Xl.5100 /UG_TITLE=Transcribed locus, moderately similar to XP_511487.1 PREDICTED: similar to type I hair keratin 6 (Pan troglodytes) /REP_ORG=X. laevis	keratin 19	krt19	779233	CLONE=IMAGE:3397326	155.2	P	460.75	P	2.97
Xl2.18027.1.A1_at	gb:BG816905 /DB_XREF=gi:14187885 /DB_XREF=daf72e08.x1 /CLONE=IMAGE:4755566 /TID=Xl.18027.1 /CNT=1 /FEA=EST /TIER=ConsEnd /STK=1 /UG=Xl.18027 /UG_TITLE=Transcribed locus /REP_ORG=X. laevis	gb|AC243138.1| Gossypium hirsutum clone MX030I08-jof, complete sequence	unknown		Hit#2: gb|HM197730.1| Mesobuthus martensii clone 8 potassium channel toxin mRNA, partial cds	---	CLONE=IMAGE:4755566	45.45	P	261.3	P	5.75	gb:BG816905 /DB_XREF=gi:14187885 /DB_XREF=daf72e08.x1 /CLONE=IMAGE:4755566 /TID=Xl.18027.1 /CNT=1 /FEA=EST /TIER=ConsEnd /STK=1 /UG=Xl.18027 /UG_TITLE=Transcribed locus /REP_ORG=X. laevis	---	---	---	CLONE=IMAGE:4755566	45.45	P	135.1	P	2.97
Xl2.19788.1.A1_at	gb:BQ398985 /DB_XREF=gi:21086672 /DB_XREF=NISC_mp01b03.x1 /CLONE=IMAGE:4965436 /TID=Xl.19788.1 /CNT=1 /FEA=EST /TIER=ConsEnd /STK=0 /UG=Xl.19788 /UG_TITLE=Transcribed locus /REP_ORG=X. laevis	emb|CU075658.1| Xenopus tropicalis finished cDNA, clone TGas105h05	ier3		Hit#2: ref|XM_004919807.1| PREDICTED: Xenopus (Silurana) tropicalis radiation-inducible immediate-early gene IEX-1-like (LOC100497513), transcript variant X2, mRNA	---	CLONE=IMAGE:4965436	30.43	A	85.46	P	2.81	gb:BQ398985 /DB_XREF=gi:21086672 /DB_XREF=NISC_mp01b03.x1 /CLONE=IMAGE:4965436 /TID=Xl.19788.1 /CNT=1 /FEA=EST /TIER=ConsEnd /STK=0 /UG=Xl.19788 /UG_TITLE=Transcribed locus /REP_ORG=X. laevis	---	---	---	CLONE=IMAGE:4965436	30.43	A	90.5	P	2.97
Xl2.5100.2.S1_x_at	gb:CO388809 /DB_XREF=gi:49496400 /DB_XREF=AGENCOURT_26182428 /CLONE=IMAGE:7300381 /TID=Xl.5100.2 /CNT=53 /FEA=EST /TIER=ConsEnd /STK=0 /UG=Xl.5100 /UG_TITLE=Transcribed locus, moderately similar to XP_511487.1 PREDICTED: similar to type I hair keratin 6 (Pan troglodytes) /REP_ORG=X. laevis	keratin 19	krt19		krt19	779233	CLONE=IMAGE:7300381	76.92	P	172.93	P	2.25	gb:CO388809 /DB_XREF=gi:49496400 /DB_XREF=AGENCOURT_26182428 /CLONE=IMAGE:7300381 /TID=Xl.5100.2 /CNT=53 /FEA=EST /TIER=ConsEnd /STK=0 /UG=Xl.5100 /UG_TITLE=Transcribed locus, moderately similar to XP_511487.1 PREDICTED: similar to type I hair keratin 6 (Pan troglodytes) /REP_ORG=X. laevis	keratin 19	krt19	779233	CLONE=IMAGE:7300381	76.92	P	229.13	P	2.98
Xl2.8045.1.S1_at	gb:BE678027 /DB_XREF=gi:10059149 /DB_XREF=df80a11.x1 /CLONE=IMAGE:3745628 /TID=Xl.8045.1 /CNT=9 /FEA=EST /TIER=ConsEnd /STK=1 /UG=Xl.8045 /UG_TITLE=Transcribed locus, weakly similar to XP_523591.1 PREDICTED: hypothetical protein XP_523591 (Pan troglodytes) /REP_ORG=X. laevis	ref|XM_002936050.2| PREDICTED: Xenopus (Silurana) tropicalis abhydrolase domain-containing protein 15-like (LOC100497109), mRNA	abhd15		Hit#1: ref|XM_002936050.2| PREDICTED: Xenopus (Silurana) tropicalis abhydrolase domain-containing protein 15-like (LOC100497109), mRNA	---	CLONE=IMAGE:3745628	102.07	P	214.99	P	2.11	gb:BE678027 /DB_XREF=gi:10059149 /DB_XREF=df80a11.x1 /CLONE=IMAGE:3745628 /TID=Xl.8045.1 /CNT=9 /FEA=EST /TIER=ConsEnd /STK=1 /UG=Xl.8045 /UG_TITLE=Transcribed locus, weakly similar to XP_523591.1 PREDICTED: hypothetical protein XP_523591 (Pan troglodytes) /REP_ORG=X. laevis	---	---	---	CLONE=IMAGE:3745628	102.07	P	303.86	P	2.98
Xl2.9549.1.S1_at	gb:AF374473.1 /DB_XREF=gi:14150744 /TID=Xl.9549.1 /CNT=17 /FEA=FLmRNA /TIER=FL /STK=5 /LL=394388 /UG_GENE=lmo2-A /UG=Xl.9549 /DEF=Xenopus laevis LIM-only protein LMO-2 mRNA, complete cds. /PROD=LIM-only protein LMO-2 /FL=gb:AF374473.1 gb:BC097502.1 /REP_ORG=X. laevis	LIM domain only 2 (rhombotin-like 1)	lmo2		lmo2	394388		36.64	A	89.08	P	2.43	gb:AF374473.1 /DB_XREF=gi:14150744 /TID=Xl.9549.1 /CNT=17 /FEA=FLmRNA /TIER=FL /STK=5 /LL=394388 /UG_GENE=lmo2-A /UG=Xl.9549 /DEF=Xenopus laevis LIM-only protein LMO-2 mRNA, complete cds. /PROD=LIM-only protein LMO-2 /FL=gb:AF374473.1 gb:BC097502.1 /REP_ORG=X. laevis	LIM domain only 2 (rhombotin-like 1)	lmo2	394388		36.64	A	109.42	P	2.99
Xl2.26008.1.S1_at	gb:CB983966 /DB_XREF=gi:30278490 /DB_XREF=AGENCOURT_13942997 /CLONE=IMAGE:6939735 /TID=Xl.26008.1 /CNT=2 /FEA=EST /TIER=ConsEnd /STK=1 /UG=Xl.26008 /UG_TITLE=Transcribed locus /REP_ORG=X. laevis	gb|BC051195.1| Homo sapiens protein kinase C, epsilon, mRNA (cDNA clone IMAGE:5276612)	prkce		Hit#1: gb|BC051195.1| Homo sapiens protein kinase C, epsilon, mRNA (cDNA clone IMAGE:5276612)	---	CLONE=IMAGE:6939735	30.93	P	104.38	P	3.38	gb:CB983966 /DB_XREF=gi:30278490 /DB_XREF=AGENCOURT_13942997 /CLONE=IMAGE:6939735 /TID=Xl.26008.1 /CNT=2 /FEA=EST /TIER=ConsEnd /STK=1 /UG=Xl.26008 /UG_TITLE=Transcribed locus /REP_ORG=X. laevis	---	---	---	CLONE=IMAGE:6939735	30.93	P	92.49	P	2.99
Xl2.17484.1.A1_at	gb:BG810758 /DB_XREF=gi:14181738 /DB_XREF=daf30h01.x1 /CLONE=IMAGE:4740312 /TID=Xl.17484.1 /CNT=2 /FEA=EST /TIER=ConsEnd /STK=1 /UG=Xl.17484 /UG_TITLE=Transcribed locus /REP_ORG=X. laevis	gb|AC236451.1| Xenopus laevis clone CH219-35I18, complete sequence	unknown		Hit#4: emb|X63502.1| X.borealis gene for embryonic/larval alpha 3 skeletal actin	---	CLONE=IMAGE:4740312	37.43	A	92.18	P	2.46	gb:BG810758 /DB_XREF=gi:14181738 /DB_XREF=daf30h01.x1 /CLONE=IMAGE:4740312 /TID=Xl.17484.1 /CNT=2 /FEA=EST /TIER=ConsEnd /STK=1 /UG=Xl.17484 /UG_TITLE=Transcribed locus /REP_ORG=X. laevis	---	---	---	CLONE=IMAGE:4740312	37.43	A	112.27	P	3
Xl2.23900.1.A1_at	gb:BF232275 /DB_XREF=gi:11174751 /DB_XREF=de03e10.x1 /CLONE=IMAGE:3436914 /TID=Xl.23900.1 /CNT=7 /FEA=mRNA /TIER=ConsEnd /STK=1 /LL=373747 /UG_GENE=cfos-A /UG=Xl.23900 /UG_TITLE=C-fos proto-oncogene /REP_ORG=X. laevis	C-fos proto-oncogene	fos		cfos-A	373747	CLONE=IMAGE:3436914	24.87	P	3.33	A	-7.46	gb:BF232275 /DB_XREF=gi:11174751 /DB_XREF=de03e10.x1 /CLONE=IMAGE:3436914 /TID=Xl.23900.1 /CNT=7 /FEA=mRNA /TIER=ConsEnd /STK=1 /LL=373747 /UG_GENE=cfos-A /UG=Xl.23900 /UG_TITLE=C-fos proto-oncogene /REP_ORG=X. laevis	C-fos proto-oncogene	cfos-A	373747	CLONE=IMAGE:3436914	24.87	P	74.76	P	3.01
Xl2.18344.1.A1_at	gb:BJ077230 /DB_XREF=gi:17522146 /DB_XREF=BJ077230 /CLONE=XL060e09 /TID=Xl.18344.1 /CNT=3 /FEA=EST /TIER=ConsEnd /STK=2 /UG=Xl.18344 /UG_TITLE=Transcribed locus /REP_ORG=X. laevis	gb|AC192557.2| Gallus gallus BAC clone CH261-11G2 from chromosome z, complete sequence	npr3		Hit#2: ref|XM_004817472.1| PREDICTED: Mustela putorius furo natriuretic peptide receptor C/guanylate cyclase C (atrionatriuretic peptide receptor C) (NPR3), transcript variant X2, mRNA	---	CLONE=XL060e09	42.97	A	147.6	P	3.44	gb:BJ077230 /DB_XREF=gi:17522146 /DB_XREF=BJ077230 /CLONE=XL060e09 /TID=Xl.18344.1 /CNT=3 /FEA=EST /TIER=ConsEnd /STK=2 /UG=Xl.18344 /UG_TITLE=Transcribed locus /REP_ORG=X. laevis	---	---	---	CLONE=XL060e09	42.97	A	129.59	P	3.02
Xl2.7811.1.S1_at	gb:CB560160 /DB_XREF=gi:29479690 /DB_XREF=AGENCOURT_13325239 /CLONE=IMAGE:6880886 /TID=Xl.7811.1 /CNT=58 /FEA=FLmRNA /TIER=Stack /STK=8 /LL=379346 /UG_GENE=MGC53721 /UG=Xl.7811 /UG_TITLE=Similar to junctional adhesion molecule 1 /FL=gb:BC046720.1 /REP_ORG=X. laevis	similar to junctional adhesion molecule 1	f11r		MGC53721	379346	CLONE=IMAGE:6880886	772.86	P	2554.28	P	3.3	gb:CB560160 /DB_XREF=gi:29479690 /DB_XREF=AGENCOURT_13325239 /CLONE=IMAGE:6880886 /TID=Xl.7811.1 /CNT=58 /FEA=FLmRNA /TIER=Stack /STK=8 /LL=379346 /UG_GENE=MGC53721 /UG=Xl.7811 /UG_TITLE=Similar to junctional adhesion molecule 1 /FL=gb:BC046720.1 /REP_ORG=X. laevis	similar to junctional adhesion molecule 1	MGC53721	379346	CLONE=IMAGE:6880886	772.86	P	2347.33	P	3.04
Xl2.11310.1.A1_at	gb:BG552017 /DB_XREF=gi:13563797 /DB_XREF=dae12e11.x1 /CLONE=IMAGE:4633845 /TID=Xl.11310.1 /CNT=1 /FEA=EST /TIER=ConsEnd /STK=1 /UG=Xl.11310 /UG_TITLE=Transcribed locus /REP_ORG=X. laevis	ref|XM_004795226.1| PREDICTED: Mustela putorius furo methyl-CpG binding domain protein 5 (MBD5), transcript variant X5, mRNA	MBD5		Hit#1: ref|XM_004795226.1| PREDICTED: Mustela putorius furo methyl-CpG binding domain protein 5 (MBD5), transcript variant X5, mRNA	---	CLONE=IMAGE:4633845	10.57	A	48.05	P	4.55	gb:BG552017 /DB_XREF=gi:13563797 /DB_XREF=dae12e11.x1 /CLONE=IMAGE:4633845 /TID=Xl.11310.1 /CNT=1 /FEA=EST /TIER=ConsEnd /STK=1 /UG=Xl.11310 /UG_TITLE=Transcribed locus /REP_ORG=X. laevis	---	---	---	CLONE=IMAGE:4633845	10.57	A	32.09	P	3.04
Xl2.17323.1.A1_at	gb:BG023008 /DB_XREF=gi:12479087 /DB_XREF=daa22h03.x1 /CLONE=IMAGE:4057181 /TID=Xl.17323.1 /CNT=3 /FEA=EST /TIER=ConsEnd /STK=1 /UG=Xl.17323 /UG_TITLE=Transcribed locus, moderately similar to XP_419897.1 PREDICTED: similar to BAG-family molecular chaperone regulator-2 (Gallus gallus) /REP_ORG=X. laevis	ref|NM_001006728.1| Xenopus (Silurana) tropicalis BCL2-associated athanogene 2 (bag2), mRNA gb|BC075476.1| Xenopus tropicalis BCL2-associated athanogene 2, mRNA (cDNA clone MGC:89300 IMAGE:6981740), complete cds	bag2		Hit#1: ref|NM_001006728.1| Xenopus (Silurana) tropicalis BCL2-associated athanogene 2 (bag2), mRNA gb|BC075476.1| Xenopus tropicalis BCL2-associated athanogene 2, mRNA (cDNA clone MGC:89300 IMAGE:6981740), complete cds	---	CLONE=IMAGE:4057181	15.64	A	78.57	P	5.02	gb:BG023008 /DB_XREF=gi:12479087 /DB_XREF=daa22h03.x1 /CLONE=IMAGE:4057181 /TID=Xl.17323.1 /CNT=3 /FEA=EST /TIER=ConsEnd /STK=1 /UG=Xl.17323 /UG_TITLE=Transcribed locus, moderately similar to XP_419897.1 PREDICTED: similar to BAG-family molecular chaperone regulator-2 (Gallus gallus) /REP_ORG=X. laevis	---	---	---	CLONE=IMAGE:4057181	15.64	A	47.75	P	3.05
Xl2.44918.1.S1_at	gb:AW782515 /DB_XREF=gi:7797049 /DB_XREF=da94a09.x1 /TID=Xl.44918.1 /CNT=3 /FEA=mRNA /TIER=ConsEnd /STK=1 /UG=Xl.44918 /UG_TITLE=Lapl03 mRNA, complete sequence /REP_ORG=X. laevis	gb|DQ096840.1| Xenopus laevis lapl03 mRNA, complete sequence	lapl03		Hit#1: gb|DQ096840.1| Xenopus laevis lapl03 mRNA, complete sequence	---		928.48	P	2991.38	P	3.22	gb:AW782515 /DB_XREF=gi:7797049 /DB_XREF=da94a09.x1 /TID=Xl.44918.1 /CNT=3 /FEA=mRNA /TIER=ConsEnd /STK=1 /UG=Xl.44918 /UG_TITLE=Lapl03 mRNA, complete sequence /REP_ORG=X. laevis	---	---	---		928.48	P	2828.08	P	3.05
Xl2.10147.1.S1_at	gb:BF614026 /DB_XREF=gi:11786239 /DB_XREF=dd86f03.x1 /CLONE=IMAGE:3431188 /TID=Xl.10147.1 /CNT=2 /FEA=EST /TIER=ConsEnd /STK=1 /UG=Xl.10147 /UG_TITLE=Transcribed locus /REP_ORG=X. laevis	gb|AC236441.1| Xenopus laevis clone CH219-166K18, complete sequence	tdrd6		Hit#8: dbj|AB191036.1| Xenopus laevis gene for tudor repeat protein Xtr, partial cds	---	CLONE=IMAGE:3431188	37.73	P	92.26	P	2.45	gb:BF614026 /DB_XREF=gi:11786239 /DB_XREF=dd86f03.x1 /CLONE=IMAGE:3431188 /TID=Xl.10147.1 /CNT=2 /FEA=EST /TIER=ConsEnd /STK=1 /UG=Xl.10147 /UG_TITLE=Transcribed locus /REP_ORG=X. laevis	---	---	---	CLONE=IMAGE:3431188	37.73	P	115.38	P	3.06
Xl2.51718.2.A1_at	gb:CB560946 /DB_XREF=gi:29480476 /DB_XREF=AGENCOURT_13346870 /CLONE=IMAGE:6877872 /TID=Xl.51718.2 /CNT=1 /FEA=EST /TIER=ConsEnd /STK=1 /UG=Xl.51718 /UG_TITLE=Transcribed locus /REP_ORG=X. laevis	ref|XM_002936427.2| PREDICTED: Xenopus (Silurana) tropicalis solute carrier family 22, member 23 (slc22a23), mRNA	slc22a23		Hit#1: ref|XM_002936427.2| PREDICTED: Xenopus (Silurana) tropicalis solute carrier family 22, member 23 (slc22a23), mRNA	---	CLONE=IMAGE:6877872	19.21	A	49.31	P	2.57	gb:CB560946 /DB_XREF=gi:29480476 /DB_XREF=AGENCOURT_13346870 /CLONE=IMAGE:6877872 /TID=Xl.51718.2 /CNT=1 /FEA=EST /TIER=ConsEnd /STK=1 /UG=Xl.51718 /UG_TITLE=Transcribed locus /REP_ORG=X. laevis	---	---	---	CLONE=IMAGE:6877872	19.21	A	59.25	P	3.08
Xl2.19049.1.S1_at	gb:BC072294.1 /DB_XREF=gi:47937726 /GEN=MGC82474 /TID=Xl.19049.1 /CNT=4 /FEA=FLmRNA /TIER=FL /STK=2 /LL=432275 /UG=Xl.19049 /DEF=Xenopus laevis hypothetical protein MGC82474, mRNA (cDNA clone MGC:82474 IMAGE:4959159), complete cds. /PROD=MGC82474 protein /FL=gb:BC072294.1 /REP_ORG=X. laevis	glucosaminyl (N-acetyl) transferase 2, I-branching enzyme (I blood group)	gcnt2		gcnt2	432275	DEF=Xenopus laevis hypothetical protein MGC82474, mRNA (cDNA clone MGC:82474 IMAGE:4959159), complete cds.	14.59	A	60.22	P	4.13	gb:BC072294.1 /DB_XREF=gi:47937726 /GEN=MGC82474 /TID=Xl.19049.1 /CNT=4 /FEA=FLmRNA /TIER=FL /STK=2 /LL=432275 /UG=Xl.19049 /DEF=Xenopus laevis hypothetical protein MGC82474, mRNA (cDNA clone MGC:82474 IMAGE:4959159), complete cds. /PROD=MGC82474 protein /FL=gb:BC072294.1 /REP_ORG=X. laevis	glucosaminyl (N-acetyl) transferase 2, I-branching enzyme (I blood group)	gcnt2	432275	DEF=Xenopus laevis hypothetical protein MGC82474, mRNA (cDNA clone MGC:82474 IMAGE:4959159), complete cds.	14.59	A	45.08	P	3.09
Xl2.56394.1.S1_at	gb:CB943261 /DB_XREF=gi:30190304 /DB_XREF=AGENCOURT_13748158 /CLONE=IMAGE:6931133 /TID=Xl.56394.1 /CNT=4 /FEA=EST /TIER=ConsEnd /STK=0 /UG=Xl.56394 /UG_TITLE=Transcribed locus /REP_ORG=X. laevis	ref|XM_004918367.1| PREDICTED: Xenopus (Silurana) tropicalis uncharacterized LOC100496652 (LOC100496652), mRNA	kif13a		Hit#3: ref|XM_002939180.2| PREDICTED: Xenopus (Silurana) tropicalis kinesin-like protein KIF13A-like (LOC100487957), mRNA	---	CLONE=IMAGE:6931133	13.54	A	56.46	P	4.17	gb:CB943261 /DB_XREF=gi:30190304 /DB_XREF=AGENCOURT_13748158 /CLONE=IMAGE:6931133 /TID=Xl.56394.1 /CNT=4 /FEA=EST /TIER=ConsEnd /STK=0 /UG=Xl.56394 /UG_TITLE=Transcribed locus /REP_ORG=X. laevis	---	---	---	CLONE=IMAGE:6931133	13.54	A	42.13	P	3.11
Xl2.55769.1.A1_at	gb:DY561595 /DB_XREF=gi:88885502 /DB_XREF=AGENCOURT_71292043 /CLONE=IMAGE:8328584 /TID=Xl.55769.1 /CNT=1 /FEA=EST /TIER=ConsEnd /STK=1 /UG=Xl.55769 /UG_TITLE=Transcribed locus /REP_ORG=X. laevis	dbj|AK384574.1| Bombyx mori mRNA, clone: fcaL28J16	cadps2		Hit#1: dbj|AK384574.1| Bombyx mori mRNA, clone: fcaL28J16	---	CLONE=IMAGE:8328584	12.11	A	41.38	P	3.42	gb:DY561595 /DB_XREF=gi:88885502 /DB_XREF=AGENCOURT_71292043 /CLONE=IMAGE:8328584 /TID=Xl.55769.1 /CNT=1 /FEA=EST /TIER=ConsEnd /STK=1 /UG=Xl.55769 /UG_TITLE=Transcribed locus /REP_ORG=X. laevis	---	---	---	CLONE=IMAGE:8328584	12.11	A	37.83	P	3.12
Xl2.18027.1.A1_x_at	gb:BG816905 /DB_XREF=gi:14187885 /DB_XREF=daf72e08.x1 /CLONE=IMAGE:4755566 /TID=Xl.18027.1 /CNT=1 /FEA=EST /TIER=ConsEnd /STK=1 /UG=Xl.18027 /UG_TITLE=Transcribed locus /REP_ORG=X. laevis	gb|AC243138.1| Gossypium hirsutum clone MX030I08-jof, complete sequence	unknown		Hit#2: gb|HM197730.1| Mesobuthus martensii clone 8 potassium channel toxin mRNA, partial cds	---	CLONE=IMAGE:4755566	39.88	P	310.44	P	7.78	gb:BG816905 /DB_XREF=gi:14187885 /DB_XREF=daf72e08.x1 /CLONE=IMAGE:4755566 /TID=Xl.18027.1 /CNT=1 /FEA=EST /TIER=ConsEnd /STK=1 /UG=Xl.18027 /UG_TITLE=Transcribed locus /REP_ORG=X. laevis	---	---	---	CLONE=IMAGE:4755566	39.88	P	124.73	P	3.13
Xl2.9011.1.A1_at	gb:BG579424 /DB_XREF=gi:13594488 /DB_XREF=dab74g01.x1 /CLONE=IMAGE:4203048 /TID=Xl.9011.1 /CNT=1 /FEA=EST /TIER=ConsEnd /STK=0 /UG=Xl.9011 /UG_TITLE=Transcribed locus /REP_ORG=X. laevis	gb|AC149502.2| Xenopus (Silurana) tropicalis clone CH216-11H14, complete sequence	unknown		No Filtered Hit, raw hit#1: gb|AC149502.2| Xenopus (Silurana) tropicalis clone CH216-11H14, complete sequence	---	CLONE=IMAGE:4203048	20.96	A	100.35	P	4.79	gb:BG579424 /DB_XREF=gi:13594488 /DB_XREF=dab74g01.x1 /CLONE=IMAGE:4203048 /TID=Xl.9011.1 /CNT=1 /FEA=EST /TIER=ConsEnd /STK=0 /UG=Xl.9011 /UG_TITLE=Transcribed locus /REP_ORG=X. laevis	---	---	---	CLONE=IMAGE:4203048	20.96	A	65.69	P	3.13
Xl2.10505.1.A1_at	gb:BF049340 /DB_XREF=gi:10767843 /DB_XREF=db79a10.x1 /CLONE=IMAGE:3379194 /TID=Xl.10505.1 /CNT=4 /FEA=EST /TIER=ConsEnd /STK=1 /UG=Xl.10505 /UG_TITLE=Transcribed locus /REP_ORG=X. laevis	gb|AC147837.3| Xenopus (Silurana) tropicalis clone CH216-28I17, complete sequence	zadh2		Hit#5: ref|NM_001011370.1| Xenopus (Silurana) tropicalis zinc binding alcohol dehydrogenase, domain containing 2 (zadh2), mRNA gb|BC088540.1| Xenopus tropicalis zinc binding alcohol dehydrogenase, domain containing 2, mRNA (cDNA clone MGC:97678 IMAGE:6982078), complete cds	---	CLONE=IMAGE:3379194	190.6	P	17.36	A	-10.98	gb:BF049340 /DB_XREF=gi:10767843 /DB_XREF=db79a10.x1 /CLONE=IMAGE:3379194 /TID=Xl.10505.1 /CNT=4 /FEA=EST /TIER=ConsEnd /STK=1 /UG=Xl.10505 /UG_TITLE=Transcribed locus /REP_ORG=X. laevis	---	---	---	CLONE=IMAGE:3379194	190.6	P	598.06	P	3.14
Xl2.55582.1.A1_at	gb:BF612096 /DB_XREF=gi:11782546 /DB_XREF=daa16b09.y1 /CLONE=IMAGE:4056161 /TID=Xl.55582.1 /CNT=6 /FEA=EST /TIER=ConsEnd /STK=0 /UG=Xl.55582 /UG_TITLE=Transcribed locus, moderately similar to XP_414493.1 PREDICTED: similar to Cyclin G1 (Cyclin G) (Gallus gallus) /REP_ORG=X. laevis	cyclin G1	ccng1		ccng1	779347	CLONE=IMAGE:4056161	129.61	P	309.46	P	2.39	gb:BF612096 /DB_XREF=gi:11782546 /DB_XREF=daa16b09.y1 /CLONE=IMAGE:4056161 /TID=Xl.55582.1 /CNT=6 /FEA=EST /TIER=ConsEnd /STK=0 /UG=Xl.55582 /UG_TITLE=Transcribed locus, moderately similar to XP_414493.1 PREDICTED: similar to Cyclin G1 (Cyclin G) (Gallus gallus) /REP_ORG=X. laevis	cyclin G1	ccng1	779347	CLONE=IMAGE:4056161	129.61	P	406.88	P	3.14
Xl2.48792.1.A1_s_at	gb:BJ044109 /DB_XREF=gi:17392985 /DB_XREF=BJ044109 /CLONE=XL012e07 /TID=Xl.48792.1 /CNT=3 /FEA=EST /TIER=ConsEnd /STK=1 /UG=Xl.48792 /UG_TITLE=Transcribed locus /REP_ORG=X. laevis	gb|AC236452.1| Xenopus laevis clone CH219-36I4, complete sequence	Pof1b		Hit#2: gb|BC078091.1| Xenopus laevis Pof1b protein, mRNA (cDNA clone IMAGE:6863185), partial cds	---	CLONE=XL012e07	2330	P	4901.4	P	2.1	gb:BJ044109 /DB_XREF=gi:17392985 /DB_XREF=BJ044109 /CLONE=XL012e07 /TID=Xl.48792.1 /CNT=3 /FEA=EST /TIER=ConsEnd /STK=1 /UG=Xl.48792 /UG_TITLE=Transcribed locus /REP_ORG=X. laevis	---	---	---	CLONE=XL012e07	2330	P	7356.13	P	3.16
Xl2.5287.1.S2_at	gb:BJ623910 /DB_XREF=gi:37267142 /DB_XREF=BJ623910 /CLONE=XL206i01 /TID=Xl.5287.1 /CNT=32 /FEA=FLmRNA /TIER=ConsEnd /STK=0 /LL=398582 /UG_GENE=XMAN1 /UG=Xl.5287 /UG_TITLE=Nuclear membrane protein XMAN1 /FL=gb:AF115498.2 gb:AB100267.1 /REP_ORG=X. laevis	Smad1 antagonistic effector	sane		sane	779027	CLONE=XL206i01	15.26	A	50.36	P	3.3	gb:BJ623910 /DB_XREF=gi:37267142 /DB_XREF=BJ623910 /CLONE=XL206i01 /TID=Xl.5287.1 /CNT=32 /FEA=FLmRNA /TIER=ConsEnd /STK=0 /LL=398582 /UG_GENE=XMAN1 /UG=Xl.5287 /UG_TITLE=Nuclear membrane protein XMAN1 /FL=gb:AF115498.2 gb:AB100267.1 /REP_ORG=X. laevis	Smad1 antagonistic effector	sane	779027	CLONE=XL206i01	15.26	A	48.37	P	3.17
Xl2Affx.38.1.S1_at	gb:BC123275.1 /DB_XREF=gi:114108312 /TID=XlAffx.38.1 /CNT=1 /FEA=mRNA /TIER=ConsEnd /STK=0 /NOTE=sequence(s) not in UniGene /DEF=Xenopus laevis cDNA clone IMAGE:8321296, partial cds. /REP_ORG=X. laevis	hypothetical protein LOC779078	enkd1		LOC779078	779078	DEF=Xenopus laevis cDNA clone IMAGE:8321296, partial cds.	29.72	A	89.91	P	3.03	gb:BC123275.1 /DB_XREF=gi:114108312 /TID=XlAffx.38.1 /CNT=1 /FEA=mRNA /TIER=ConsEnd /STK=0 /NOTE=sequence(s) not in UniGene /DEF=Xenopus laevis cDNA clone IMAGE:8321296, partial cds. /REP_ORG=X. laevis	hypothetical protein LOC779078	LOC779078	779078	DEF=Xenopus laevis cDNA clone IMAGE:8321296, partial cds.	29.72	A	94.21	P	3.17
Xl2.10720.1.S1_at	gb:BE505979 /DB_XREF=gi:9709510 /DB_XREF=dc40g02.x1 /CLONE=IMAGE:3399602 /TID=Xl.10720.1 /CNT=18 /FEA=EST /TIER=ConsEnd /STK=1 /UG=Xl.10720 /UG_TITLE=Transcribed locus, moderately similar to XP_429208.1 PREDICTED: similar to Potential phospholipid-transporting ATPase ID (ATPase class I type 8B member 2) (Gallus gallus) /REP_ORG=X. laevis	ref|XM_001015243.1| Tetrahymena thermophila hypothetical protein, mRNA	spopl		Hit#3: ref|XM_001606154.2| PREDICTED: Nasonia vitripennis speckle-type POZ protein B-like (LOC100122592), mRNA	---	CLONE=IMAGE:3399602	23.24	A	68.46	P	2.95	gb:BE505979 /DB_XREF=gi:9709510 /DB_XREF=dc40g02.x1 /CLONE=IMAGE:3399602 /TID=Xl.10720.1 /CNT=18 /FEA=EST /TIER=ConsEnd /STK=1 /UG=Xl.10720 /UG_TITLE=Transcribed locus, moderately similar to XP_429208.1 PREDICTED: similar to Potential phospholipid-transporting ATPase ID (ATPase class I type 8B member 2) (Gallus gallus) /REP_ORG=X. laevis	---	---	---	CLONE=IMAGE:3399602	23.24	A	73.66	P	3.17
Xl2.10403.1.S1_at	gb:BC091707.1 /DB_XREF=gi:60649720 /TID=Xl.10403.1 /CNT=5 /FEA=FLmRNA /TIER=FL /STK=3 /UG=Xl.10403 /DEF=Xenopus laevis cDNA clone MGC:84896 IMAGE:3746683, complete cds. /PROD=Unknown (protein for MGC:84896) /FL=gb:BC091707.1 /REP_ORG=X. laevis	polymerase (RNA) III (DNA directed) polypeptide G (32kD)	polr3g		polr3g	735067	DEF=Xenopus laevis cDNA clone MGC:84896 IMAGE:3746683, complete cds.	17.7	A	56	P	3.16	gb:BC091707.1 /DB_XREF=gi:60649720 /TID=Xl.10403.1 /CNT=5 /FEA=FLmRNA /TIER=FL /STK=3 /UG=Xl.10403 /DEF=Xenopus laevis cDNA clone MGC:84896 IMAGE:3746683, complete cds. /PROD=Unknown (protein for MGC:84896) /FL=gb:BC091707.1 /REP_ORG=X. laevis	polymerase (RNA) III (DNA directed) polypeptide G (32kD)	polr3g	735067	DEF=Xenopus laevis cDNA clone MGC:84896 IMAGE:3746683, complete cds.	17.7	A	56.25	P	3.18
Xl2.12493.1.A1_at	gb:BJ087056 /DB_XREF=gi:17583692 /DB_XREF=BJ087056 /CLONE=XL055e17 /TID=Xl.12493.1 /CNT=2 /FEA=EST /TIER=ConsEnd /STK=2 /UG=Xl.12493 /UG_TITLE=Transcribed locus /REP_ORG=X. laevis	ref|XM_004793564.1| PREDICTED: Mustela putorius furo SERTA domain containing 2 (SERTAD2), transcript variant X3, mRNA	SERTAD2		Hit#1: ref|XM_004793564.1| PREDICTED: Mustela putorius furo SERTA domain containing 2 (SERTAD2), transcript variant X3, mRNA	---	CLONE=XL055e17	29.95	P	64.62	P	2.16	gb:BJ087056 /DB_XREF=gi:17583692 /DB_XREF=BJ087056 /CLONE=XL055e17 /TID=Xl.12493.1 /CNT=2 /FEA=EST /TIER=ConsEnd /STK=2 /UG=Xl.12493 /UG_TITLE=Transcribed locus /REP_ORG=X. laevis	---	---	---	CLONE=XL055e17	29.95	P	95.19	P	3.18
Xl2.11114.1.A1_at	gb:BJ051736 /DB_XREF=gi:17498204 /DB_XREF=BJ051736 /CLONE=XL036k03 /TID=Xl.11114.1 /CNT=8 /FEA=EST /TIER=ConsEnd /STK=1 /UG=Xl.11114 /UG_TITLE=Transcribed locus, moderately similar to XP_425427.1 PREDICTED: similar to glycoprotein (Gallus gallus) /REP_ORG=X. laevis	ref|XM_002934966.2| PREDICTED: Xenopus (Silurana) tropicalis V-type proton ATPase subunit S1-like (LOC100487454), transcript variant X1, mRNA	ATP6AP1L		Hit#1: ref|XM_002934966.2| PREDICTED: Xenopus (Silurana) tropicalis V-type proton ATPase subunit S1-like (LOC100487454), transcript variant X1, mRNA	---	CLONE=XL036k03	12.81	A	30.66	P	2.39	gb:BJ051736 /DB_XREF=gi:17498204 /DB_XREF=BJ051736 /CLONE=XL036k03 /TID=Xl.11114.1 /CNT=8 /FEA=EST /TIER=ConsEnd /STK=1 /UG=Xl.11114 /UG_TITLE=Transcribed locus, moderately similar to XP_425427.1 PREDICTED: similar to glycoprotein (Gallus gallus) /REP_ORG=X. laevis	---	---	---	CLONE=XL036k03	12.81	A	40.82	P	3.19
Xl2.6140.1.S1_at	gb:BC041255.1 /DB_XREF=gi:27370884 /GEN=kiaa0103-prov /TID=Xl.6140.1 /CNT=58 /FEA=FLmRNA /TIER=FL+Stack /STK=24 /LL=380446 /UG=Xl.6140 /DEF=Xenopus laevis hypothetical protein MGC52807, mRNA (cDNA clone MGC:52807 IMAGE:4724919), complete cds. /PROD=kiaa0103-prov protein /FL=gb:BC041255.1 /REP_ORG=X. laevis	tetratricopeptide repeat domain 35	emc2		ttc35-b	380446	DEF=Xenopus laevis hypothetical protein MGC52807, mRNA (cDNA clone MGC:52807 IMAGE:4724919), complete cds.	510.49	P	1210.71	P	2.37	gb:BC041255.1 /DB_XREF=gi:27370884 /GEN=kiaa0103-prov /TID=Xl.6140.1 /CNT=58 /FEA=FLmRNA /TIER=FL+Stack /STK=24 /LL=380446 /UG=Xl.6140 /DEF=Xenopus laevis hypothetical protein MGC52807, mRNA (cDNA clone MGC:52807 IMAGE:4724919), complete cds. /PROD=kiaa0103-prov protein /FL=gb:BC041255.1 /REP_ORG=X. laevis	tetratricopeptide repeat domain 35	ttc35-b	380446	DEF=Xenopus laevis hypothetical protein MGC52807, mRNA (cDNA clone MGC:52807 IMAGE:4724919), complete cds.	510.49	P	1628.59	P	3.19
Xl2.9682.1.A1_at	gb:BG161254 /DB_XREF=gi:12695173 /DB_XREF=dab67f09.x1 /CLONE=IMAGE:4202249 /TID=Xl.9682.1 /CNT=2 /FEA=EST /TIER=ConsEnd /STK=1 /UG=Xl.9682 /UG_TITLE=Transcribed locus /REP_ORG=X. laevis	gb|JN963044.1| Mus musculus targeted KO-first, conditional ready, lacZ-tagged mutant allele Comt:tm1a(EUCOMM)Wtsi; transgenic	unknown		Hit#32: dbj|AK379523.1| Bombyx mori mRNA, clone: ftes20J02	---	CLONE=IMAGE:4202249	48.83	P	147.79	P	3.03	gb:BG161254 /DB_XREF=gi:12695173 /DB_XREF=dab67f09.x1 /CLONE=IMAGE:4202249 /TID=Xl.9682.1 /CNT=2 /FEA=EST /TIER=ConsEnd /STK=1 /UG=Xl.9682 /UG_TITLE=Transcribed locus /REP_ORG=X. laevis	---	---	---	CLONE=IMAGE:4202249	48.83	P	155.64	P	3.19
Xl2.15664.1.S1_a_at	gb:BJ082467 /DB_XREF=gi:17577106 /DB_XREF=BJ082467 /CLONE=XL081c23 /TID=Xl.15664.1 /CNT=4 /FEA=EST /TIER=ConsEnd /STK=1 /UG=Xl.15664 /UG_TITLE=Transcribed locus, weakly similar to XP_517563.1 PREDICTED: similar to ArgAbl-interacting protein ArgBP2 (Pan troglodytes) /REP_ORG=X. laevis	ref|XM_004912541.1| PREDICTED: Xenopus (Silurana) tropicalis sorbin and SH3 domain-containing protein 2-like (LOC100496366), transcript variant X8, mRNA	sorbs2		Hit#1: ref|XM_004912541.1| PREDICTED: Xenopus (Silurana) tropicalis sorbin and SH3 domain-containing protein 2-like (LOC100496366), transcript variant X8, mRNA	---	CLONE=XL081c23	14.94	A	48.73	P	3.26	gb:BJ082467 /DB_XREF=gi:17577106 /DB_XREF=BJ082467 /CLONE=XL081c23 /TID=Xl.15664.1 /CNT=4 /FEA=EST /TIER=ConsEnd /STK=1 /UG=Xl.15664 /UG_TITLE=Transcribed locus, weakly similar to XP_517563.1 PREDICTED: similar to ArgAbl-interacting protein ArgBP2 (Pan troglodytes) /REP_ORG=X. laevis	---	---	---	CLONE=XL081c23	14.94	A	47.85	P	3.2
Xl2.54917.1.S2_at	gb:BC079716.1 /DB_XREF=gi:51258310 /GEN=MGC82138 /TID=Xl.54917.1 /CNT=37 /FEA=FLmRNA /TIER=ConsEnd /STK=0 /LL=447220 /UG=Xl.54917 /DEF=Xenopus laevis MGC82138 protein, mRNA (cDNA clone MGC:82138 IMAGE:7012208), complete cds. /PROD=MGC82138 protein /FL=gb:BC079716.1 /REP_ORG=X. laevis	ADP-ribosylation factor GTPase activating protein 2	arfgap2		arfgap2	447220	DEF=Xenopus laevis MGC82138 protein, mRNA (cDNA clone MGC:82138 IMAGE:7012208), complete cds.	55.62	A	112.35	P	2.02	gb:BC079716.1 /DB_XREF=gi:51258310 /GEN=MGC82138 /TID=Xl.54917.1 /CNT=37 /FEA=FLmRNA /TIER=ConsEnd /STK=0 /LL=447220 /UG=Xl.54917 /DEF=Xenopus laevis MGC82138 protein, mRNA (cDNA clone MGC:82138 IMAGE:7012208), complete cds. /PROD=MGC82138 protein /FL=gb:BC079716.1 /REP_ORG=X. laevis	ADP-ribosylation factor GTPase activating protein 2	arfgap2	447220	DEF=Xenopus laevis MGC82138 protein, mRNA (cDNA clone MGC:82138 IMAGE:7012208), complete cds.	55.62	A	178.42	P	3.21
Xl2.20594.1.S1_at	gb:BG020457 /DB_XREF=gi:12476536 /DB_XREF=dc74a06.x1 /CLONE=IMAGE:3402539 /TID=Xl.20594.1 /CNT=3 /FEA=EST /TIER=ConsEnd /STK=1 /UG=Xl.20594 /UG_TITLE=Transcribed locus /REP_ORG=X. laevis	emb|X64404.1| X.laevis U7 snRNA genes	multiple isoforms		Hit#1: emb|X64404.1| X.laevis U7 snRNA genes	---	CLONE=IMAGE:3402539	19.78	P	39.56	P	2	gb:BG020457 /DB_XREF=gi:12476536 /DB_XREF=dc74a06.x1 /CLONE=IMAGE:3402539 /TID=Xl.20594.1 /CNT=3 /FEA=EST /TIER=ConsEnd /STK=1 /UG=Xl.20594 /UG_TITLE=Transcribed locus /REP_ORG=X. laevis	---	---	---	CLONE=IMAGE:3402539	19.78	P	63.58	P	3.21
Xl2.28937.1.S1_at	gb:AY260733.1 /DB_XREF=gi:32442463 /TID=Xl.28937.1 /CNT=23 /FEA=FLmRNA /TIER=FL+Stack /STK=12 /LL=398661 /UG_GENE=LOC398661 /UG=Xl.28937 /DEF=Xenopus laevis phosphatase inhibitor 1-like protein mRNA, complete cds. /PROD=phosphatase inhibitor 1-like protein /FL=gb:AY260733.1 gb:BC073646.1 /REP_ORG=X. laevis	protein phosphatase 1, regulatory (inhibitor) subunit 1A	ppp1r1a		ppp1r1a	398661		248.65	P	568.31	P	2.29	gb:AY260733.1 /DB_XREF=gi:32442463 /TID=Xl.28937.1 /CNT=23 /FEA=FLmRNA /TIER=FL+Stack /STK=12 /LL=398661 /UG_GENE=LOC398661 /UG=Xl.28937 /DEF=Xenopus laevis phosphatase inhibitor 1-like protein mRNA, complete cds. /PROD=phosphatase inhibitor 1-like protein /FL=gb:AY260733.1 gb:BC073646.1 /REP_ORG=X. laevis	protein phosphatase 1, regulatory (inhibitor) subunit 1A	ppp1r1a	398661		248.65	P	800.36	P	3.22
Xl2.697.1.S2_at	gb:BC061658.1 /DB_XREF=gi:38197298 /GEN=MGC68499 /TID=Xl.697.1 /CNT=10 /FEA=FLmRNA /TIER=FL /STK=1 /LL=399017 /UG=Xl.697 /DEF=Xenopus laevis orphan nuclear receptor BXR-beta, mRNA (cDNA clone MGC:68499 IMAGE:4030541), complete cds. /PROD=MGC68499 protein /FL=gb:AF305201.1 gb:BC061658.1 /REP_ORG=X. laevis	nuclear receptor subfamily 1, group I, member 2	nr1i2		nr1i2	399017	DEF=Xenopus laevis orphan nuclear receptor BXR-beta, mRNA (cDNA clone MGC:68499 IMAGE:4030541), complete cds.	35.6	A	95.52	P	2.68	gb:BC061658.1 /DB_XREF=gi:38197298 /GEN=MGC68499 /TID=Xl.697.1 /CNT=10 /FEA=FLmRNA /TIER=FL /STK=1 /LL=399017 /UG=Xl.697 /DEF=Xenopus laevis orphan nuclear receptor BXR-beta, mRNA (cDNA clone MGC:68499 IMAGE:4030541), complete cds. /PROD=MGC68499 protein /FL=gb:AF305201.1 gb:BC061658.1 /REP_ORG=X. laevis	nuclear receptor subfamily 1, group I, member 2	nr1i2	399017	DEF=Xenopus laevis orphan nuclear receptor BXR-beta, mRNA (cDNA clone MGC:68499 IMAGE:4030541), complete cds.	35.6	A	115.02	P	3.23
Xl2.52191.1.S1_at	gb:BJ060251 /DB_XREF=gi:17496981 /DB_XREF=BJ060251 /CLONE=XL065d21 /TID=Xl.52191.1 /CNT=3 /FEA=EST /TIER=ConsEnd /STK=0 /UG=Xl.52191 /UG_TITLE=Transcribed locus /REP_ORG=X. laevis	gb|AC236436.1| Xenopus laevis clone CH219-11M1, complete sequence	en1		Hit#6: dbj|AB219931.1| Xenopus laevis Xnr5-a, Xnr5-b, Xnr5-c genes, partial and complete cds	---	CLONE=XL065d21	15.25	A	40.88	P	2.68	gb:BJ060251 /DB_XREF=gi:17496981 /DB_XREF=BJ060251 /CLONE=XL065d21 /TID=Xl.52191.1 /CNT=3 /FEA=EST /TIER=ConsEnd /STK=0 /UG=Xl.52191 /UG_TITLE=Transcribed locus /REP_ORG=X. laevis	---	---	---	CLONE=XL065d21	15.25	A	49.88	P	3.27
Xl2.9313.1.A1_at	gb:BG439624 /DB_XREF=gi:13349274 /DB_XREF=dab24h08.x1 /CLONE=IMAGE:4175486 /TID=Xl.9313.1 /CNT=1 /FEA=EST /TIER=ConsEnd /STK=1 /UG=Xl.9313 /UG_TITLE=Transcribed locus /REP_ORG=X. laevis	gb|AC144806.10| Medicago truncatula clone mth2-34h22, complete sequence	Hit#9: ref|XM_002129153.2| PREDICTED: Ciona intestinalis leucine-rich repeat and guanylate kinase domain-containing protein-like (LOC100181409), mRNA		Hit#9: ref|XM_002129153.2| PREDICTED: Ciona intestinalis leucine-rich repeat and guanylate kinase domain-containing protein-like (LOC100181409), mRNA	---	CLONE=IMAGE:4175486	17.59	A	36.93	P	2.1	gb:BG439624 /DB_XREF=gi:13349274 /DB_XREF=dab24h08.x1 /CLONE=IMAGE:4175486 /TID=Xl.9313.1 /CNT=1 /FEA=EST /TIER=ConsEnd /STK=1 /UG=Xl.9313 /UG_TITLE=Transcribed locus /REP_ORG=X. laevis	---	---	---	CLONE=IMAGE:4175486	17.59	A	58.66	P	3.33
Xl2.1464.2.S1_x_at	gb:CB561738 /DB_XREF=gi:29481268 /DB_XREF=AGENCOURT_13332801 /CLONE=IMAGE:6880301 /TID=Xl.1464.2 /CNT=74 /FEA=EST /TIER=Stack /STK=17 /LL=399414 /UG_GENE=MYH4 /UG=Xl.1464 /UG_TITLE=Similar to myosin, heavy polypeptide 4, skeletal muscle /REP_ORG=X. laevis	ref|NM_001001244.1| Xenopus (Silurana) tropicalis myosin, heavy chain 4, skeletal muscle (myh4), mRNA gb|BC067305.1| Xenopus tropicalis myosin heavy chain, mRNA (cDNA clone MGC:75596 IMAGE:5379216), complete cds	myh4		Hit#1: ref|NM_001001244.1| Xenopus (Silurana) tropicalis myosin, heavy chain 4, skeletal muscle (myh4), mRNA gb|BC067305.1| Xenopus tropicalis myosin heavy chain, mRNA (cDNA clone MGC:75596 IMAGE:5379216), complete cds	---	CLONE=IMAGE:6880301	15.99	A	79.8	P	4.99	gb:CB561738 /DB_XREF=gi:29481268 /DB_XREF=AGENCOURT_13332801 /CLONE=IMAGE:6880301 /TID=Xl.1464.2 /CNT=74 /FEA=EST /TIER=Stack /STK=17 /LL=399414 /UG_GENE=MYH4 /UG=Xl.1464 /UG_TITLE=Similar to myosin, heavy polypeptide 4, skeletal muscle /REP_ORG=X. laevis	---	---	---	CLONE=IMAGE:6880301	15.99	A	53.47	P	3.34
Xl2.2507.1.A1_at	gb:EC277599 /DB_XREF=gi:108754522 /DB_XREF=AGENCOURT_81619314 /CLONE=IMAGE:8532795 /TID=Xl.2507.1 /CNT=8 /FEA=EST /TIER=Stack /STK=8 /UG=Xl.2507 /UG_TITLE=Transcribed locus /REP_ORG=X. laevis	ref|XR_209043.1| PREDICTED: Xenopus (Silurana) tropicalis uncharacterized LOC101731516 (LOC101731516), misc_RNA	Ildr1		Hit#7: ref|XM_002940921.2| PREDICTED: Xenopus (Silurana) tropicalis immunoglobulin-like domain-containing receptor 1-like (LOC100486057), mRNA	---	CLONE=IMAGE:8532795	29.25	A	86.46	P	2.96	gb:EC277599 /DB_XREF=gi:108754522 /DB_XREF=AGENCOURT_81619314 /CLONE=IMAGE:8532795 /TID=Xl.2507.1 /CNT=8 /FEA=EST /TIER=Stack /STK=8 /UG=Xl.2507 /UG_TITLE=Transcribed locus /REP_ORG=X. laevis	---	---	---	CLONE=IMAGE:8532795	29.25	A	97.9	P	3.35
Xl2.55726.1.A1_at	gb:DY568018 /DB_XREF=gi:88891925 /DB_XREF=AGENCOURT_71293286 /CLONE=IMAGE:8328440 /TID=Xl.55726.1 /CNT=1 /FEA=EST /TIER=ConsEnd /STK=0 /UG=Xl.55726 /UG_TITLE=Transcribed locus /REP_ORG=X. laevis	cyclin G1	ccng1		ccng1	779347	CLONE=IMAGE:8328440	171.76	P	548.14	P	3.19	gb:DY568018 /DB_XREF=gi:88891925 /DB_XREF=AGENCOURT_71293286 /CLONE=IMAGE:8328440 /TID=Xl.55726.1 /CNT=1 /FEA=EST /TIER=ConsEnd /STK=0 /UG=Xl.55726 /UG_TITLE=Transcribed locus /REP_ORG=X. laevis	cyclin G1	ccng1	779347	CLONE=IMAGE:8328440	171.76	P	578.66	P	3.37
Xl2.26168.1.A1_at	gb:CF522044 /DB_XREF=gi:34572917 /DB_XREF=AGENCOURT_15508673 /CLONE=IMAGE:7009705 /TID=Xl.26168.1 /CNT=4 /FEA=EST /TIER=ConsEnd /STK=0 /UG=Xl.26168 /UG_TITLE=Transcribed locus /REP_ORG=X. laevis	ref|XM_002936016.2| PREDICTED: Xenopus (Silurana) tropicalis 3'(2'), 5'-bisphosphate nucleotidase 1 (bpnt1), mRNA	bpnt1		Hit#1: ref|XM_002936016.2| PREDICTED: Xenopus (Silurana) tropicalis 3'(2'), 5'-bisphosphate nucleotidase 1 (bpnt1), mRNA	---	CLONE=IMAGE:7009705	708.84	P	1592.27	P	2.25	gb:CF522044 /DB_XREF=gi:34572917 /DB_XREF=AGENCOURT_15508673 /CLONE=IMAGE:7009705 /TID=Xl.26168.1 /CNT=4 /FEA=EST /TIER=ConsEnd /STK=0 /UG=Xl.26168 /UG_TITLE=Transcribed locus /REP_ORG=X. laevis	---	---	---	CLONE=IMAGE:7009705	708.84	P	2391.76	P	3.37
Xl2.12931.2.S1_at	gb:BX852116 /DB_XREF=gi:39740097 /DB_XREF=BX852116 /CLONE=IMAGp998M1310199 ; IMAGE:4436532 /TID=Xl.12931.2 /CNT=3 /FEA=EST /TIER=ConsEnd /STK=0 /UG=Xl.12931 /UG_TITLE=Transcribed locus /REP_ORG=X. laevis	gb|BC077892.1| Xenopus laevis cytoskeletal protein 4.1, mRNA (cDNA clone MGC:80704 IMAGE:5511603), complete cds	epb41		Hit#1: gb|BC077892.1| Xenopus laevis cytoskeletal protein 4.1, mRNA (cDNA clone MGC:80704 IMAGE:5511603), complete cds	---	CLONE=IMAGp998M1310199 ; IMAGE:4436532	40.98	P	84.53	P	2.06	gb:BX852116 /DB_XREF=gi:39740097 /DB_XREF=BX852116 /CLONE=IMAGp998M1310199 ; IMAGE:4436532 /TID=Xl.12931.2 /CNT=3 /FEA=EST /TIER=ConsEnd /STK=0 /UG=Xl.12931 /UG_TITLE=Transcribed locus /REP_ORG=X. laevis	---	---	---	CLONE=IMAGp998M1310199 ; IMAGE:4436532	40.98	P	141.95	P	3.46
Xl2.16350.1.A1_at	gb:BJ085657 /DB_XREF=gi:17581735 /DB_XREF=BJ085657 /CLONE=XL106j24 /TID=Xl.16350.1 /CNT=16 /FEA=EST /TIER=Stack /STK=6 /UG=Xl.16350 /UG_TITLE=Transcribed locus /REP_ORG=X. laevis	gb|AC236454.1| Xenopus laevis clone CH219-46L7, complete sequence	bowline		Hit#2: dbj|AB274961.1| Xenopus laevis bowline gene, complete cds	---	CLONE=XL106j24	35.8	P	84.38	P	2.36	gb:BJ085657 /DB_XREF=gi:17581735 /DB_XREF=BJ085657 /CLONE=XL106j24 /TID=Xl.16350.1 /CNT=16 /FEA=EST /TIER=Stack /STK=6 /UG=Xl.16350 /UG_TITLE=Transcribed locus /REP_ORG=X. laevis	---	---	---	CLONE=XL106j24	35.8	P	124.06	P	3.47
Xl2.53480.1.S1_at	gb:BJ040220 /DB_XREF=gi:17378600 /DB_XREF=BJ040220 /CLONE=XL044m18 /TID=Xl.53480.1 /CNT=13 /FEA=EST /TIER=ConsEnd /STK=0 /UG=Xl.53480 /UG_TITLE=Transcribed locus /REP_ORG=X. laevis	ref|NG_028060.1| Homo sapiens dedicator of cytokinesis 4 (DOCK4), RefSeqGene on chromosome 7	pank1		Hit#5: ref|XM_004942148.1| PREDICTED: Gallus gallus pantothenate kinase 1 (PANK1), transcript variant X12, mRNA	---	CLONE=XL044m18	11.43	A	45.16	P	3.95	gb:BJ040220 /DB_XREF=gi:17378600 /DB_XREF=BJ040220 /CLONE=XL044m18 /TID=Xl.53480.1 /CNT=13 /FEA=EST /TIER=ConsEnd /STK=0 /UG=Xl.53480 /UG_TITLE=Transcribed locus /REP_ORG=X. laevis	---	---	---	CLONE=XL044m18	11.43	A	39.71	P	3.47
Xl2.6730.1.A1_at	gb:BJ076335 /DB_XREF=gi:17521251 /DB_XREF=BJ076335 /CLONE=XL080f20 /TID=Xl.6730.1 /CNT=4 /FEA=EST /TIER=ConsEnd /STK=1 /UG=Xl.6730 /UG_TITLE=Transcribed locus /REP_ORG=X. laevis	gb|AC236449.1| Xenopus laevis clone CH219-279D19, complete sequence	c12orf5		Hit#4: ref|NM_001096044.1| Xenopus laevis chromosome 12 open reading frame 5 (c12orf5), mRNA gb|BC097765.1| Xenopus laevis Probable fructose-2,6-bisphosphatase TIGAR, mRNA (cDNA clone MGC:115461 IMAGE:6326376), complete cds	---	CLONE=XL080f20	87.72	P	189.62	P	2.16	gb:BJ076335 /DB_XREF=gi:17521251 /DB_XREF=BJ076335 /CLONE=XL080f20 /TID=Xl.6730.1 /CNT=4 /FEA=EST /TIER=ConsEnd /STK=1 /UG=Xl.6730 /UG_TITLE=Transcribed locus /REP_ORG=X. laevis	---	---	---	CLONE=XL080f20	87.72	P	304.06	P	3.47
Xl2.8033.1.A1_at	gb:CV103680 /DB_XREF=gi:51609726 /DB_XREF=AGENCOURT_31519914 /CLONE=IMAGE:7390980 /TID=Xl.8033.1 /CNT=12 /FEA=EST /TIER=Stack /STK=6 /UG=Xl.8033 /UG_TITLE=Transcribed locus, weakly similar to NP_859077.1 ankyrin repeat domain 37 (Homo sapiens) /REP_ORG=X. laevis	ankyrin repeat domain 37	ankrd37		ankrd37	100049758	CLONE=IMAGE:7390980	429.1	P	896.79	P	2.09	gb:CV103680 /DB_XREF=gi:51609726 /DB_XREF=AGENCOURT_31519914 /CLONE=IMAGE:7390980 /TID=Xl.8033.1 /CNT=12 /FEA=EST /TIER=Stack /STK=6 /UG=Xl.8033 /UG_TITLE=Transcribed locus, weakly similar to NP_859077.1 ankyrin repeat domain 37 (Homo sapiens) /REP_ORG=X. laevis	ankyrin repeat domain 37	ankrd37	100049758	CLONE=IMAGE:7390980	429.1	P	1493.63	P	3.48
Xl2.32776.1.A1_a_at	gb:BJ641849 /DB_XREF=gi:37506305 /DB_XREF=BJ641849 /CLONE=XL211h11 /TID=Xl.32776.1 /CNT=2 /FEA=EST /TIER=ConsEnd /STK=1 /UG=Xl.32776 /UG_TITLE=Transcribed locus /REP_ORG=X. laevis	gb|AC156250.2| Xenopus (Silurana) tropicalis clone ISB1-258K10, complete sequence	rpl34		Hit#5: gb|BC046749.1| Xenopus laevis, Similar to ribosomal protein L34, clone IMAGE:5570019, mRNA	---	CLONE=XL211h11	26.28	P	87.73	P	3.34	gb:BJ641849 /DB_XREF=gi:37506305 /DB_XREF=BJ641849 /CLONE=XL211h11 /TID=Xl.32776.1 /CNT=2 /FEA=EST /TIER=ConsEnd /STK=1 /UG=Xl.32776 /UG_TITLE=Transcribed locus /REP_ORG=X. laevis	---	---	---	CLONE=XL211h11	26.28	P	93.13	P	3.54
Xl2.9225.1.S1_at	gb:BJ057198 /DB_XREF=gi:17469970 /DB_XREF=BJ057198 /CLONE=XL034f05 /TID=Xl.9225.1 /CNT=12 /FEA=EST /TIER=ConsEnd /STK=3 /UG=Xl.9225 /UG_TITLE=Transcribed locus, weakly similar to NP_115973.1 zinc finger protein 347 (Homo sapiens) /REP_ORG=X. laevis	gb|U67076.1|XLU67076 Xenopus laevis zing finger protein XFDL156 gene, complete cds	xfdl156		Hit#1: gb|U67076.1|XLU67076 Xenopus laevis zing finger protein XFDL156 gene, complete cds	---	CLONE=XL034f05	59.06	P	129.37	P	2.19	gb:BJ057198 /DB_XREF=gi:17469970 /DB_XREF=BJ057198 /CLONE=XL034f05 /TID=Xl.9225.1 /CNT=12 /FEA=EST /TIER=ConsEnd /STK=3 /UG=Xl.9225 /UG_TITLE=Transcribed locus, weakly similar to NP_115973.1 zinc finger protein 347 (Homo sapiens) /REP_ORG=X. laevis	---	---	---	CLONE=XL034f05	59.06	P	210.54	P	3.56
Xl2.3264.1.A1_at	gb:BG022338 /DB_XREF=gi:12478417 /DB_XREF=dab02h04.x1 /CLONE=IMAGE:4173534 /TID=Xl.3264.1 /CNT=1 /FEA=EST /TIER=ConsEnd /STK=1 /UG=Xl.3264 /UG_TITLE=Transcribed locus /REP_ORG=X. laevis	gb|AC236451.1| Xenopus laevis clone CH219-35I18, complete sequence	hps3		Hit#9: ref|XM_004914361.1| PREDICTED: Xenopus (Silurana) tropicalis Hermansky-Pudlak syndrome 3 (hps3), transcript variant X2, mRNA	---	CLONE=IMAGE:4173534	16.66	A	78.42	P	4.71	gb:BG022338 /DB_XREF=gi:12478417 /DB_XREF=dab02h04.x1 /CLONE=IMAGE:4173534 /TID=Xl.3264.1 /CNT=1 /FEA=EST /TIER=ConsEnd /STK=1 /UG=Xl.3264 /UG_TITLE=Transcribed locus /REP_ORG=X. laevis	---	---	---	CLONE=IMAGE:4173534	16.66	A	59.55	P	3.57
Xl2.10314.1.S1_at	gb:BF071820 /DB_XREF=gi:10848459 /DB_XREF=db46g08.x1 /CLONE=IMAGE:3301598 /TID=Xl.10314.1 /CNT=2 /FEA=EST /TIER=ConsEnd /STK=1 /UG=Xl.10314 /UG_TITLE=Transcribed locus /REP_ORG=X. laevis	gb|AC151466.2| Xenopus tropicalis BAC clone ISB1-283J3 containing neuroD1 gene, complete cds, complete sequence	unknown		Hit#1: gb|AC151466.2| Xenopus tropicalis BAC clone ISB1-283J3 containing neuroD1 gene, complete cds, complete sequence	---	CLONE=IMAGE:3301598	4.52	A	51.34	P	11.35	gb:BF071820 /DB_XREF=gi:10848459 /DB_XREF=db46g08.x1 /CLONE=IMAGE:3301598 /TID=Xl.10314.1 /CNT=2 /FEA=EST /TIER=ConsEnd /STK=1 /UG=Xl.10314 /UG_TITLE=Transcribed locus /REP_ORG=X. laevis	---	---	---	CLONE=IMAGE:3301598	4.52	A	16.17	P	3.57
Xl2.30989.1.A1_at	gb:BJ636008 /DB_XREF=gi:37291859 /DB_XREF=BJ636008 /CLONE=XL188p22 /TID=Xl.30989.1 /CNT=2 /FEA=EST /TIER=ConsEnd /STK=2 /UG=Xl.30989 /UG_TITLE=Transcribed locus /REP_ORG=X. laevis	gb|AC236442.1| Xenopus laevis clone CH219-197E3, complete sequence	mcm4		Hit#5: dbj|AB016729.1| Xenopus laevis Mcm4 and dna-pkcs genes, partial cds	---	CLONE=XL188p22	57.39	P	222.95	P	3.88	gb:BJ636008 /DB_XREF=gi:37291859 /DB_XREF=BJ636008 /CLONE=XL188p22 /TID=Xl.30989.1 /CNT=2 /FEA=EST /TIER=ConsEnd /STK=2 /UG=Xl.30989 /UG_TITLE=Transcribed locus /REP_ORG=X. laevis	---	---	---	CLONE=XL188p22	57.39	P	205.96	P	3.59
Xl2.53905.2.A1_at	gb:BJ634594 /DB_XREF=gi:37287973 /DB_XREF=BJ634594 /CLONE=XL183h08 /TID=Xl.53905.2 /CNT=1 /FEA=EST /TIER=ConsEnd /STK=1 /UG=Xl.53905 /UG_TITLE=Transcribed locus /REP_ORG=X. laevis	gb|AC152930.2| Xenopus (Silurana) tropicalis clone ISB1-158G10, complete sequence	ATMIN		Hit#5: ref|XM_004280113.1| PREDICTED: Orcinus orca ATM interactor (ATMIN), mRNA	---	CLONE=XL183h08	214.82	P	646.71	P	3.01	gb:BJ634594 /DB_XREF=gi:37287973 /DB_XREF=BJ634594 /CLONE=XL183h08 /TID=Xl.53905.2 /CNT=1 /FEA=EST /TIER=ConsEnd /STK=1 /UG=Xl.53905 /UG_TITLE=Transcribed locus /REP_ORG=X. laevis	---	---	---	CLONE=XL183h08	214.82	P	773.73	P	3.6
Xl2.10001.1.A1_at	gb:BJ077433 /DB_XREF=gi:17522349 /DB_XREF=BJ077433 /CLONE=XL060p21 /TID=Xl.10001.1 /CNT=7 /FEA=EST /TIER=ConsEnd /STK=1 /UG=Xl.10001 /UG_TITLE=Transcribed locus, weakly similar to XP_516777.1 PREDICTED: similar to hypothetical protein D930024E11 (Pan troglodytes) /REP_ORG=X. laevis	ref|NM_001011364.1| Xenopus (Silurana) tropicalis extended synaptotagmin-like protein 3 (esyt3), mRNA gb|BC088530.1| Xenopus tropicalis family with sequence similarity 62 (C2 domain containing), member A, mRNA (cDNA clone MGC:97655 IMAGE:6980653), complete cds	esyt3		Hit#1: ref|NM_001011364.1| Xenopus (Silurana) tropicalis extended synaptotagmin-like protein 3 (esyt3), mRNA gb|BC088530.1| Xenopus tropicalis family with sequence similarity 62 (C2 domain containing), member A, mRNA (cDNA clone MGC:97655 IMAGE:6980653), complete cds	---	CLONE=XL060p21	17.63	A	53.17	P	3.02	gb:BJ077433 /DB_XREF=gi:17522349 /DB_XREF=BJ077433 /CLONE=XL060p21 /TID=Xl.10001.1 /CNT=7 /FEA=EST /TIER=ConsEnd /STK=1 /UG=Xl.10001 /UG_TITLE=Transcribed locus, weakly similar to XP_516777.1 PREDICTED: similar to hypothetical protein D930024E11 (Pan troglodytes) /REP_ORG=X. laevis	---	---	---	CLONE=XL060p21	17.63	A	63.81	P	3.62
Xl2.10851.1.A1_at	gb:BE575533 /DB_XREF=gi:9825332 /DB_XREF=dc58b02.x1 /CLONE=IMAGE:3401259 /TID=Xl.10851.1 /CNT=1 /FEA=EST /TIER=ConsEnd /STK=1 /UG=Xl.10851 /UG_TITLE=Transcribed locus /REP_ORG=X. laevis	ref|NM_001093018.1| Xenopus laevis dynactin 5 (p25) (dctn5), mRNA gb|BC075220.1| Xenopus laevis MGC84352 protein, mRNA (cDNA clone MGC:84352 IMAGE:6958663), complete cds	dctn5		Hit#1: ref|NM_001093018.1| Xenopus laevis dynactin 5 (p25) (dctn5), mRNA gb|BC075220.1| Xenopus laevis MGC84352 protein, mRNA (cDNA clone MGC:84352 IMAGE:6958663), complete cds	---	CLONE=IMAGE:3401259	127.12	P	442.21	P	3.48	gb:BE575533 /DB_XREF=gi:9825332 /DB_XREF=dc58b02.x1 /CLONE=IMAGE:3401259 /TID=Xl.10851.1 /CNT=1 /FEA=EST /TIER=ConsEnd /STK=1 /UG=Xl.10851 /UG_TITLE=Transcribed locus /REP_ORG=X. laevis	---	---	---	CLONE=IMAGE:3401259	127.12	P	463.68	P	3.65
Xl2.24173.1.S1_at	gb:CB560449 /DB_XREF=gi:29479979 /DB_XREF=AGENCOURT_13351819 /CLONE=IMAGE:6877457 /TID=Xl.24173.1 /CNT=11 /FEA=EST /TIER=ConsEnd /STK=3 /UG=Xl.24173 /UG_TITLE=Transcribed locus /REP_ORG=X. laevis	emb|CU928203.4| M.truncatula DNA sequence from clone MTE1-43G17 on chromosome 3, complete sequence	fus		Hit#7: gb|BC168544.1| Xenopus tropicalis fusion (involved in t(12;16) in malignant liposarcoma), mRNA (cDNA clone MGC:184601 IMAGE:7702940), complete cds	---	CLONE=IMAGE:6877457	149.76	P	412.28	P	2.75	gb:CB560449 /DB_XREF=gi:29479979 /DB_XREF=AGENCOURT_13351819 /CLONE=IMAGE:6877457 /TID=Xl.24173.1 /CNT=11 /FEA=EST /TIER=ConsEnd /STK=3 /UG=Xl.24173 /UG_TITLE=Transcribed locus /REP_ORG=X. laevis	---	---	---	CLONE=IMAGE:6877457	149.76	P	548.47	P	3.66
Xl2.51981.2.A1_at	gb:BJ052930 /DB_XREF=gi:17420771 /DB_XREF=BJ052930 /CLONE=XL043c17 /TID=Xl.51981.2 /CNT=1 /FEA=EST /TIER=ConsEnd /STK=1 /UG=Xl.51981 /UG_TITLE=Transcribed locus /REP_ORG=X. laevis	ref|NM_001086118.1| Xenopus laevis Selenoprotein T-like (MGC53056), mRNA gb|BC044996.1| Xenopus laevis similar to selenoprotein T, mRNA (cDNA clone MGC:53056 IMAGE:5541863), complete cds	selt		Hit#1: ref|NM_001086118.1| Xenopus laevis Selenoprotein T-like (MGC53056), mRNA gb|BC044996.1| Xenopus laevis similar to selenoprotein T, mRNA (cDNA clone MGC:53056 IMAGE:5541863), complete cds	---	CLONE=XL043c17	11.53	A	57.29	P	4.97	gb:BJ052930 /DB_XREF=gi:17420771 /DB_XREF=BJ052930 /CLONE=XL043c17 /TID=Xl.51981.2 /CNT=1 /FEA=EST /TIER=ConsEnd /STK=1 /UG=Xl.51981 /UG_TITLE=Transcribed locus /REP_ORG=X. laevis	---	---	---	CLONE=XL043c17	11.53	A	42.22	P	3.66
Xl2.17896.1.A1_at	gb:BG812198 /DB_XREF=gi:14183178 /DB_XREF=daf67c07.x1 /CLONE=IMAGE:4743541 /TID=Xl.17896.1 /CNT=3 /FEA=EST /TIER=ConsEnd /STK=1 /UG=Xl.17896 /UG_TITLE=Transcribed locus /REP_ORG=X. laevis	ref|NM_001007978.2| Xenopus (Silurana) tropicalis microtubule-associated protein 1 light chain 3 alpha (map1lc3a), mRNA	map1lc3a		Hit#1: ref|NM_001007978.2| Xenopus (Silurana) tropicalis microtubule-associated protein 1 light chain 3 alpha (map1lc3a), mRNA	---	CLONE=IMAGE:4743541	24.72	P	51.86	P	2.1	gb:BG812198 /DB_XREF=gi:14183178 /DB_XREF=daf67c07.x1 /CLONE=IMAGE:4743541 /TID=Xl.17896.1 /CNT=3 /FEA=EST /TIER=ConsEnd /STK=1 /UG=Xl.17896 /UG_TITLE=Transcribed locus /REP_ORG=X. laevis	---	---	---	CLONE=IMAGE:4743541	24.72	P	91.29	P	3.69
Xl2.25140.1.A1_at	gb:CB756883 /DB_XREF=gi:29836390 /DB_XREF=AGENCOURT_12978920 /CLONE=IMAGE:6873608 /TID=Xl.25140.1 /CNT=2 /FEA=EST /TIER=ConsEnd /STK=0 /UG=Xl.25140 /UG_TITLE=Transcribed locus /REP_ORG=X. laevis	gb|AF298208.1| Dictyostelium discoideum transposon thug-T, complete sequence	nek8		Hit#2: ref|NM_001096769.1| Xenopus laevis NIMA-related kinase 8 (nek8), mRNA gb|BC077830.1| Xenopus laevis NIMA (never in mitosis gene a)-related expressed kinase 8, mRNA (cDNA clone MGC:80499 IMAGE:5156802), complete cds	---	CLONE=IMAGE:6873608	8.7	A	47.85	P	5.5	gb:CB756883 /DB_XREF=gi:29836390 /DB_XREF=AGENCOURT_12978920 /CLONE=IMAGE:6873608 /TID=Xl.25140.1 /CNT=2 /FEA=EST /TIER=ConsEnd /STK=0 /UG=Xl.25140 /UG_TITLE=Transcribed locus /REP_ORG=X. laevis	---	---	---	CLONE=IMAGE:6873608	8.7	A	32.22	P	3.71
Xl2.7966.1.S1_at	gb:DQ439977.1 /DB_XREF=gi:90660171 /GEN=SMRT /TID=Xl.7966.1 /CNT=15 /FEA=FLmRNA /TIER=FL /STK=1 /LL=407842 /UG=Xl.7966 /DEF=Xenopus laevis silencing mediator for retinoid and thyroid hormone receptor (SMRT) mRNA, complete cds. /PROD=silencing mediator for retinoid and thyroidhormone receptor /FL=gb:DQ439977.1 /REP_ORG=X. laevis	nuclear receptor corepressor 2	ncor2		ncor2	407842		18.26	A	50.43	P	2.76	gb:DQ439977.1 /DB_XREF=gi:90660171 /GEN=SMRT /TID=Xl.7966.1 /CNT=15 /FEA=FLmRNA /TIER=FL /STK=1 /LL=407842 /UG=Xl.7966 /DEF=Xenopus laevis silencing mediator for retinoid and thyroid hormone receptor (SMRT) mRNA, complete cds. /PROD=silencing mediator for retinoid and thyroidhormone receptor /FL=gb:DQ439977.1 /REP_ORG=X. laevis	nuclear receptor corepressor 2	ncor2	407842		18.26	A	68.37	P	3.74
Xl2.17247.1.A1_at	gb:BM262022 /DB_XREF=gi:17925062 /DB_XREF=dag39f10.x3 /CLONE=IMAGE:4784010 /TID=Xl.17247.1 /CNT=1 /FEA=EST /TIER=ConsEnd /STK=1 /UG=Xl.17247 /UG_TITLE=Transcribed locus /REP_ORG=X. laevis	emb|CR926323.2| Xenopus tropicalis finished cDNA, clone TEgg090n17	RHOBTB1		Hit#2: ref|XM_005048069.1| PREDICTED: Ficedula albicollis Rho-related BTB domain containing 1 (RHOBTB1), transcript variant X2, mRNA	---	CLONE=IMAGE:4784010	8.13	A	47.37	P	5.83	gb:BM262022 /DB_XREF=gi:17925062 /DB_XREF=dag39f10.x3 /CLONE=IMAGE:4784010 /TID=Xl.17247.1 /CNT=1 /FEA=EST /TIER=ConsEnd /STK=1 /UG=Xl.17247 /UG_TITLE=Transcribed locus /REP_ORG=X. laevis	---	---	---	CLONE=IMAGE:4784010	8.13	A	30.5	P	3.75
Xl2.54412.1.S2_at	gb:CD325131 /DB_XREF=gi:31089078 /DB_XREF=AGENCOURT_14148063 /CLONE=IMAGE:6949179 /TID=Xl.54412.1 /CNT=263 /FEA=EST /TIER=Stack /STK=16 /UG=Xl.54412 /UG_TITLE=Transcribed locus, weakly similar to XP_577009.1 PREDICTED: similar to Gag-Pol polyprotein (Rattus norvegicus) /REP_ORG=X. laevis	gb|AC139292.4| Mus musculus BAC clone RP24-279K6 from chromosome 3, complete sequence	frb6		Hit#5: ref|XM_003972604.1| PREDICTED: Takifugu rubripes nicotinic acetylcholine receptor beta 6 subunit (frb6), mRNA	---	CLONE=IMAGE:6949179	80.83	P	29.36	P	-2.75	gb:CD325131 /DB_XREF=gi:31089078 /DB_XREF=AGENCOURT_14148063 /CLONE=IMAGE:6949179 /TID=Xl.54412.1 /CNT=263 /FEA=EST /TIER=Stack /STK=16 /UG=Xl.54412 /UG_TITLE=Transcribed locus, weakly similar to XP_577009.1 PREDICTED: similar to Gag-Pol polyprotein (Rattus norvegicus) /REP_ORG=X. laevis	---	---	---	CLONE=IMAGE:6949179	80.83	P	306.01	P	3.79
Xl2.56740.1.S1_a_at	gb:BU914865 /DB_XREF=gi:24096779 /DB_XREF=AGENCOURT_10494342 /CLONE=IMAGE:6641442 /TID=Xl.56740.1 /CNT=3 /FEA=EST /TIER=ConsEnd /STK=0 /UG=Xl.56740 /UG_TITLE=Transcribed locus /REP_ORG=X. laevis	ref|XM_002942076.2| PREDICTED: Xenopus (Silurana) tropicalis uncharacterized LOC100497128 (LOC100497128), mRNA	kif13a		Hit#3: ref|XM_002939180.2| PREDICTED: Xenopus (Silurana) tropicalis kinesin-like protein KIF13A-like (LOC100487957), mRNA	---	CLONE=IMAGE:6641442	40.66	P	96.32	P	2.37	gb:BU914865 /DB_XREF=gi:24096779 /DB_XREF=AGENCOURT_10494342 /CLONE=IMAGE:6641442 /TID=Xl.56740.1 /CNT=3 /FEA=EST /TIER=ConsEnd /STK=0 /UG=Xl.56740 /UG_TITLE=Transcribed locus /REP_ORG=X. laevis	---	---	---	CLONE=IMAGE:6641442	40.66	P	154.51	P	3.8
Xl2.14126.1.A1_at	gb:BJ079557 /DB_XREF=gi:17524473 /DB_XREF=BJ079557 /CLONE=XL072m02 /TID=Xl.14126.1 /CNT=2 /FEA=EST /TIER=ConsEnd /STK=1 /UG=Xl.14126 /UG_TITLE=Transcribed locus /REP_ORG=X. laevis	hypothetical protein LOC100137623	stmnd1		LOC100137623	100137623	CLONE=XL072m02	29.29	P	64.73	P	2.21	gb:BJ079557 /DB_XREF=gi:17524473 /DB_XREF=BJ079557 /CLONE=XL072m02 /TID=Xl.14126.1 /CNT=2 /FEA=EST /TIER=ConsEnd /STK=1 /UG=Xl.14126 /UG_TITLE=Transcribed locus /REP_ORG=X. laevis	hypothetical protein LOC100137623	LOC100137623	100137623	CLONE=XL072m02	29.29	P	112.56	P	3.84
Xl2.8755.1.S1_at	gb:BC088809.1 /DB_XREF=gi:57032772 /GEN=LOC496300 /TID=Xl.8755.1 /CNT=5 /FEA=FLmRNA /TIER=FL /STK=1 /LL=496300 /UG=Xl.8755 /DEF=Xenopus laevis hypothetical LOC496300, mRNA (cDNA clone MGC:99020 IMAGE:5516073), complete cds. /PROD=LOC496300 protein /FL=gb:BC088809.1 /REP_ORG=X. laevis	hypothetical LOC496300	unknown		LOC496300	496300	DEF=Xenopus laevis hypothetical LOC496300, mRNA (cDNA clone MGC:99020 IMAGE:5516073), complete cds.	60.17	P	197.01	P	3.27	gb:BC088809.1 /DB_XREF=gi:57032772 /GEN=LOC496300 /TID=Xl.8755.1 /CNT=5 /FEA=FLmRNA /TIER=FL /STK=1 /LL=496300 /UG=Xl.8755 /DEF=Xenopus laevis hypothetical LOC496300, mRNA (cDNA clone MGC:99020 IMAGE:5516073), complete cds. /PROD=LOC496300 protein /FL=gb:BC088809.1 /REP_ORG=X. laevis	hypothetical LOC496300	LOC496300	496300	DEF=Xenopus laevis hypothetical LOC496300, mRNA (cDNA clone MGC:99020 IMAGE:5516073), complete cds.	60.17	P	231.88	P	3.85
Xl2.47464.1.S1_at	gb:BC075250.1 /DB_XREF=gi:49522191 /GEN=MGC84476 /TID=Xl.47464.1 /CNT=3 /FEA=FLmRNA /TIER=FL /STK=1 /LL=444840 /UG=Xl.47464 /DEF=Xenopus laevis MGC84476 protein, mRNA (cDNA clone MGC:84476 IMAGE:7020577), complete cds. /PROD=MGC84476 protein /FL=gb:BC075250.1 /REP_ORG=X. laevis	fibronectin leucine rich transmembrane protein 1	flrt1		flrt1	444840	DEF=Xenopus laevis MGC84476 protein, mRNA (cDNA clone MGC:84476 IMAGE:7020577), complete cds.	45.21	P	17.5	A	-2.58	gb:BC075250.1 /DB_XREF=gi:49522191 /GEN=MGC84476 /TID=Xl.47464.1 /CNT=3 /FEA=FLmRNA /TIER=FL /STK=1 /LL=444840 /UG=Xl.47464 /DEF=Xenopus laevis MGC84476 protein, mRNA (cDNA clone MGC:84476 IMAGE:7020577), complete cds. /PROD=MGC84476 protein /FL=gb:BC075250.1 /REP_ORG=X. laevis	fibronectin leucine rich transmembrane protein 1	flrt1	444840	DEF=Xenopus laevis MGC84476 protein, mRNA (cDNA clone MGC:84476 IMAGE:7020577), complete cds.	45.21	P	174.39	P	3.86
Xl2.51507.1.S1_at	gb:EB646268 /DB_XREF=gi:93207684 /DB_XREF=AGENCOURT_75472182 /CLONE=IMAGE:8547460 /TID=Xl.51507.1 /CNT=12 /FEA=EST /TIER=ConsEnd /STK=0 /UG=Xl.51507 /UG_TITLE=Transcribed locus, weakly similar to NP_989673.1 lymphocyte-specific protein 1 (Gallus gallus) /REP_ORG=X. laevis	lymphocyte-specific protein 1	lsp1		lsp1	100158343	CLONE=IMAGE:8547460	17.92	A	54.91	P	3.06	gb:EB646268 /DB_XREF=gi:93207684 /DB_XREF=AGENCOURT_75472182 /CLONE=IMAGE:8547460 /TID=Xl.51507.1 /CNT=12 /FEA=EST /TIER=ConsEnd /STK=0 /UG=Xl.51507 /UG_TITLE=Transcribed locus, weakly similar to NP_989673.1 lymphocyte-specific protein 1 (Gallus gallus) /REP_ORG=X. laevis	lymphocyte-specific protein 1	lsp1	100158343	CLONE=IMAGE:8547460	17.92	A	70.53	P	3.94
Xl2.2337.1.A1_at	gb:EB734132 /DB_XREF=gi:95014848 /DB_XREF=AGENCOURT_78596783 /CLONE=IMAGE:8550622 /TID=Xl.2337.1 /CNT=2 /FEA=EST /TIER=ConsEnd /STK=1 /UG=Xl.2337 /UG_TITLE=Transcribed locus /REP_ORG=X. laevis	ref|XM_004176590.1| PREDICTED: Taeniopygia guttata TAO kinase 3 (TAOK3), mRNA	TAOK3		Hit#1: ref|XM_004176590.1| PREDICTED: Taeniopygia guttata TAO kinase 3 (TAOK3), mRNA	---	CLONE=IMAGE:8550622	19.08	A	53.86	P	2.82	gb:EB734132 /DB_XREF=gi:95014848 /DB_XREF=AGENCOURT_78596783 /CLONE=IMAGE:8550622 /TID=Xl.2337.1 /CNT=2 /FEA=EST /TIER=ConsEnd /STK=1 /UG=Xl.2337 /UG_TITLE=Transcribed locus /REP_ORG=X. laevis	---	---	---	CLONE=IMAGE:8550622	19.08	A	75.36	P	3.95
Xl2.2527.1.S1_at	gb:BX843561 /DB_XREF=gi:39733859 /DB_XREF=BX843561 /CLONE=IMAGp998P159478 ; IMAGE:4175486 /TID=Xl.2527.1 /CNT=6 /FEA=EST /TIER=ConsEnd /STK=0 /UG=Xl.2527 /UG_TITLE=Transcribed locus /REP_ORG=X. laevis	gb|AC236453.1| Xenopus laevis clone CH219-45O16, complete sequence	grb2		Hit#7: gb|BC074118.1| Xenopus laevis SH2/SH3 adaptor Grb2, mRNA (cDNA clone MGC:81797 IMAGE:7007774), complete cds	---	CLONE=IMAGp998P159478 ; IMAGE:4175486	9.91	A	43.24	P	4.36	gb:BX843561 /DB_XREF=gi:39733859 /DB_XREF=BX843561 /CLONE=IMAGp998P159478 ; IMAGE:4175486 /TID=Xl.2527.1 /CNT=6 /FEA=EST /TIER=ConsEnd /STK=0 /UG=Xl.2527 /UG_TITLE=Transcribed locus /REP_ORG=X. laevis	---	---	---	CLONE=IMAGp998P159478 ; IMAGE:4175486	9.91	A	39.54	P	3.99
Xl2.29460.2.S1_at	gb:AB014463.1 /DB_XREF=gi:3169129 /TID=Xl.29460.2 /CNT=12 /FEA=FLmRNA /TIER=FL /STK=4 /LL=380514 /UG_GENE=ambp /UG=Xl.29460 /UG_TITLE=Alpha-1-microglobulinbikunin precursor /DEF=Xenopus laevis lens specific gene, complete cds. /FL=gb:AB014463.1 /REP_ORG=X. laevis	Alpha-1-microglobulin/bikunin precursor	ambp		ambp	380514		34.9	P	91.54	P	2.62	gb:AB014463.1 /DB_XREF=gi:3169129 /TID=Xl.29460.2 /CNT=12 /FEA=FLmRNA /TIER=FL /STK=4 /LL=380514 /UG_GENE=ambp /UG=Xl.29460 /UG_TITLE=Alpha-1-microglobulinbikunin precursor /DEF=Xenopus laevis lens specific gene, complete cds. /FL=gb:AB014463.1 /REP_ORG=X. laevis	Alpha-1-microglobulin/bikunin precursor	ambp	380514		34.9	P	140.42	P	4.02
Xl2.57070.1.A1_at	gb:EB735135 /DB_XREF=gi:95015851 /DB_XREF=AGENCOURT_77729733 /CLONE=IMAGE:8641748 /TID=Xl.57070.1 /CNT=3 /FEA=EST /TIER=ConsEnd /STK=1 /UG=Xl.57070 /UG_TITLE=Transcribed locus /REP_ORG=X. laevis	ref|XM_004911692.1| PREDICTED: Xenopus (Silurana) tropicalis sperm antigen with calponin homology and coiled-coil domains 1 (specc1), transcript variant X6, mRNA	specc1		Hit#1: ref|XM_004911692.1| PREDICTED: Xenopus (Silurana) tropicalis sperm antigen with calponin homology and coiled-coil domains 1 (specc1), transcript variant X6, mRNA	---	CLONE=IMAGE:8641748	53.09	P	141.04	P	2.66	gb:EB735135 /DB_XREF=gi:95015851 /DB_XREF=AGENCOURT_77729733 /CLONE=IMAGE:8641748 /TID=Xl.57070.1 /CNT=3 /FEA=EST /TIER=ConsEnd /STK=1 /UG=Xl.57070 /UG_TITLE=Transcribed locus /REP_ORG=X. laevis	---	---	---	CLONE=IMAGE:8641748	53.09	P	213.75	P	4.03
Xl2.13489.1.A1_at	gb:BJ051861 /DB_XREF=gi:17498329 /DB_XREF=BJ051861 /CLONE=XL038c20 /TID=Xl.13489.1 /CNT=2 /FEA=EST /TIER=ConsEnd /STK=1 /UG=Xl.13489 /UG_TITLE=Transcribed locus /REP_ORG=X. laevis	emb|FN673789.1| Sus scrofa BAC clone KNP_1219A4	smurf2		Hit#2: ref|XM_001944771.2| PREDICTED: Acyrthosiphon pisum e3 ubiquitin-protein ligase SMURF2-like (LOC100167591), mRNA	---	CLONE=XL038c20	21.66	A	70.41	P	3.25	gb:BJ051861 /DB_XREF=gi:17498329 /DB_XREF=BJ051861 /CLONE=XL038c20 /TID=Xl.13489.1 /CNT=2 /FEA=EST /TIER=ConsEnd /STK=1 /UG=Xl.13489 /UG_TITLE=Transcribed locus /REP_ORG=X. laevis	---	---	---	CLONE=XL038c20	21.66	A	88.31	P	4.08
Xl2.32785.1.A1_x_at	gb:BJ642007 /DB_XREF=gi:37506539 /DB_XREF=BJ642007 /CLONE=XL212a11 /TID=Xl.32785.1 /CNT=1 /FEA=EST /TIER=ConsEnd /STK=1 /UG=Xl.32785 /UG_TITLE=Transcribed locus /REP_ORG=X. laevis	ref|NM_001093486.1| Xenopus laevis fermitin family member 2 (fermt2), mRNA gb|BC077819.1| Xenopus laevis pleckstrin homology domain containing, family C (with FERM domain) member 1, mRNA (cDNA clone MGC:80470 IMAGE:5156334), complete cds	fermt2		Hit#1: ref|NM_001093486.1| Xenopus laevis fermitin family member 2 (fermt2), mRNA gb|BC077819.1| Xenopus laevis pleckstrin homology domain containing, family C (with FERM domain) member 1, mRNA (cDNA clone MGC:80470 IMAGE:5156334), complete cds	---	CLONE=XL212a11	52.16	P	322.56	P	6.18	gb:BJ642007 /DB_XREF=gi:37506539 /DB_XREF=BJ642007 /CLONE=XL212a11 /TID=Xl.32785.1 /CNT=1 /FEA=EST /TIER=ConsEnd /STK=1 /UG=Xl.32785 /UG_TITLE=Transcribed locus /REP_ORG=X. laevis	---	---	---	CLONE=XL212a11	52.16	P	214.63	P	4.11
Xl2.28979.1.S1_at	gb:BJ093718 /DB_XREF=gi:17593420 /DB_XREF=BJ093718 /CLONE=XL143e17 /TID=Xl.28979.1 /CNT=5 /FEA=EST /TIER=ConsEnd /STK=0 /UG=Xl.28979 /UG_TITLE=Transcribed locus, weakly similar to XP_219536.2 PREDICTED: similar to Oral cancer overexpressed 1 (Rattus norvegicus) /REP_ORG=X. laevis	oral cancer overexpressed 1	oraov1		oraov1	100037152	CLONE=XL143e17	10.01	A	29.09	P	2.9	gb:BJ093718 /DB_XREF=gi:17593420 /DB_XREF=BJ093718 /CLONE=XL143e17 /TID=Xl.28979.1 /CNT=5 /FEA=EST /TIER=ConsEnd /STK=0 /UG=Xl.28979 /UG_TITLE=Transcribed locus, weakly similar to XP_219536.2 PREDICTED: similar to Oral cancer overexpressed 1 (Rattus norvegicus) /REP_ORG=X. laevis	oral cancer overexpressed 1	oraov1	100037152	CLONE=XL143e17	10.01	A	41.23	P	4.12
Xl2.5781.1.A1_at	gb:AW764624 /DB_XREF=gi:7696511 /DB_XREF=da86f04.x1 /TID=Xl.5781.1 /CNT=1 /FEA=EST /TIER=ConsEnd /STK=1 /UG=Xl.5781 /UG_TITLE=Transcribed locus /REP_ORG=X. laevis	ref|XM_002932088.2| PREDICTED: Xenopus (Silurana) tropicalis clustered mitochondria protein homolog (LOC100496989), mRNA	cluh		Hit#1: ref|XM_002932088.2| PREDICTED: Xenopus (Silurana) tropicalis clustered mitochondria protein homolog (LOC100496989), mRNA	---		13.37	A	75.84	P	5.67	gb:AW764624 /DB_XREF=gi:7696511 /DB_XREF=da86f04.x1 /TID=Xl.5781.1 /CNT=1 /FEA=EST /TIER=ConsEnd /STK=1 /UG=Xl.5781 /UG_TITLE=Transcribed locus /REP_ORG=X. laevis	---	---	---		13.37	A	55.69	P	4.16
Xl2.5020.2.S1_at	gb:EB731566 /DB_XREF=gi:95012282 /DB_XREF=AGENCOURT_77747112 /CLONE=IMAGE:8643881 /TID=Xl.5020.2 /CNT=4 /FEA=EST /TIER=ConsEnd /STK=0 /UG=Xl.5020 /UG_TITLE=Transcribed locus /REP_ORG=X. laevis	ref|XM_004918367.1| PREDICTED: Xenopus (Silurana) tropicalis uncharacterized LOC100496652 (LOC100496652), mRNA	kif13a		Hit#3: ref|XM_002939180.2| PREDICTED: Xenopus (Silurana) tropicalis kinesin-like protein KIF13A-like (LOC100487957), mRNA	---	CLONE=IMAGE:8643881	61.23	P	206.29	P	3.37	gb:EB731566 /DB_XREF=gi:95012282 /DB_XREF=AGENCOURT_77747112 /CLONE=IMAGE:8643881 /TID=Xl.5020.2 /CNT=4 /FEA=EST /TIER=ConsEnd /STK=0 /UG=Xl.5020 /UG_TITLE=Transcribed locus /REP_ORG=X. laevis	---	---	---	CLONE=IMAGE:8643881	61.23	P	258.12	P	4.22
Xl2.18088.1.A1_at	gb:BG885210 /DB_XREF=gi:14262302 /DB_XREF=dac37f12.x1 /CLONE=IMAGE:4409254 /TID=Xl.18088.1 /CNT=2 /FEA=EST /TIER=ConsEnd /STK=2 /UG=Xl.18088 /UG_TITLE=Transcribed locus /REP_ORG=X. laevis	ref|XM_002932302.2| PREDICTED: Xenopus (Silurana) tropicalis catenin (cadherin-associated protein), alpha 1, 102kDa (ctnna1), mRNA	ctnna1		Hit#1: ref|XM_002932302.2| PREDICTED: Xenopus (Silurana) tropicalis catenin (cadherin-associated protein), alpha 1, 102kDa (ctnna1), mRNA	---	CLONE=IMAGE:4409254	13.73	A	40.46	P	2.95	gb:BG885210 /DB_XREF=gi:14262302 /DB_XREF=dac37f12.x1 /CLONE=IMAGE:4409254 /TID=Xl.18088.1 /CNT=2 /FEA=EST /TIER=ConsEnd /STK=2 /UG=Xl.18088 /UG_TITLE=Transcribed locus /REP_ORG=X. laevis	---	---	---	CLONE=IMAGE:4409254	13.73	A	58.1	P	4.23
Xl2.48571.1.S1_at	gb:BP740346 /DB_XREF=gi:46088939 /DB_XREF=BP740346 /CLONE=XL494i02ex /TID=Xl.48571.1 /CNT=16 /FEA=EST /TIER=ConsEnd /STK=4 /UG=Xl.48571 /UG_TITLE=Transcribed locus /REP_ORG=X. laevis	ref|XM_004919807.1| PREDICTED: Xenopus (Silurana) tropicalis radiation-inducible immediate-early gene IEX-1-like (LOC100497513), transcript variant X2, mRNA	ier3		Hit#1: ref|XM_004919807.1| PREDICTED: Xenopus (Silurana) tropicalis radiation-inducible immediate-early gene IEX-1-like (LOC100497513), transcript variant X2, mRNA	---	CLONE=XL494i02ex	245.83	P	698.08	P	2.84	gb:BP740346 /DB_XREF=gi:46088939 /DB_XREF=BP740346 /CLONE=XL494i02ex /TID=Xl.48571.1 /CNT=16 /FEA=EST /TIER=ConsEnd /STK=4 /UG=Xl.48571 /UG_TITLE=Transcribed locus /REP_ORG=X. laevis	---	---	---	CLONE=XL494i02ex	245.83	P	1039.86	P	4.23
Xl2.15894.2.S1_a_at	gb:EC277716 /DB_XREF=gi:108754639 /DB_XREF=AGENCOURT_81613324 /CLONE=IMAGE:8541565 /TID=Xl.15894.2 /CNT=12 /FEA=EST /TIER=ConsEnd /STK=1 /UG=Xl.15894 /UG_TITLE=Transcribed locus, moderately similar to XP_220174.3 PREDICTED: similar to periplakin (Rattus norvegicus) /REP_ORG=X. laevis	ref|XM_002941048.2| PREDICTED: Xenopus (Silurana) tropicalis periplakin (ppl), mRNA	ppl		Hit#1: ref|XM_002941048.2| PREDICTED: Xenopus (Silurana) tropicalis periplakin (ppl), mRNA	---	CLONE=IMAGE:8541565	29.31	P	102.81	P	3.51	gb:EC277716 /DB_XREF=gi:108754639 /DB_XREF=AGENCOURT_81613324 /CLONE=IMAGE:8541565 /TID=Xl.15894.2 /CNT=12 /FEA=EST /TIER=ConsEnd /STK=1 /UG=Xl.15894 /UG_TITLE=Transcribed locus, moderately similar to XP_220174.3 PREDICTED: similar to periplakin (Rattus norvegicus) /REP_ORG=X. laevis	---	---	---	CLONE=IMAGE:8541565	29.31	P	124.97	P	4.26
Xl2.56266.1.S1_at	gb:EB467532 /DB_XREF=gi:92064857 /DB_XREF=AGENCOURT_73653565 /CLONE=IMAGE:8530946 /TID=Xl.56266.1 /CNT=3 /FEA=EST /TIER=ConsEnd /STK=0 /UG=Xl.56266 /UG_TITLE=Transcribed locus /REP_ORG=X. laevis	gb|BC161708.1| Xenopus laevis epithelial sodium channel alpha subunit, mRNA (cDNA clone MGC:179940 IMAGE:7011875), complete cds	scnn1a		Hit#1: gb|BC161708.1| Xenopus laevis epithelial sodium channel alpha subunit, mRNA (cDNA clone MGC:179940 IMAGE:7011875), complete cds	---	CLONE=IMAGE:8530946	48.82	P	159.77	P	3.27	gb:EB467532 /DB_XREF=gi:92064857 /DB_XREF=AGENCOURT_73653565 /CLONE=IMAGE:8530946 /TID=Xl.56266.1 /CNT=3 /FEA=EST /TIER=ConsEnd /STK=0 /UG=Xl.56266 /UG_TITLE=Transcribed locus /REP_ORG=X. laevis	---	---	---	CLONE=IMAGE:8530946	48.82	P	210.01	P	4.3
Xl2.13013.1.S1_x_at	gb:BJ095598 /DB_XREF=gi:17596152 /DB_XREF=BJ095598 /CLONE=XL150n14 /TID=Xl.13013.1 /CNT=11 /FEA=EST /TIER=ConsEnd /STK=3 /UG=Xl.13013 /UG_TITLE=Transcribed locus, weakly similar to XP_517912.1 PREDICTED: hypothetical protein XP_517912 (Pan troglodytes) /REP_ORG=X. laevis	gb|BC097828.1| Xenopus laevis hypothetical LOC494821, mRNA (cDNA clone MGC:115557 IMAGE:3378790), complete cds	lyrm7		Hit#4: ref|NM_001131406.1| Pongo abelii LYR motif containing 7 (LYRM7), mRNA emb|CR857609.1| Pongo abelii mRNA; cDNA DKFZp459E0330 (from clone DKFZp459E0330)	---	CLONE=XL150n14	73.35	P	440.04	P	6	gb:BJ095598 /DB_XREF=gi:17596152 /DB_XREF=BJ095598 /CLONE=XL150n14 /TID=Xl.13013.1 /CNT=11 /FEA=EST /TIER=ConsEnd /STK=3 /UG=Xl.13013 /UG_TITLE=Transcribed locus, weakly similar to XP_517912.1 PREDICTED: hypothetical protein XP_517912 (Pan troglodytes) /REP_ORG=X. laevis	---	---	---	CLONE=XL150n14	73.35	P	316.62	P	4.32
Xl2.55545.1.S1_at	gb:CD303239 /DB_XREF=gi:31083038 /DB_XREF=AGENCOURT_14240079 /CLONE=IMAGE:6955741 /TID=Xl.55545.1 /CNT=2 /FEA=EST /TIER=ConsEnd /STK=0 /UG=Xl.55545 /UG_TITLE=Transcribed locus /REP_ORG=X. laevis	gb|AC099576.12| Mus musculus chromosome 3, clone RP23-93G15, complete sequence	dhx57		Hit#6: ref|XM_003488394.1| PREDICTED: Bombus impatiens putative ATP-dependent RNA helicase DHX57-like (LOC100743620), mRNA	---	CLONE=IMAGE:6955741	9.26	A	50.64	P	5.47	gb:CD303239 /DB_XREF=gi:31083038 /DB_XREF=AGENCOURT_14240079 /CLONE=IMAGE:6955741 /TID=Xl.55545.1 /CNT=2 /FEA=EST /TIER=ConsEnd /STK=0 /UG=Xl.55545 /UG_TITLE=Transcribed locus /REP_ORG=X. laevis	---	---	---	CLONE=IMAGE:6955741	9.26	A	40.1	P	4.33
Xl2.48867.1.S1_at	gb:BC082381.1 /DB_XREF=gi:51950001 /GEN=MGC81743 /TID=Xl.48867.1 /CNT=5 /FEA=FLmRNA /TIER=FL /STK=1 /LL=447716 /UG=Xl.48867 /DEF=Xenopus laevis MGC81743 protein, mRNA (cDNA clone MGC:81743 IMAGE:6865643), complete cds. /PROD=MGC81743 protein /FL=gb:BC082381.1 /REP_ORG=X. laevis	lipase, member H	liph		liph-b	447716	DEF=Xenopus laevis MGC81743 protein, mRNA (cDNA clone MGC:81743 IMAGE:6865643), complete cds.	72.97	P	167.03	P	2.29	gb:BC082381.1 /DB_XREF=gi:51950001 /GEN=MGC81743 /TID=Xl.48867.1 /CNT=5 /FEA=FLmRNA /TIER=FL /STK=1 /LL=447716 /UG=Xl.48867 /DEF=Xenopus laevis MGC81743 protein, mRNA (cDNA clone MGC:81743 IMAGE:6865643), complete cds. /PROD=MGC81743 protein /FL=gb:BC082381.1 /REP_ORG=X. laevis	lipase, member H	liph-b	447716	DEF=Xenopus laevis MGC81743 protein, mRNA (cDNA clone MGC:81743 IMAGE:6865643), complete cds.	72.97	P	319.34	P	4.38
Xl2.16695.1.S1_at	gb:BC080108.1 /DB_XREF=gi:51258488 /GEN=MGC84669 /TID=Xl.16695.1 /CNT=9 /FEA=FLmRNA /TIER=FL /STK=1 /LL=447388 /UG=Xl.16695 /DEF=Xenopus laevis MGC84669 protein, mRNA (cDNA clone MGC:84669 IMAGE:6945169), complete cds. /PROD=MGC84669 protein /FL=gb:BC080108.1 /REP_ORG=X. laevis	elongation of very long chain fatty acids (FEN1/Elo2, SUR4/Elo3)-like 2	elovl2		elovl2	447388	DEF=Xenopus laevis MGC84669 protein, mRNA (cDNA clone MGC:84669 IMAGE:6945169), complete cds.	16.55	A	60.39	P	3.65	gb:BC080108.1 /DB_XREF=gi:51258488 /GEN=MGC84669 /TID=Xl.16695.1 /CNT=9 /FEA=FLmRNA /TIER=FL /STK=1 /LL=447388 /UG=Xl.16695 /DEF=Xenopus laevis MGC84669 protein, mRNA (cDNA clone MGC:84669 IMAGE:6945169), complete cds. /PROD=MGC84669 protein /FL=gb:BC080108.1 /REP_ORG=X. laevis	elongation of very long chain fatty acids (FEN1/Elo2, SUR4/Elo3)-like 2	elovl2	447388	DEF=Xenopus laevis MGC84669 protein, mRNA (cDNA clone MGC:84669 IMAGE:6945169), complete cds.	16.55	A	73.01	P	4.41
Xl2.53470.1.S1_s_at	gb:BX844409 /DB_XREF=gi:39734471 /DB_XREF=BX844409 /CLONE=IMAGp998P1610927 ; IMAGE:4959231 /TID=Xl.53470.1 /CNT=3 /FEA=EST /TIER=ConsEnd /STK=0 /UG=Xl.53470 /UG_TITLE=Transcribed locus, moderately similar to XP_413775.1 PREDICTED: similar to BBP-like protein 2 isoform b (Gallus gallus) /REP_ORG=X. laevis	TM2 domain containing 3	tm2d3		tm2d3	446547	CLONE=IMAGp998P1610927 ; IMAGE:4959231	13.87	A	47.5	P	3.42	gb:BX844409 /DB_XREF=gi:39734471 /DB_XREF=BX844409 /CLONE=IMAGp998P1610927 ; IMAGE:4959231 /TID=Xl.53470.1 /CNT=3 /FEA=EST /TIER=ConsEnd /STK=0 /UG=Xl.53470 /UG_TITLE=Transcribed locus, moderately similar to XP_413775.1 PREDICTED: similar to BBP-like protein 2 isoform b (Gallus gallus) /REP_ORG=X. laevis	TM2 domain containing 3	tm2d3	446547	CLONE=IMAGp998P1610927 ; IMAGE:4959231	13.87	A	61.23	P	4.41
Xl2.47411.2.S1_x_at	gb:BJ099900 /DB_XREF=gi:17602436 /DB_XREF=BJ099900 /CLONE=XL155g16 /TID=Xl.47411.2 /CNT=1 /FEA=EST /TIER=ConsEnd /STK=1 /UG=Xl.47411 /UG_TITLE=Transcribed locus, weakly similar to XP_422008.1 PREDICTED: similar to peptidyl-prolyl isomerase G (cyclophilin G); Clk-associating RS-cyclophilin (Gallus gallus) /REP_ORG=X. laevis	gb|BC073027.1| Xenopus laevis cDNA clone IMAGE:5048869, partial cds	ppig		Hit#4: ref|NM_001001234.2| Xenopus (Silurana) tropicalis peptidylprolyl isomerase G (cyclophilin G) (ppig), mRNA gb|BC067931.2| Xenopus tropicalis peptidyl-prolyl isomerase G (cyclophilin G), mRNA (cDNA clone MGC:69461 IMAGE:5336022), complete cds	---	CLONE=XL155g16	15.19	A	36.96	P	2.43	gb:BJ099900 /DB_XREF=gi:17602436 /DB_XREF=BJ099900 /CLONE=XL155g16 /TID=Xl.47411.2 /CNT=1 /FEA=EST /TIER=ConsEnd /STK=1 /UG=Xl.47411 /UG_TITLE=Transcribed locus, weakly similar to XP_422008.1 PREDICTED: similar to peptidyl-prolyl isomerase G (cyclophilin G); Clk-associating RS-cyclophilin (Gallus gallus) /REP_ORG=X. laevis	---	---	---	CLONE=XL155g16	15.19	A	67.11	P	4.42
Xl2.15021.1.A1_at	gb:BJ048229 /DB_XREF=gi:17406286 /DB_XREF=BJ048229 /CLONE=XL019b23 /TID=Xl.15021.1 /CNT=1 /FEA=EST /TIER=ConsEnd /STK=1 /UG=Xl.15021 /UG_TITLE=Transcribed locus /REP_ORG=X. laevis	gb|AC236436.1| Xenopus laevis clone CH219-11M1, complete sequence	gatad1		Hit#4: ref|NM_001087134.1| Xenopus laevis GATA zinc finger domain containing 1 (gatad1), mRNA gb|BC044066.1| Xenopus laevis ocular development associated gene, mRNA (cDNA clone MGC:52625 IMAGE:4681316), complete cds	---	CLONE=XL019b23	10.41	A	47.36	P	4.55	gb:BJ048229 /DB_XREF=gi:17406286 /DB_XREF=BJ048229 /CLONE=XL019b23 /TID=Xl.15021.1 /CNT=1 /FEA=EST /TIER=ConsEnd /STK=1 /UG=Xl.15021 /UG_TITLE=Transcribed locus /REP_ORG=X. laevis	---	---	---	CLONE=XL019b23	10.41	A	48	P	4.61
Xl2.542.1.S1_at	gb:BC074377.1 /DB_XREF=gi:49258047 /GEN=c-Jun /TID=Xl.542.1 /CNT=7 /FEA=FLmRNA /TIER=FL /STK=2 /LL=399400 /UG=Xl.542 /DEF=Xenopus laevis c-Jun protein, mRNA (cDNA clone MGC:84296 IMAGE:6957041), complete cds. /PROD=c-Jun protein /FL=gb:BC074377.1 /REP_ORG=X. laevis	jun proto-oncogene	jun		jun	399400	DEF=Xenopus laevis c-Jun protein, mRNA (cDNA clone MGC:84296 IMAGE:6957041), complete cds.	32.78	P	68.08	P	2.08	gb:BC074377.1 /DB_XREF=gi:49258047 /GEN=c-Jun /TID=Xl.542.1 /CNT=7 /FEA=FLmRNA /TIER=FL /STK=2 /LL=399400 /UG=Xl.542 /DEF=Xenopus laevis c-Jun protein, mRNA (cDNA clone MGC:84296 IMAGE:6957041), complete cds. /PROD=c-Jun protein /FL=gb:BC074377.1 /REP_ORG=X. laevis	jun proto-oncogene	jun	399400	DEF=Xenopus laevis c-Jun protein, mRNA (cDNA clone MGC:84296 IMAGE:6957041), complete cds.	32.78	P	151.85	P	4.63
Xl2.5123.1.S1_at	gb:BC054952.1 /DB_XREF=gi:32766454 /GEN=MGC64276 /TID=Xl.5123.1 /CNT=58 /FEA=FLmRNA /TIER=FL /STK=1 /LL=379504 /UG=Xl.5123 /DEF=Xenopus laevis hypothetical protein MGC64276, mRNA (cDNA clone MGC:64276 IMAGE:6873533), complete cds. /PROD=MGC64276 protein /FL=gb:BC054952.1 /REP_ORG=X. laevis	complement component 9	c9		c9	379504	DEF=Xenopus laevis hypothetical protein MGC64276, mRNA (cDNA clone MGC:64276 IMAGE:6873533), complete cds.	20.9	A	96.96	P	4.64	gb:BC054952.1 /DB_XREF=gi:32766454 /GEN=MGC64276 /TID=Xl.5123.1 /CNT=58 /FEA=FLmRNA /TIER=FL /STK=1 /LL=379504 /UG=Xl.5123 /DEF=Xenopus laevis hypothetical protein MGC64276, mRNA (cDNA clone MGC:64276 IMAGE:6873533), complete cds. /PROD=MGC64276 protein /FL=gb:BC054952.1 /REP_ORG=X. laevis	complement component 9	c9	379504	DEF=Xenopus laevis hypothetical protein MGC64276, mRNA (cDNA clone MGC:64276 IMAGE:6873533), complete cds.	20.9	A	97.56	P	4.67
Xl2.33509.1.A1_at	gb:BM929029 /DB_XREF=gi:19388202 /DB_XREF=XLTCH161 /TID=Xl.33509.1 /CNT=3 /FEA=EST /TIER=ConsEnd /STK=1 /UG=Xl.33509 /UG_TITLE=Transcribed locus /REP_ORG=X. laevis	ref|XR_209210.1| PREDICTED: Xenopus (Silurana) tropicalis uncharacterized LOC101733201 (LOC101733201), misc_RNA	dkk2		Hit#2: gb|AC160826.2| Xenopus tropicalis BAC clone ISB1-175O7 containing 5' end of dickkopf2 gene, complete sequence	---		13.19	A	29.09	P	2.21	gb:BM929029 /DB_XREF=gi:19388202 /DB_XREF=XLTCH161 /TID=Xl.33509.1 /CNT=3 /FEA=EST /TIER=ConsEnd /STK=1 /UG=Xl.33509 /UG_TITLE=Transcribed locus /REP_ORG=X. laevis	---	---	---		13.19	A	62.43	P	4.73
Xl2.20118.1.S1_at	gb:BG811415 /DB_XREF=gi:14182395 /DB_XREF=daf63a03.x1 /CLONE=IMAGE:4743053 /TID=Xl.20118.1 /CNT=4 /FEA=EST /TIER=ConsEnd /STK=1 /UG=Xl.20118 /UG_TITLE=Transcribed locus /REP_ORG=X. laevis	ref|NM_001126697.1| Xenopus (Silurana) tropicalis uncharacterized LOC100145209 (LOC100145209), mRNA gb|BC159176.1| Xenopus tropicalis hypothetical protein LOC100145209, mRNA (cDNA clone MGC:172947 IMAGE:7793003), complete cds	Ptprd		Hit#4: emb|AL954189.5| Mouse DNA sequence from clone RP23-405M24 on chromosome 4 Contains the 5' end of the Ptprd gene for receptor type protein tyrosine phosphatase D, complete sequence	---	CLONE=IMAGE:4743053	17.45	A	54.05	P	3.1	gb:BG811415 /DB_XREF=gi:14182395 /DB_XREF=daf63a03.x1 /CLONE=IMAGE:4743053 /TID=Xl.20118.1 /CNT=4 /FEA=EST /TIER=ConsEnd /STK=1 /UG=Xl.20118 /UG_TITLE=Transcribed locus /REP_ORG=X. laevis	---	---	---	CLONE=IMAGE:4743053	17.45	A	82.92	P	4.75
Xl2.13013.1.S1_at	gb:BJ095598 /DB_XREF=gi:17596152 /DB_XREF=BJ095598 /CLONE=XL150n14 /TID=Xl.13013.1 /CNT=11 /FEA=EST /TIER=ConsEnd /STK=3 /UG=Xl.13013 /UG_TITLE=Transcribed locus, weakly similar to XP_517912.1 PREDICTED: hypothetical protein XP_517912 (Pan troglodytes) /REP_ORG=X. laevis	gb|BC097828.1| Xenopus laevis hypothetical LOC494821, mRNA (cDNA clone MGC:115557 IMAGE:3378790), complete cds	lyrm7		Hit#4: ref|NM_001131406.1| Pongo abelii LYR motif containing 7 (LYRM7), mRNA emb|CR857609.1| Pongo abelii mRNA; cDNA DKFZp459E0330 (from clone DKFZp459E0330)	---	CLONE=XL150n14	51.15	P	363.11	P	7.1	gb:BJ095598 /DB_XREF=gi:17596152 /DB_XREF=BJ095598 /CLONE=XL150n14 /TID=Xl.13013.1 /CNT=11 /FEA=EST /TIER=ConsEnd /STK=3 /UG=Xl.13013 /UG_TITLE=Transcribed locus, weakly similar to XP_517912.1 PREDICTED: hypothetical protein XP_517912 (Pan troglodytes) /REP_ORG=X. laevis	---	---	---	CLONE=XL150n14	51.15	P	252.04	P	4.93
Xl2.20736.1.A1_s_at	gb:BJ081150 /DB_XREF=gi:17575199 /DB_XREF=BJ081150 /CLONE=XL070l05 /TID=Xl.20736.1 /CNT=1 /FEA=EST /TIER=ConsEnd /STK=1 /UG=Xl.20736 /UG_TITLE=Transcribed locus /REP_ORG=X. laevis	gb|BC084737.1| Xenopus tropicalis cDNA clone IMAGE:6978032	slc1a3		Hit#2: ref|NM_001113216.1| Xenopus (Silurana) tropicalis solute carrier family 1 (glial high affinity glutamate transporter), member 3 (slc1a3), mRNA gb|BC154714.1| Xenopus tropicalis solute carrier family 1 (glial high affinity glutamate transporter), member 3, mRNA (cDNA clone MGC:172955 IMAGE:7793473), complete cds	---	CLONE=XL070l05	45.57	A	181.69	P	3.99	gb:BJ081150 /DB_XREF=gi:17575199 /DB_XREF=BJ081150 /CLONE=XL070l05 /TID=Xl.20736.1 /CNT=1 /FEA=EST /TIER=ConsEnd /STK=1 /UG=Xl.20736 /UG_TITLE=Transcribed locus /REP_ORG=X. laevis	---	---	---	CLONE=XL070l05	45.57	A	225.69	P	4.95
Xl2.18521.1.A1_at	gb:CX133533 /DB_XREF=gi:56704555 /DB_XREF=AGENCOURT_39734687 /CLONE=IMAGE:7765068 /TID=Xl.18521.1 /CNT=3 /FEA=EST /TIER=ConsEnd /STK=0 /UG=Xl.18521 /UG_TITLE=Transcribed locus, weakly similar to XP_414929.1 PREDICTED: similar to Suppressor of cytokine signaling 1 (SOCS-1) (JAK-binding protein) (JAB) (STAT induced STAT inhibitor 1) (SSI-1) (Tec-interacting protein 3) (TIP-3) (Gallus gallus) /REP_O…	suppressor of cytokine signaling 1	socs1		socs1-b	100294520	CLONE=IMAGE:7765068	80.85	P	182.21	P	2.25	gb:CX133533 /DB_XREF=gi:56704555 /DB_XREF=AGENCOURT_39734687 /CLONE=IMAGE:7765068 /TID=Xl.18521.1 /CNT=3 /FEA=EST /TIER=ConsEnd /STK=0 /UG=Xl.18521 /UG_TITLE=Transcribed locus, weakly similar to XP_414929.1 PREDICTED: similar to Suppressor of cytokine signaling 1 (SOCS-1) (JAK-binding protein) (JAB) (STAT induced STAT inhibitor 1) (SSI-1) (Tec-interacting protein 3) (TIP-3) (Gallus gallus) /REP_O…	suppressor of cytokine signaling 1	socs1-b	100294520	CLONE=IMAGE:7765068	80.85	P	410.98	P	5.08
Xl2.56740.1.S1_at	gb:BU914865 /DB_XREF=gi:24096779 /DB_XREF=AGENCOURT_10494342 /CLONE=IMAGE:6641442 /TID=Xl.56740.1 /CNT=3 /FEA=EST /TIER=ConsEnd /STK=0 /UG=Xl.56740 /UG_TITLE=Transcribed locus /REP_ORG=X. laevis	ref|XM_002942076.2| PREDICTED: Xenopus (Silurana) tropicalis uncharacterized LOC100497128 (LOC100497128), mRNA	kif13a		Hit#3: ref|XM_002939180.2| PREDICTED: Xenopus (Silurana) tropicalis kinesin-like protein KIF13A-like (LOC100487957), mRNA	---	CLONE=IMAGE:6641442	44.26	P	136.8	P	3.09	gb:BU914865 /DB_XREF=gi:24096779 /DB_XREF=AGENCOURT_10494342 /CLONE=IMAGE:6641442 /TID=Xl.56740.1 /CNT=3 /FEA=EST /TIER=ConsEnd /STK=0 /UG=Xl.56740 /UG_TITLE=Transcribed locus /REP_ORG=X. laevis	---	---	---	CLONE=IMAGE:6641442	44.26	P	230.16	P	5.2
Xl2.28411.1.S1_x_at	gb:BC054296.1 /DB_XREF=gi:32450290 /TID=Xl.28411.1 /CNT=5 /FEA=mRNA /TIER=ConsEnd /STK=0 /LL=398642 /UG_GENE=LOC398642 /UG=Xl.28411 /UG_TITLE=Hypothetical protein LOC398642 /DEF=Xenopus laevis hypothetical protein LOC398642, mRNA (cDNA clone IMAGE:6879542), partial cds. /REP_ORG=X. laevis	hypothetical protein LOC398642	ncor2		LOC398642	398642	DEF=Xenopus laevis hypothetical protein LOC398642, mRNA (cDNA clone IMAGE:6879542), partial cds.	26.02	A	72.66	P	2.79	gb:BC054296.1 /DB_XREF=gi:32450290 /TID=Xl.28411.1 /CNT=5 /FEA=mRNA /TIER=ConsEnd /STK=0 /LL=398642 /UG_GENE=LOC398642 /UG=Xl.28411 /UG_TITLE=Hypothetical protein LOC398642 /DEF=Xenopus laevis hypothetical protein LOC398642, mRNA (cDNA clone IMAGE:6879542), partial cds. /REP_ORG=X. laevis	hypothetical protein LOC398642	LOC398642	398642	DEF=Xenopus laevis hypothetical protein LOC398642, mRNA (cDNA clone IMAGE:6879542), partial cds.	26.02	A	136.41	P	5.24
Xl2.33867.1.S1_at	gb:BC082852.1 /DB_XREF=gi:52354747 /GEN=LOC494752 /TID=Xl.33867.1 /CNT=20 /FEA=FLmRNA /TIER=FL /STK=1 /LL=494752 /UG=Xl.33867 /DEF=Xenopus laevis hypothetical LOC494752, mRNA (cDNA clone MGC:81668 IMAGE:6864569), complete cds. /PROD=LOC494752 protein /FL=gb:BC082852.1 /REP_ORG=X. laevis	syntaxin 19	stx19		stx19	494752	DEF=Xenopus laevis hypothetical LOC494752, mRNA (cDNA clone MGC:81668 IMAGE:6864569), complete cds.	257.79	P	676.81	P	2.63	gb:BC082852.1 /DB_XREF=gi:52354747 /GEN=LOC494752 /TID=Xl.33867.1 /CNT=20 /FEA=FLmRNA /TIER=FL /STK=1 /LL=494752 /UG=Xl.33867 /DEF=Xenopus laevis hypothetical LOC494752, mRNA (cDNA clone MGC:81668 IMAGE:6864569), complete cds. /PROD=LOC494752 protein /FL=gb:BC082852.1 /REP_ORG=X. laevis	syntaxin 19	stx19	494752	DEF=Xenopus laevis hypothetical LOC494752, mRNA (cDNA clone MGC:81668 IMAGE:6864569), complete cds.	257.79	P	1363.22	P	5.29
Xl2.49805.1.S1_at	gb:BC070832.1 /DB_XREF=gi:47123186 /GEN=MGC83934 /TID=Xl.49805.1 /CNT=14 /FEA=FLmRNA /TIER=FL /STK=3 /LL=431935 /UG=Xl.49805 /DEF=Xenopus laevis hypothetical protein MGC83934, mRNA (cDNA clone MGC:83934 IMAGE:6861280), complete cds. /PROD=MGC83934 protein /FL=gb:BC070832.1 /REP_ORG=X. laevis	poly (ADP-ribose) polymerase family, member 9	parp9		parp9	431935	DEF=Xenopus laevis hypothetical protein MGC83934, mRNA (cDNA clone MGC:83934 IMAGE:6861280), complete cds.	16.26	A	37.18	P	2.29	gb:BC070832.1 /DB_XREF=gi:47123186 /GEN=MGC83934 /TID=Xl.49805.1 /CNT=14 /FEA=FLmRNA /TIER=FL /STK=3 /LL=431935 /UG=Xl.49805 /DEF=Xenopus laevis hypothetical protein MGC83934, mRNA (cDNA clone MGC:83934 IMAGE:6861280), complete cds. /PROD=MGC83934 protein /FL=gb:BC070832.1 /REP_ORG=X. laevis	poly (ADP-ribose) polymerase family, member 9	parp9	431935	DEF=Xenopus laevis hypothetical protein MGC83934, mRNA (cDNA clone MGC:83934 IMAGE:6861280), complete cds.	16.26	A	86.54	P	5.32
Xl2.12544.1.S1_a_at	gb:BC084218.1 /DB_XREF=gi:54037985 /TID=Xl.12544.1 /CNT=10 /FEA=FLmRNA /TIER=FL /STK=2 /LL=496406 /UG_GENE=LOC496406 /UG=Xl.12544 /DEF=Xenopus laevis cDNA clone MGC:80676 IMAGE:5511112, complete cds. /PROD=Unknown (protein for MGC:80676) /FL=gb:BC084218.1 /REP_ORG=X. laevis	Enah/Vasp-like	evl		evl	496406 /// 779377	DEF=Xenopus laevis cDNA clone MGC:80676 IMAGE:5511112, complete cds.	22.34	A	366.92	P	16.42	gb:BC084218.1 /DB_XREF=gi:54037985 /TID=Xl.12544.1 /CNT=10 /FEA=FLmRNA /TIER=FL /STK=2 /LL=496406 /UG_GENE=LOC496406 /UG=Xl.12544 /DEF=Xenopus laevis cDNA clone MGC:80676 IMAGE:5511112, complete cds. /PROD=Unknown (protein for MGC:80676) /FL=gb:BC084218.1 /REP_ORG=X. laevis	Enah/Vasp-like	evl	496406 /// 779377	DEF=Xenopus laevis cDNA clone MGC:80676 IMAGE:5511112, complete cds.	22.34	A	120.9	P	5.41
Xl2.23517.1.S1_a_at	gb:BC097563.1 /DB_XREF=gi:66911748 /TID=Xl.23517.1 /CNT=5 /FEA=FLmRNA /TIER=FL /STK=1 /LL=398493 /UG_GENE=LOC398493 /UG=Xl.23517 /DEF=Xenopus laevis cDNA clone MGC:114702 IMAGE:6632810, complete cds. /PROD=Unknown (protein for MGC:114702) /FL=gb:BC097563.1 /REP_ORG=X. laevis	Hypothetical protein LOC398493	appl1		LOC398493	398493	DEF=Xenopus laevis cDNA clone MGC:114702 IMAGE:6632810, complete cds.	46.54	P	186.08	P	4	gb:BC097563.1 /DB_XREF=gi:66911748 /TID=Xl.23517.1 /CNT=5 /FEA=FLmRNA /TIER=FL /STK=1 /LL=398493 /UG_GENE=LOC398493 /UG=Xl.23517 /DEF=Xenopus laevis cDNA clone MGC:114702 IMAGE:6632810, complete cds. /PROD=Unknown (protein for MGC:114702) /FL=gb:BC097563.1 /REP_ORG=X. laevis	Hypothetical protein LOC398493	LOC398493	398493	DEF=Xenopus laevis cDNA clone MGC:114702 IMAGE:6632810, complete cds.	46.54	P	260	P	5.59
Xl2.482.1.S1_at	gb:AF394961.1 /DB_XREF=gi:18307787 /TID=Xl.482.1 /CNT=12 /FEA=FLmRNA /TIER=FL /STK=4 /LL=398285 /UG_GENE=LOC398285 /UG=Xl.482 /DEF=Xenopus laevis hyaluronidase mRNA, complete cds. /PROD=hyaluronidase /FL=gb:AF134981.1 gb:AF394961.1 /REP_ORG=X. laevis	sperm adhesion molecule 1 (PH-20 hyaluronidase, zona pellucida binding)	spam1		spam1	398285		128.46	P	482.91	P	3.76	gb:AF394961.1 /DB_XREF=gi:18307787 /TID=Xl.482.1 /CNT=12 /FEA=FLmRNA /TIER=FL /STK=4 /LL=398285 /UG_GENE=LOC398285 /UG=Xl.482 /DEF=Xenopus laevis hyaluronidase mRNA, complete cds. /PROD=hyaluronidase /FL=gb:AF134981.1 gb:AF394961.1 /REP_ORG=X. laevis	sperm adhesion molecule 1 (PH-20 hyaluronidase, zona pellucida binding)	spam1	398285		128.46	P	729.3	P	5.68
Xl2.9651.2.A1_at	gb:BG161001 /DB_XREF=gi:12694920 /DB_XREF=dab64a09.x1 /CLONE=IMAGE:4201648 /TID=Xl.9651.2 /CNT=1 /FEA=EST /TIER=ConsEnd /STK=1 /UG=Xl.9651 /UG_TITLE=Transcribed locus /REP_ORG=X. laevis	gb|BC085075.1| Xenopus laevis NK3 transcription factor related, locus 1 (Drosophila), mRNA (cDNA clone MGC:97890 IMAGE:6317935), complete cds	nkx3-1		Hit#1: gb|BC085075.1| Xenopus laevis NK3 transcription factor related, locus 1 (Drosophila), mRNA (cDNA clone MGC:97890 IMAGE:6317935), complete cds	---	CLONE=IMAGE:4201648	32.78	A	115.11	P	3.51	gb:BG161001 /DB_XREF=gi:12694920 /DB_XREF=dab64a09.x1 /CLONE=IMAGE:4201648 /TID=Xl.9651.2 /CNT=1 /FEA=EST /TIER=ConsEnd /STK=1 /UG=Xl.9651 /UG_TITLE=Transcribed locus /REP_ORG=X. laevis	---	---	---	CLONE=IMAGE:4201648	32.78	A	188.72	P	5.76
Xl2.17936.1.A1_at	gb:BJ643063 /DB_XREF=gi:37507595 /DB_XREF=BJ643063 /CLONE=XL215l02 /TID=Xl.17936.1 /CNT=12 /FEA=EST /TIER=Stack /STK=8 /UG=Xl.17936 /UG_TITLE=Transcribed locus /REP_ORG=X. laevis	ref|XM_004920662.1| PREDICTED: Xenopus (Silurana) tropicalis uncharacterized LOC101732199 (LOC101732199), mRNA	unknown		Hit#25: ref|XM_001546038.1| Botryotinia fuckeliana B05.10 predicted protein (BC1G_14840) partial mRNA	---	CLONE=XL215l02	35.38	P	147.09	P	4.16	gb:BJ643063 /DB_XREF=gi:37507595 /DB_XREF=BJ643063 /CLONE=XL215l02 /TID=Xl.17936.1 /CNT=12 /FEA=EST /TIER=Stack /STK=8 /UG=Xl.17936 /UG_TITLE=Transcribed locus /REP_ORG=X. laevis	---	---	---	CLONE=XL215l02	35.38	P	205.87	P	5.82
Xl2.33612.1.S1_at	gb:BJ629818 /DB_XREF=gi:37278514 /DB_XREF=BJ629818 /CLONE=XL162n19 /TID=Xl.33612.1 /CNT=4 /FEA=EST /TIER=ConsEnd /STK=2 /UG=Xl.33612 /UG_TITLE=Transcribed locus /REP_ORG=X. laevis	ref|XM_004622736.1| PREDICTED: Sorex araneus centrosomal protein 78kDa (CEP78), mRNA	cep78		Hit#1: ref|XM_004622736.1| PREDICTED: Sorex araneus centrosomal protein 78kDa (CEP78), mRNA	---	CLONE=XL162n19	4.76	A	40.29	P	8.47	gb:BJ629818 /DB_XREF=gi:37278514 /DB_XREF=BJ629818 /CLONE=XL162n19 /TID=Xl.33612.1 /CNT=4 /FEA=EST /TIER=ConsEnd /STK=2 /UG=Xl.33612 /UG_TITLE=Transcribed locus /REP_ORG=X. laevis	---	---	---	CLONE=XL162n19	4.76	A	27.99	P	5.88
Xl2.11387.1.A2_at	gb:BC073064.1 /DB_XREF=gi:49256137 /GEN=MGC82702 /TID=Xl.11387.1 /CNT=20 /FEA=FLmRNA /TIER=FL /STK=3 /LL=444064 /UG=Xl.11387 /DEF=Xenopus laevis MGC82702 protein, mRNA (cDNA clone MGC:82702 IMAGE:5074717), complete cds. /PROD=MGC82702 protein /FL=gb:BC073064.1 /REP_ORG=X. laevis	hemoglobin, zeta	hbz		hbz	444064	DEF=Xenopus laevis MGC82702 protein, mRNA (cDNA clone MGC:82702 IMAGE:5074717), complete cds.	34.82	P	84.44	P	2.43	gb:BC073064.1 /DB_XREF=gi:49256137 /GEN=MGC82702 /TID=Xl.11387.1 /CNT=20 /FEA=FLmRNA /TIER=FL /STK=3 /LL=444064 /UG=Xl.11387 /DEF=Xenopus laevis MGC82702 protein, mRNA (cDNA clone MGC:82702 IMAGE:5074717), complete cds. /PROD=MGC82702 protein /FL=gb:BC073064.1 /REP_ORG=X. laevis	hemoglobin, zeta	hbz	444064	DEF=Xenopus laevis MGC82702 protein, mRNA (cDNA clone MGC:82702 IMAGE:5074717), complete cds.	34.82	P	211.45	P	6.07
Xl2.19768.1.A1_at	gb:BQ398814 /DB_XREF=gi:21086501 /DB_XREF=NISC_mo11c02.x1 /CLONE=IMAGE:5278850 /TID=Xl.19768.1 /CNT=1 /FEA=EST /TIER=ConsEnd /STK=0 /UG=Xl.19768 /UG_TITLE=Transcribed locus, weakly similar to XP_421539.1 PREDICTED: similar to zinc finger protein 365 (Gallus gallus) /REP_ORG=X. laevis	ref|XM_002939543.2| PREDICTED: Xenopus (Silurana) tropicalis zinc finger protein 365 (znf365), mRNA	zfn365		Hit#1: ref|XM_002939543.2| PREDICTED: Xenopus (Silurana) tropicalis zinc finger protein 365 (znf365), mRNA	---	CLONE=IMAGE:5278850	9.52	A	33.72	P	3.54	gb:BQ398814 /DB_XREF=gi:21086501 /DB_XREF=NISC_mo11c02.x1 /CLONE=IMAGE:5278850 /TID=Xl.19768.1 /CNT=1 /FEA=EST /TIER=ConsEnd /STK=0 /UG=Xl.19768 /UG_TITLE=Transcribed locus, weakly similar to XP_421539.1 PREDICTED: similar to zinc finger protein 365 (Gallus gallus) /REP_ORG=X. laevis	---	---	---	CLONE=IMAGE:5278850	9.52	A	59.26	P	6.23
Xl2.23564.1.S1_at	gb:BC042360.1 /DB_XREF=gi:27769183 /TID=Xl.23564.1 /CNT=9 /FEA=mRNA /TIER=ConsEnd /STK=0 /UG=Xl.23564 /UG_TITLE=Xenopus laevis, Similar to hypothetical protein DKFZp434P1735, clone IMAGE:4884518, mRNA /DEF=Xenopus laevis, Similar to hypothetical protein DKFZp434P1735, clone IMAGE:4884518, mRNA. /REP_ORG=X. laevis	armadillo repeat containing 4	armc4		armc4	100381170	UG_TITLE=Xenopus laevis, Similar to hypothetical protein DKFZp434P1735, clone IMAGE:4884518, mRNA	8.17	A	31.55	P	3.86	gb:BC042360.1 /DB_XREF=gi:27769183 /TID=Xl.23564.1 /CNT=9 /FEA=mRNA /TIER=ConsEnd /STK=0 /UG=Xl.23564 /UG_TITLE=Xenopus laevis, Similar to hypothetical protein DKFZp434P1735, clone IMAGE:4884518, mRNA /DEF=Xenopus laevis, Similar to hypothetical protein DKFZp434P1735, clone IMAGE:4884518, mRNA. /REP_ORG=X. laevis	armadillo repeat containing 4	armc4	100381170	UG_TITLE=Xenopus laevis, Similar to hypothetical protein DKFZp434P1735, clone IMAGE:4884518, mRNA	8.17	A	51.04	P	6.25
Xl2.7751.1.S1_at	gb:AF536830.1 /DB_XREF=gi:22759008 /GEN=menF /TID=Xl.7751.1 /CNT=11 /FEA=FLmRNA /TIER=FL /STK=2 /LL=398397 /UG=Xl.7751 /DEF=Xenopus laevis mesendoderm nuclear factor (menF) mRNA, complete cds. /PROD=mesendoderm nuclear factor /FL=gb:AF536830.1 /REP_ORG=X. laevis	mesendoderm nuclear factor, gene 1	unknown		menf.1	398397		22.68	A	66.35	P	2.93	gb:AF536830.1 /DB_XREF=gi:22759008 /GEN=menF /TID=Xl.7751.1 /CNT=11 /FEA=FLmRNA /TIER=FL /STK=2 /LL=398397 /UG=Xl.7751 /DEF=Xenopus laevis mesendoderm nuclear factor (menF) mRNA, complete cds. /PROD=mesendoderm nuclear factor /FL=gb:AF536830.1 /REP_ORG=X. laevis	mesendoderm nuclear factor, gene 1	menf.1	398397		22.68	A	141.72	P	6.25
Xl2.16790.1.S1_at	gb:EB466685 /DB_XREF=gi:92064009 /DB_XREF=AGENCOURT_74349279 /CLONE=IMAGE:8542240 /TID=Xl.16790.1 /CNT=4 /FEA=EST /TIER=ConsEnd /STK=0 /UG=Xl.16790 /UG_TITLE=Transcribed locus /REP_ORG=X. laevis	gb|AC236453.1| Xenopus laevis clone CH219-45O16, complete sequence	pnpo		Hit#7: ref|NM_001092859.1| Xenopus laevis pyridoxamine 5'-phosphate oxidase (pnpo), mRNA gb|BC074490.1| Xenopus laevis MGC84800 protein, mRNA (cDNA clone MGC:84800 IMAGE:6953020), complete cds	---	CLONE=IMAGE:8542240	10.35	A	52.66	P	5.09	gb:EB466685 /DB_XREF=gi:92064009 /DB_XREF=AGENCOURT_74349279 /CLONE=IMAGE:8542240 /TID=Xl.16790.1 /CNT=4 /FEA=EST /TIER=ConsEnd /STK=0 /UG=Xl.16790 /UG_TITLE=Transcribed locus /REP_ORG=X. laevis	---	---	---	CLONE=IMAGE:8542240	10.35	A	64.87	P	6.26
Xl2.33850.1.A1_s_at	gb:BJ638594 /DB_XREF=gi:37297014 /DB_XREF=BJ638594 /CLONE=XL199b13 /TID=Xl.33850.1 /CNT=3 /FEA=EST /TIER=ConsEnd /STK=2 /UG=Xl.33850 /UG_TITLE=Transcribed locus /REP_ORG=X. laevis	UBX domain protein 8	ubxn8		ubxn8	446946	CLONE=XL199b13	86.77	P	484.88	P	5.59	gb:BJ638594 /DB_XREF=gi:37297014 /DB_XREF=BJ638594 /CLONE=XL199b13 /TID=Xl.33850.1 /CNT=3 /FEA=EST /TIER=ConsEnd /STK=2 /UG=Xl.33850 /UG_TITLE=Transcribed locus /REP_ORG=X. laevis	UBX domain protein 8	ubxn8	446946	CLONE=XL199b13	86.77	P	543.22	P	6.26
Xl2.9118.1.A1_at	gb:BG346492 /DB_XREF=gi:13166916 /DB_XREF=daa37c07.x1 /CLONE=IMAGE:4058484 /TID=Xl.9118.1 /CNT=1 /FEA=EST /TIER=ConsEnd /STK=1 /UG=Xl.9118 /UG_TITLE=Transcribed locus /REP_ORG=X. laevis	ref|XM_002937893.2| PREDICTED: Xenopus (Silurana) tropicalis proprotein convertase subtilisin/kexin type 5-like (LOC100486641), mRNA	PCSK5		Hit#1: ref|XM_002937893.2| PREDICTED: Xenopus (Silurana) tropicalis proprotein convertase subtilisin/kexin type 5-like (LOC100486641), mRNA	---	CLONE=IMAGE:4058484	31.06	P	66.97	P	2.16	gb:BG346492 /DB_XREF=gi:13166916 /DB_XREF=daa37c07.x1 /CLONE=IMAGE:4058484 /TID=Xl.9118.1 /CNT=1 /FEA=EST /TIER=ConsEnd /STK=1 /UG=Xl.9118 /UG_TITLE=Transcribed locus /REP_ORG=X. laevis	---	---	---	CLONE=IMAGE:4058484	31.06	P	200.74	P	6.46
Xl2.3710.1.S2_at	gb:BC079749.1 /DB_XREF=gi:51258478 /TID=Xl.3710.1 /CNT=10 /FEA=FLmRNA /TIER=ConsEnd /STK=0 /LL=446269 /UG_GENE=LOC446269 /UG=Xl.3710 /UG_TITLE=Hypothetical protein LOC446269 /DEF=Xenopus laevis hypothetical protein LOC446269, mRNA (cDNA clone IMAGE:5079221), partial cds. /FL=gb:BC106250.1 /REP_ORG=X. laevis	transmembrane protein 38B	tmem38b		tmem38b-a	446269	DEF=Xenopus laevis hypothetical protein LOC446269, mRNA (cDNA clone IMAGE:5079221), partial cds.	38.02	P	92.42	P	2.43	gb:BC079749.1 /DB_XREF=gi:51258478 /TID=Xl.3710.1 /CNT=10 /FEA=FLmRNA /TIER=ConsEnd /STK=0 /LL=446269 /UG_GENE=LOC446269 /UG=Xl.3710 /UG_TITLE=Hypothetical protein LOC446269 /DEF=Xenopus laevis hypothetical protein LOC446269, mRNA (cDNA clone IMAGE:5079221), partial cds. /FL=gb:BC106250.1 /REP_ORG=X. laevis	transmembrane protein 38B	tmem38b-a	446269	DEF=Xenopus laevis hypothetical protein LOC446269, mRNA (cDNA clone IMAGE:5079221), partial cds.	38.02	P	247.67	P	6.52
Xl2.3794.1.A1_at	gb:EC277348 /DB_XREF=gi:108754271 /DB_XREF=AGENCOURT_81585585 /CLONE=IMAGE:8531724 /TID=Xl.3794.1 /CNT=5 /FEA=EST /TIER=ConsEnd /STK=2 /UG=Xl.3794 /UG_TITLE=Transcribed locus, moderately similar to NP_001007663.1 archain (Rattus norvegicus) /REP_ORG=X. laevis	ref|NM_001087214.1| Xenopus laevis archain 1 (arcn1), mRNA gb|BC056030.1| Xenopus laevis archain 1, mRNA (cDNA clone MGC:68969 IMAGE:4959758), complete cds	arcn1		Hit#1: ref|NM_001087214.1| Xenopus laevis archain 1 (arcn1), mRNA gb|BC056030.1| Xenopus laevis archain 1, mRNA (cDNA clone MGC:68969 IMAGE:4959758), complete cds	---	CLONE=IMAGE:8531724	72.24	P	538.71	P	7.46	gb:EC277348 /DB_XREF=gi:108754271 /DB_XREF=AGENCOURT_81585585 /CLONE=IMAGE:8531724 /TID=Xl.3794.1 /CNT=5 /FEA=EST /TIER=ConsEnd /STK=2 /UG=Xl.3794 /UG_TITLE=Transcribed locus, moderately similar to NP_001007663.1 archain (Rattus norvegicus) /REP_ORG=X. laevis	---	---	---	CLONE=IMAGE:8531724	72.24	P	474.27	P	6.57
Xl2.6453.1.S1_at	gb:BC072251.1 /DB_XREF=gi:47939792 /GEN=MGC82344 /TID=Xl.6453.1 /CNT=1 /FEA=FLmRNA /TIER=FL /STK=1 /LL=432190 /UG=Xl.6453 /DEF=Xenopus laevis hypothetical protein MGC82344, mRNA (cDNA clone MGC:82344 IMAGE:4174937), complete cds. /PROD=MGC82344 protein /FL=gb:BC072251.1 /REP_ORG=X. laevis	hypothetical protein MGC82344	mrpl11		MGC82344	432190	DEF=Xenopus laevis hypothetical protein MGC82344, mRNA (cDNA clone MGC:82344 IMAGE:4174937), complete cds.	39.71	P	187.54	P	4.72	gb:BC072251.1 /DB_XREF=gi:47939792 /GEN=MGC82344 /TID=Xl.6453.1 /CNT=1 /FEA=FLmRNA /TIER=FL /STK=1 /LL=432190 /UG=Xl.6453 /DEF=Xenopus laevis hypothetical protein MGC82344, mRNA (cDNA clone MGC:82344 IMAGE:4174937), complete cds. /PROD=MGC82344 protein /FL=gb:BC072251.1 /REP_ORG=X. laevis	hypothetical protein MGC82344	MGC82344	432190	DEF=Xenopus laevis hypothetical protein MGC82344, mRNA (cDNA clone MGC:82344 IMAGE:4174937), complete cds.	39.71	P	265.92	P	6.7
Xl2.48963.1.S1_at	gb:BC081250.1 /DB_XREF=gi:51703612 /TID=Xl.48963.1 /CNT=6 /FEA=mRNA /TIER=ConsEnd /STK=0 /LL=446946 /UG_GENE=LOC446946 /UG=Xl.48963 /UG_TITLE=Hypothetical protein LOC446946 /DEF=Xenopus laevis hypothetical protein LOC446946, mRNA (cDNA clone IMAGE:7018355), partial cds. /REP_ORG=X. laevis	UBX domain protein 8	ubxn8		ubxn8	446946	DEF=Xenopus laevis hypothetical protein LOC446946, mRNA (cDNA clone IMAGE:7018355), partial cds.	14.29	M	90.82	P	6.36	gb:BC081250.1 /DB_XREF=gi:51703612 /TID=Xl.48963.1 /CNT=6 /FEA=mRNA /TIER=ConsEnd /STK=0 /LL=446946 /UG_GENE=LOC446946 /UG=Xl.48963 /UG_TITLE=Hypothetical protein LOC446946 /DEF=Xenopus laevis hypothetical protein LOC446946, mRNA (cDNA clone IMAGE:7018355), partial cds. /REP_ORG=X. laevis	UBX domain protein 8	ubxn8	446946	DEF=Xenopus laevis hypothetical protein LOC446946, mRNA (cDNA clone IMAGE:7018355), partial cds.	14.29	M	98.97	P	6.93
Xl2.16896.1.S1_at	gb:BC068757.1 /DB_XREF=gi:46249851 /GEN=MGC81260 /TID=Xl.16896.1 /CNT=15 /FEA=FLmRNA /TIER=FL /STK=1 /LL=414574 /UG=Xl.16896 /DEF=Xenopus laevis hypothetical protein MGC81260, mRNA (cDNA clone MGC:81260 IMAGE:6631340), complete cds. /PROD=MGC81260 protein /FL=gb:BC068757.1 /REP_ORG=X. laevis	glycolipid transfer protein	gltp		gltp-b	414574	DEF=Xenopus laevis hypothetical protein MGC81260, mRNA (cDNA clone MGC:81260 IMAGE:6631340), complete cds.	165.18	P	869.29	P	5.26	gb:BC068757.1 /DB_XREF=gi:46249851 /GEN=MGC81260 /TID=Xl.16896.1 /CNT=15 /FEA=FLmRNA /TIER=FL /STK=1 /LL=414574 /UG=Xl.16896 /DEF=Xenopus laevis hypothetical protein MGC81260, mRNA (cDNA clone MGC:81260 IMAGE:6631340), complete cds. /PROD=MGC81260 protein /FL=gb:BC068757.1 /REP_ORG=X. laevis	glycolipid transfer protein	gltp-b	414574	DEF=Xenopus laevis hypothetical protein MGC81260, mRNA (cDNA clone MGC:81260 IMAGE:6631340), complete cds.	165.18	P	1182.2	P	7.16
Xl2.52003.1.S1_at	gb:CD519690 /DB_XREF=gi:31451444 /DB_XREF=AGENCOURT_14144073 /CLONE=IMAGE:6949298 /TID=Xl.52003.1 /CNT=2 /FEA=EST /TIER=ConsEnd /STK=1 /UG=Xl.52003 /UG_TITLE=Transcribed locus, moderately similar to NP_003850.1 dolichyl-phosphate mannosyltransferase polypeptide 1 (Homo sapiens) /REP_ORG=X. laevis	gb|BC068840.1| Xenopus laevis hypothetical protein LOC414689, mRNA (cDNA clone IMAGE:6636835), partial cds	dpm1		Hit#3: ref|NM_001011407.1| Xenopus (Silurana) tropicalis dolichyl-phosphate mannosyltransferase polypeptide 1, catalytic subunit (dpm1), mRNA gb|BC088776.1| Xenopus tropicalis dolichyl-phosphate mannosyltransferase polypeptide 1, catalytic subunit, mRNA (cDNA clone MGC:108155 IMAGE:7006546), complete cds	---	CLONE=IMAGE:6949298	14.89	A	45.6	P	3.06	gb:CD519690 /DB_XREF=gi:31451444 /DB_XREF=AGENCOURT_14144073 /CLONE=IMAGE:6949298 /TID=Xl.52003.1 /CNT=2 /FEA=EST /TIER=ConsEnd /STK=1 /UG=Xl.52003 /UG_TITLE=Transcribed locus, moderately similar to NP_003850.1 dolichyl-phosphate mannosyltransferase polypeptide 1 (Homo sapiens) /REP_ORG=X. laevis	---	---	---	CLONE=IMAGE:6949298	14.89	A	108.74	P	7.3
Xl2.48416.1.S1_at	gb:BC077968.1 /DB_XREF=gi:50418021 /TID=Xl.48416.1 /CNT=4 /FEA=mRNA /TIER=ConsEnd /STK=1 /UG=Xl.48416 /UG_TITLE=CDNA clone IMAGE:5542894 /DEF=Xenopus laevis cDNA clone IMAGE:5542894, partial cds. /REP_ORG=X. laevis	MARVEL domain containing 1	marveld1		marveld1	100381114	UG_TITLE=CDNA clone IMAGE:5542894	3.54	A	41.49	P	11.72	gb:BC077968.1 /DB_XREF=gi:50418021 /TID=Xl.48416.1 /CNT=4 /FEA=mRNA /TIER=ConsEnd /STK=1 /UG=Xl.48416 /UG_TITLE=CDNA clone IMAGE:5542894 /DEF=Xenopus laevis cDNA clone IMAGE:5542894, partial cds. /REP_ORG=X. laevis	MARVEL domain containing 1	marveld1	100381114	UG_TITLE=CDNA clone IMAGE:5542894	3.54	A	26.45	P	7.47
Xl2.26351.1.A1_at	gb:BQ399531 /DB_XREF=gi:21087218 /DB_XREF=NISC_mp04a12.x1 /CLONE=IMAGE:4965431 /TID=Xl.26351.1 /CNT=2 /FEA=EST /TIER=ConsEnd /STK=0 /UG=Xl.26351 /UG_TITLE=Transcribed locus /REP_ORG=X. laevis	ref|XM_002933675.2| PREDICTED: Xenopus (Silurana) tropicalis piezo-type mechanosensitive ion channel component 1 (piezo1), mRNA	piezo1		Hit#1: ref|XM_002933675.2| PREDICTED: Xenopus (Silurana) tropicalis piezo-type mechanosensitive ion channel component 1 (piezo1), mRNA	---	CLONE=IMAGE:4965431	31.78	A	136.38	P	4.29	gb:BQ399531 /DB_XREF=gi:21087218 /DB_XREF=NISC_mp04a12.x1 /CLONE=IMAGE:4965431 /TID=Xl.26351.1 /CNT=2 /FEA=EST /TIER=ConsEnd /STK=0 /UG=Xl.26351 /UG_TITLE=Transcribed locus /REP_ORG=X. laevis	---	---	---	CLONE=IMAGE:4965431	31.78	A	239.29	P	7.53
Xl2.19741.1.S1_at	gb:BC084358.1 /DB_XREF=gi:54038163 /GEN=LOC495153 /TID=Xl.19741.1 /CNT=6 /FEA=FLmRNA /TIER=FL /STK=2 /LL=495153 /UG=Xl.19741 /DEF=Xenopus laevis hypothetical LOC495153, mRNA (cDNA clone MGC:84687 IMAGE:6946134), complete cds. /PROD=LOC495153 protein /FL=gb:BC084358.1 /REP_ORG=X. laevis	vesicular, overexpressed in cancer, prosurvival protein 1	vopp1		vopp1	495153	DEF=Xenopus laevis hypothetical LOC495153, mRNA (cDNA clone MGC:84687 IMAGE:6946134), complete cds.	110.1	P	45.38	A	-2.43	gb:BC084358.1 /DB_XREF=gi:54038163 /GEN=LOC495153 /TID=Xl.19741.1 /CNT=6 /FEA=FLmRNA /TIER=FL /STK=2 /LL=495153 /UG=Xl.19741 /DEF=Xenopus laevis hypothetical LOC495153, mRNA (cDNA clone MGC:84687 IMAGE:6946134), complete cds. /PROD=LOC495153 protein /FL=gb:BC084358.1 /REP_ORG=X. laevis	vesicular, overexpressed in cancer, prosurvival protein 1	vopp1	495153	DEF=Xenopus laevis hypothetical LOC495153, mRNA (cDNA clone MGC:84687 IMAGE:6946134), complete cds.	110.1	P	834.42	P	7.58
Xl2.33819.1.A1_at	gb:BJ636679 /DB_XREF=gi:37293174 /DB_XREF=BJ636679 /CLONE=XL191k01 /TID=Xl.33819.1 /CNT=2 /FEA=EST /TIER=ConsEnd /STK=2 /UG=Xl.33819 /UG_TITLE=Transcribed locus /REP_ORG=X. laevis	gb|AC236442.1| Xenopus laevis clone CH219-197E3, complete sequence	thrb		Hit#5: gb|U04675.1|XLU04675 Xenopus laevis thyroid hormone receptor beta A (TR-beta-A) gene, promoter region	---	CLONE=XL191k01	5.67	A	52.71	P	9.29	gb:BJ636679 /DB_XREF=gi:37293174 /DB_XREF=BJ636679 /CLONE=XL191k01 /TID=Xl.33819.1 /CNT=2 /FEA=EST /TIER=ConsEnd /STK=2 /UG=Xl.33819 /UG_TITLE=Transcribed locus /REP_ORG=X. laevis	---	---	---	CLONE=XL191k01	5.67	A	43.09	P	7.6
[truncated: 39 more rows]
